# Supplementary material for: Neoadjuvant adebrelimab in locally advanced resectable esophageal squamous cell carcinoma: a phase 1b trial
Source: Nat Med. 2023 Jul 24;29(8):2068–78. doi: 10.1038/s41591-023-02469-3 (PMC10427424; doi:10.1038/s41591-023-02469-3)
Supplement: Supplementary file 3 — Supplementary Tables 1–7. [file 41591_2023_2469_MOESM3_ESM.xlsx]

## Sheet: Supplementary Table 1
Supplementary Table 1 | Patient characteristics in the NATION-1907 trial
ID	Gender	Age	ECOG PS（0 or 1）	Pretreatment TNM	clinical disease stage	Histologic grade	Distance from front incisor(cm)	tumor location(upper/middle/lower)	Smoking status(never or former or current)	QLQC30	Tumor length(baseline)	Tumor diameter(Baseline)	SUVmax(Baseline)	Tumor length(Posttreatment)	Tumor diameter(Posttreatment)	SUVmax(Posttreatment)	Pathological stage		RECIST	Mandard grade	Tumor thrombus	Tumor infiltration	Lymph node metastasis number	Response	PD-L1 expression(CPS)
ESCC-P01	Male	74	1	cT4N2M0	IVA	G2	30-35	Lower	Never	41	NA	NA	NA	20.3	7.9	9.4	ypT3N1M0	IIIB	SD	TRG3	Yes	Mucosa	1	Well responders	<10
ESCC-P02	Male	65	0	cT3N1M0	IIIB	G2-3	35-40	Lower	Never	40	43.9	14.7	20.8	43.2	13	23.5	ypT3N0M0	II	SD	TRG3	No	Mucosa	0	Well responders	<10
ESCC-P03	Male	66	0	cT3N1M0	IIIB	G3	35-40	Lower	Never	40	58.8	10.2	17.5	75.8	14.2	16.1	ypT3N3M0	IVA	PD	TRG4	Yes	Serosa	6	Poor responders	<10
ESCC-P04	Male	68	0	cT3N1M0	IIIB	G2	35	Lower	Never	42	39	16.2	11.1	25.8	14.1	9.6	ypT3N0M0	II	SD	TRG4	Yes	Mucosa	0	Poor responders	<10
ESCC-P05	Male	65	0	cT3N1M0	IIIB	G3	28-31	Middle	Never	43	70	24.1	NA	39.8	10.8	19	ypT3N1M0	IIIB	SD	TRG3	Yes	Mucosa	1	Well responders	<10
ESCC-P06	Male	63	0	cT3N1M0	IIIB	G2	19	Upper	Current	40	40.2	19.2	27.1	33.5	9.2	7.9	ypT1aN0M0	I	PR	TRG2	No	Muscularis Mucosae	0	Well responders	<10
ESCC-P07	Male	66	0	cT3N1M0	IIIB	G2	31-35	Lower	Never	41	32	13.5	25.1	50	13	26.5	ypT2N0M0	I	SD	TRG4	Yes	Muscularis propria	0	Poor responders	<10
ESCC-P08	Male	55	0	cT3N1M0	IIIB	G2-3	30-37	Lower	former	41	34	11.2	6.5	33	6.5	5.6	ypT1bN2M0	IIIB	PR	TRG2	No	Submucosa	3	Well responders	<10
ESCC-P09	Female	71	1	cT3N1M0	IIIB	G2-3	20	Upper	Never	39	23.9	12.9	31.3	23.1	12.7	8.1	ypT3N0M0	II	SD	TRG3	Yes	Mucosa	0	Well responders	<10
ESCC-P10	Male	65	1	cT3N1M0	IIIB	G3	35	Lower	former	dead	56.3	24.1	22	NA	23	NA	ypT3N1M0	IIIB	SD	TRG4	Yes	Mucosa	2	Poor responders	>10
ESCC-P11	Male	62	0	cT4N1M0	IVA	G2	35	Lower	Current	46	33.9	18	12.9	13.9	8.9	8.1	ypT3N2M0	IIIB	PR	TRG4	Yes	Mucosa	3	Poor responders	<10
ESCC-P12	Male	62	1	cT3N1M0	IIIB	G3	38-42	Lower	Never	42	15.4	12.6	10	22	16.8	20	ypT3N2M0	IIIB	PD	TRG4	Yes	Mucosa	4	Poor responders	<10
ESCC-P13	Female	75	1	cT3N2M0	IIIB	TRG0(pCR)	29-32	Middle+Lower	Never	57	39.4	13.4	27.4	39	8.2	5.8	ypT0N1M0	IIIA	PR	TRG1	No	no infiltration	1	Well responders	>10
ESCC-P14	Male	60	0	cT3N1M0	IIIB	G2	26-30	Middle	former	53	NA	NA	NA	24.2	9.4	9.7	ypT1bN1M0	IIIA	SD	TRG2	No	Submucosa	1	Well responders	<10
ESCC-P15	Male	66	0	cT3N2M0	IIIB	G2-3	30-36	Lower	former	48	37.9	15.4	15.7	9.4	6.3	5.5	ypT1bN1M0	IIIA	PR	TRG2	No	Submucosa	1	Well responders	>10
ESCC-P16	Male	64	0	cT2N0M0	IIA	TRG0(pCR)	26-30	Middle	former	48	30.1	9.9	18.3	20.1	6	3.6	ypPCR	I	PR	TRG1	No	no infiltration	0	Well responders	>10
ESCC-P17	Male	71	1	cT3N1M0	IIIB	G2-3	28-33	Middle+Lower	former	53	53.5	15.1	24.2	NA	17	NA	ypT3N0M0	II	SD	TRG4	Yes	Mucosa	0	Poor responders	<10
ESCC-P18	Male	60	0	cT3N1M0	IIIB	G2	30	Middle	former	55	32.8	12.4	14.2	34.3	13	12.9	ypT3N2M0	IIIB	SD	TRG4	Yes	Mucosa	3	Poor responders	N/A
ESCC-P19	Male	57	0	cT3N0M0	IIB	G3	28-33	Middle+Lower	former	47	43.3	17	25.4	NA	15.7	NA	ypT2N0M0	I	SD	TRG3	No	Muscularis propria	0	Well responders	N/A
ESCC-P20	Male	57	0	cT2N0M0	IIA	G2-3	29-33	Middle+Lower	Never	54	40	10	10.9	NA	11.8	NA	ypT3N0M0	II	SD	TRG4	Yes	Mucosa	0	Poor responders	<10
ESCC-P21	Male	71	1	cT3N1M0	IIIB	G2	31-35	Lower	Never	52	60.2	12	18.3	NA	11.3	NA	ypT3N0M0	II	SD	TRG4	No	Mucosa	0	Poor responders	<10
ESCC-P22	Female	72	1	cT3N1M0	IIIB	G2	28-30	Middle	Never	49	40.8	15	22.4	NA	15.9	NA	ypT3N1M0	IIIB	SD	TRG4	No	Mucosa	1	Poor responders	<10
ESCC-P23	Male	61	0	cT3N1M0	IIIB	G2	30	Middle	Never	44	33.2	18.5	16	20.1	8.5	11.7	ypT3N0M0	II	PR	TRG4	No	Mucosa	0	Poor responders	<10
ESCC-P24	Male	62	0	cT3N1M0	IIIB	G3	26-30	Middle	Never	47	32	20.7	20.3	NA	19.7	NA	ypT3N1M0	IIIB	SD	TRG4	Yes	Mucosa	1	Poor responders	NA
ESCC-P25	Male	71	0	cT3N1M0	IIIB	G3	20-23	Upper	Never	49	NA	NA	NA	16.9	10.9	10.1	ypT1bN0M0	I	SD	TRG3	No	Submucosa	0	Poor responders	<10
ESCC-P26	Male	58	1	cT3N2M0	IIIB	G2	28	Middle	Current	NA	48	11	18.7	NA	NA	NA	NA	NA	NA	NA	NA	NA	NA	NA	NA
ESCC-P27	Female	69	0	cT3N2M0	IIIB	G2	18-25	Upper+Middle	Never	NA	69.6	15	20	NA	NA	NA	NA	NA	NA	NA	NA	NA	NA	NA	NA
ESCC-P28	Male	72	1	cT3N2M0	IIIB	G2	25-30	Middle	Never	NA	53.5	17.8	19.7	NA	NA	NA	NA	NA	NA	NA	NA	NA	NA	NA	NA
ESCC-P29	Female	65	0	cT3N0M0	IIB	G2	28-35	Middle+Lower	Never	NA	56.9	12.6	20.7	NA	NA	NA	NA	NA	NA	NA	NA	NA	NA	NA	NA
ESCC-P30	Male	64	1	cT3N1M0	IIIB	G2	30-35	Lower	former	NA	34.6	11.5	11.4	NA	NA	NA	NA	NA	NA	NA	NA	NA	NA	NA	NA

## Sheet: Supplementary Table2
Supplementary Table 2 | Sample collection information and correlative assays performed
Patient ID	Tumor residual ratio_%	PD-L1 CPS score	Whole exome sequencing		Transcriptome sequencing		Blood TCRseq			Tumor TCRseq		mIF	Nanostring Target RNA-seq
			Biopsy tumor	Resected tumor	Biopsy tumor	Resected Tumor	Baseline	Week3 (On-therapy）	Week 6（Pre-surgery)	Biopsy tumor	Resected tumor	Biopsy/resected tumor	Biopsy tumor (FFPE)
ESCC-P01	23.9	<10	✓	✓	✓	✓	✓	✓	✓	✓	✓	NA	✓
ESCC-P02	32.5	<10	✓	✓	✓	✓	✓	✓	✓	✓	✓	NA	✓
ESCC-P03	81.4	<10	NA	✓	✓	✓	✓	✓	✓	NA	✓	✓	✓
ESCC-P04	77.2	<10	✓	✓	✓	✓	✓	✓	✓	✓	✓	NA	✓
ESCC-P05	23.7	<10	✓	✓	✓	✓	✓	NA	✓	✓	✓	NA	✓
ESCC-P06	2.9	<10	✓	✓	✓	✓	✓	✓	✓	✓	✓	NA	✓
ESCC-P07	74.3	<10	✓	✓	✓	✓	✓	✓	✓	✓	✓	NA	✓
ESCC-P08	7	<10	NA	✓	✓	✓	✓	✓	✓	NA	✓	NA	✓
ESCC-P09	20	<10	✓	✓	✓	✓	✓	✓	✓	✓	✓	NA	✓
ESCC-P10	57	>10	✓	✓	✓	✓	✓	✓	✓	✓	✓	NA	✓
ESCC-P11	53.3	<10	✓	✓	✓	✓	✓	NA	✓	✓	✓	NA	✓
ESCC-P12	72.5	<10	✓	✓	✓	✓	✓	✓	NA	✓	✓	NA	✓
ESCC-P13	0	>10	✓	✓	✓	✓	✓	✓	✓	✓	✓	✓	✓
ESCC-P14	2	<10	NA	✓	NA	✓	✓	✓	NA	NA	✓	NA	✓
ESCC-P15	5	>10	NA	✓	NA	✓	✓	✓	✓	NA	✓	NA	✓
ESCC-P16	0	>10	✓	✓	✓	✓	✓	✓	✓	✓	✓	✓	✓
ESCC-P17	90	<10	✓	✓	✓	✓	✓	✓	✓	✓	✓	NA	✓
ESCC-P18	90	NA	NA	✓	NA	✓	NA	✓	✓	NA	✓	NA	NA
ESCC-P19	13.3	NA	NA	✓	NA	✓	✓	✓	✓	NA	✓	NA	NA
ESCC-P20	90	<10	✓	✓	✓	✓	✓	✓	✓	✓	✓	NA	✓
ESCC-P21	78.9	<10	✓	✓	✓	✓	✓	✓	✓	✓	✓	NA	✓
ESCC-P22	79.1	<10	✓	✓	✓	✓	✓	✓	✓	✓	✓	✓	✓
ESCC-P23	52	<10	✓	NA	NA	✓	✓	✓	✓	✓	NA	NA	✓
ESCC-P24	90	NA	✓	✓	NA	NA	✓	✓	✓	✓	✓	NA	✓
ESCC-P25	45	<10	NA	✓	NA	✓	✓	✓	✓	NA	✓	NA	✓
(✓= assay performed; NA=assay not performed)

## Sheet: Supplementary Table3
Supplementary Table 3 | Treatment related adverse events in patients who received neoadjuvant adebrelimab blockade
Patient	Any treatment-related adverse event	Granulocytopenia	Liver dysfunction	Anemia	Nausea	Vomiting	Anorexia	Fatigue	Thrombocytopenia
P01	Yes	Grade1	No	No	No	No	No	No	Grade1
P02	Yes	No	No	No	No	No	No	No	Grade1
P03	Yes	No	No	No	Grade1	No	Grade1	No	No
P04	No	No	No	No	No	No	No	No	No
P05	No	No	No	No	No	No	No	No	No
P06	No	No	No	No	No	No	No	No	No
P07	No	No	No	No	No	No	No	No	No
P08	No	No	No	No	No	No	No	No	No
P09	No	No	No	No	No	No	No	No	No
P10	Yes	No	No	No	No	No	Grade1	No	No
P11	Yes	No	No	No	No	No	No	No	Grade1
P12	No	No	No	No	No	No	No	No	No
P13	Yes	No	No	No	Grade1	Grade1	Grade1	Grade1	No
P14	Yes	No	No	No	Grade1	Grade1	No	Grade1	No
P15	Yes	No	No	No	No	No	Grade1	Grade1	No
P16	Yes	No	No	No	No	No	No	Grade1	No
P17	Yes	No	No	No	No	No	Grade1	No	No
P18	Yes	No	No	No	No	No	Grade1	No	No
P19	No	No	No	No	No	No	No	No	No
P20	No	No	No	No	No	No	No	No	No
P21	No	No	No	No	No	No	No	No	No
P22	Yes	No	No	No	No	No	Grade1	No	No
P23	Yes	No	Grade1	Grade1	No	No	No	No	No
P24	Yes	No	No	No	No	No	Grade1	No	No
P25	No	No	No	No	No	No	No	No	No

## Sheet: Supplementary Table4
Supplementary Table 4 | Pretreatment clinical stage and posttreatment pathological stage
Patient number	Pre-treatment clinical stage TNM (stage group)		Pathologic stage at resection TNM (stage group)		Major Pathologic Response (yes/no)	Pathologic downstaging (yes/no)
P01	cT4N2M0	IVA	ypT3N1M0	IIIB	no	yes
P02	cT3N1M0	IIIB	ypT3N0M0	II	no	yes
P03	cT3N1M0	IIIB	ypT3N3M0	IVA	no	no
P04	cT3N1M0	IIIB	ypT3N0M0	II	no	yes
P05	cT3N1M0	IIIB	ypT3N1M0	IIIB	no	no
P06	cT3N1M0	IIIB	ypT1aN0M0	I	yes	yes
P07	cT3N1M0	IIIB	ypT2N0M0	I	no	yes
P08	cT3N1M0	IIIB	ypT1bN2M0	IIIB	yes	no
P09	cT3N1M0	IIIB	ypT3N0M0	II	no	yes
P10	cT3N1M0	IIIB	ypT3N1M0	IIIB	no	no
P11	cT3N1M0	IVA	ypT3N2M0	IIIB	no	yes
P12	cT3N1M0	IIIB	ypT3N2M0	IIIB	no	no
P13	cT3N2M0	IIIB	ypT0N1M0	IIIA	yes	no
P14	cT3N1M0	IIIB	ypT1bN1M0	IIIA	yes	no
P15	cT3N2M0	IIIB	ypT1bN1M0	IIIA	yes	no
P16	cT2N0M0	IIA	ypPCR	I	yes	yes
P17	cT3N1M0	IIIB	ypT3N0M0	II	no	yes
P18	cT3N1M0	IIIB	ypT3N2M0	IIIB	no	no
P19	cT3N0M0	IIB	ypT2N0M0	I	no	yes
P20	cT2N0M0	IIA	ypT3N0M0	II	no	no
P21	cT3N1M0	IIIB	ypT3N0M0	II	no	yes
P22	cT3N1M0	IIIB	ypT3N1M0	IIIB	no	no
P23	cT3N1M0	IIIB	ypT3N0M0	II	no	yes
P24	cT3N1M0	IIIB	ypT3N1M0	IIIB	no	no
P25	cT3N1M0	IIIB	ypT1bN0M0	I	no	yes

## Sheet: Supplementary Table5
Supplementary Table 5 | Difference of treatment related adverse events in patients who received neoadjuvant adebrelimab or neoadjuvant chemotherapy or chemoradiotherapy
Adverse events	Neoadjuvant chemotherapy (n=131*)		Neoadjuvant chemoradiotherapy (n=130*)		Neoadjuvant adebrelimab (n=25)
	Grade 1-2 （%）	Grade ≥3 （%）	Grade 1-2 （%）	Grade ≥3 （%）	Any grade （%）
Anemia	49 (38)	0 (0)	52 (40)	0 (0)	1 (4)
Granulocytopenia	82 (63)	7 (5)	89 (68)	10 (8)	1 (4)
Thrombocytopenia	41 (32)	0 (0)	43 (33)	0 (0)	0 (0)
Anorexia	81 (62)	1 (1)	79 (60)	1 (1)	8 (32)
Vomiting	95 (73)	1 (1)	91 (70)	1 (1)	2 (8)
Pneumonia (pulmonary infection)	3 (2)	0 (0)	6 (5)	3 (2)	0 (0)
Liver dysfunction	25 (19)	0 (0)	27 (21)	1 (1)	1 (4)
Radiation esophagitis	0 (0)	0 (0)	6 (5)	0 (0)	0 (0)
Diarrhea	8 (6)	0 (0)	6 (5)	0 (0)	0 (0)
Constipation	13 (10)	0 (0)	12 (9)	0 (0)	0 (0)
Fatigue	20 (15)	0 (0)	17 (13)	0 (0)	4 (16)
Fever without infection	4 (3)	0 (0)	6 (5)	0 (0)	0 (0)
Esophageal perforation	0 (0)	0 (0)	0 (0)	4 (3.1)	0 (0)
Adverse events, *One of 132 patients in neoadjuvant chemotherapy group and 2 of 132 patients in neoadjuvant chemoradiotherapy group declined to receive treatment.
Number of patients (Incidence)
Liver dysfunction: included alanine aminotransferase increased, aspartate aminotransferase increased, and γ-glutamyltransferase increased.
Granulocytopenia: neutrophil count decreased
Anorexia: decreased appetite
Fatigue: astheni

## Sheet: Supplementary Table6
Supplementary Table 6 | Baseline patient characteristics in patients who received neoadjuvant adebrelimab or neoadjuvant chemotherapy/chemoradiotherapy before and after IPTW adjustment
Characteristic	Before IPTW			After IPTW
	Neoadjuvant adebrelimab	Neoadjuvant chemoradiotherapy	Neoadjuvant chemotherapy	Neoadjuvant adebrelimab	Neoadjuvant chemoradiotherapy	Neoadjuvant chemotherapy
	(n = 25)	(n = 132)	(n = 132)	(n = 23.3)	(n = 131.88)	(n = 131.97)
	No. (%)	No. (%)	No. (%)	No. (%)	No. (%)	No. (%)
Age at enrollment-year
mean (SD)	65.2 (5.4)	61.2 (6.8)	61.5 (6.7)	64.6 (5.9)	61.2 (6.8)	61.6 (6.8)
Gender
Female	3 (12.0)	16 (12.1)	22 (17.0)	2.5 (11.0)	14.8 (11.0)	22.1 (17.0)
Male	22 (88.0)	116 (87.9)	110 (83.0)	20.8 (89.0)	117.1 (89.0)	109.9 (83.0)
Tumor location
Proximal third	3 (12.0)	16 (12.1)	13 (10.0)	1.8 (8.0)	14.7 (11.1)	14.2 (10.7)
Middle third	11 (44.0)	89 (67.4)	84 (64.0)	13.4 (57.0)	84.3 (63.9)	84.3 (63.8)
Distal third	11 (44.0)	27 (20.5)	35 (26.0)	8.2 (35.0)	32.9 (24.9)	33.6 (25.4)
Clinical disease stage
II	3 (12.0)	27 (20.5)	22 (16.7)	5.7 (24.3)	24.2 (18.3)	23.9 (18.1)
III	20 (80.0)	68 (51.5)	69 (52.3)	13.6 (58.3)	71.1 (53.9)	71.3 (54.0)
IV	2 (8.0)	37 (28)	41 (31.1)	4.1 (17.5)	36.6 (27.7)	36.9 (27.9)
ECOG PS, No.
0	17 (68.0)	110 (83.3)	108 (81.8)	16.4 (83.6)	110.4 (83.7)	108.8 (82.4)
1	8 (32.0)	22 (16.7)	24 (18.2)	6.9 (29.5)	21.5 (16.3)	23.2 (17.6)
ECOG PS, Eastern Cooperative Oncology Group performance status.

## Sheet: Supplementary Table7
Supplementary Table 7 | Post hoc comparative analysis of 2-year overall survival and recurrence free survival with historical CMISG1701 trial
Treatment	Overall survival (95% CI)
	12-months	24-months
Neoadjuvant adebrelimab (n = 25)	98% (89, 100)	94% (82, 100)
Neoadjuvant chemotherapy (n = 132)	82% (75, 88)	67% (59, 75)
Neoadjuvant chemoradiotherapy (n = 132)	87% (81, 93)	69% (61, 77)
Treatment	Recurrence free survival (95% CI)
	12-months	24-months
Neoadjuvant adebrelimab (n = 23)	100% (100, 100)	100% (100, 100)
Neoadjuvant chemotherapy (n = 100)	75% (67, 84)	63% (53, 73)
Neoadjuvant chemoradiotherapy (n = 109)	73% (65, 82)	61% (53, 71)
