# Supplementary material for: Neoadjuvant adebrelimab in locally advanced resectable esophageal squamous cell carcinoma: a phase 1b trial
Source: Nat Med. 2023 Jul 24;29(8):2068–78. doi: 10.1038/s41591-023-02469-3 (PMC10427424; doi:10.1038/s41591-023-02469-3)
Supplement: Supplementary file 4 — Statistical source data. [file 41591_2023_2469_MOESM4_ESM.xlsx]

## Sheet: Fig_1_ c
#nationa
time	Event
1.57	Surgery
1.67	Surgery
1.77	Surgery
1.63	Surgery
1.67	Surgery
1.67	Surgery
1.67	Surgery
1.57	Surgery
1.63	Surgery
2.53	Surgery
8.53	Death
2.53	Surgery
2	Surgery
2.03	Surgery
1.5	Surgery
2.13	Surgery
1.83	Surgery
1.73	Surgery
1.7	Surgery
17	Death
1.63	Surgery
1.73	Surgery
1.7	Surgery
1.57	Surgery
1.73	Surgery
1.57	Surgery
1.8	Surgery
#nationtrt
Treatment	End_trt
nAde	1.57
No-Treatment	29.07
nAde	1.67
No-Treatment	28.9
nAde	1.77
Chemoradiotherapy	4.77
No-Treatment	28.27
nAde	1.63
Chemotherapy	4.73
No-Treatment	28.86
nAde	1.67
Chemotherapy	4.77
No-Treatment	27.9
nAde	1.7
No-Treatment	27.2
nAde	1.67
No-Treatment	27.17
nAde	1.57
Chemotherapy	5.37
No-Treatment	27.34
nAde	1.63
No-Treatment	27.4
nAde	2.53
No-Treatment	8.53
nAde	2.53
Chemoradiotherapy	6.33
No-Treatment	30.79
nAde	2
Chemoradiotherapy	5.1
No-Treatment	27
nAde	2.03
Immunotherapy	6.53
No-Treatment	27.9
nAde	1.5
Immunotherapy	8.17
No-Treatment	26.8
nAde	2.13
No-Treatment	26.86
nAde	1.83
Immunotherapy	4.93
No-Treatment	26.83
nAde	1.73
No-Treatment	26.3
nAde	1.7
No-Treatment	8.7
Chemoradiotherapy	10.7
Immunotherapy	14.2
No-Treatment	17
nAde	1.63
No-Treatment	25.13
nAde	1.73
Chemotherapy	3.73
No-Treatment	25.53
nAde	1.7
No-Treatment	25.5
nAde	1.57
No-Treatment	25.37
nAde	1.73
No-Treatment	24.3
nAde	1.57
Chemoradiotherapy	5.37
No-Treatment	24.14
nAde	1.8
No-Treatment	23.93
#adjuvant
Treatment	End_trt	Group
No-Treatment	30.79	adjuvant
No-Treatment	29.07	non-adjuvant
No-Treatment	28.9	non-adjuvant
No-Treatment	28.86	adjuvant
No-Treatment	28.27	adjuvant
No-Treatment	27.9	adjuvant
No-Treatment	27.9	adjuvant
No-Treatment	27.4	non-adjuvant
No-Treatment	27.34	adjuvant
No-Treatment	27.2	non-adjuvant
No-Treatment	27.17	non-adjuvant
No-Treatment	27	adjuvant
No-Treatment	26.86	non-adjuvant
No-Treatment	26.83	adjuvant
No-Treatment	26.8	adjuvant
No-Treatment	26.3	non-adjuvant
No-Treatment	25.53	adjuvant
No-Treatment	25.5	non-adjuvant
No-Treatment	25.37	non-adjuvant
No-Treatment	25.13	non-adjuvant
No-Treatment	24.3	non-adjuvant
No-Treatment	24.14	adjuvant
No-Treatment	23.93	non-adjuvant
No-Treatment	17	adjuvant
No-Treatment	8.53	non-adjuvant
