# Supplementary material for: Neoadjuvant adebrelimab in locally advanced resectable esophageal squamous cell carcinoma: a phase 1b trial
Source: Nat Med. 2023 Jul 24;29(8):2068–78. doi: 10.1038/s41591-023-02469-3 (PMC10427424; doi:10.1038/s41591-023-02469-3)
Supplement: Supplementary file 5 — Statistical source data. [file 41591_2023_2469_MOESM5_ESM.xlsx]

## Sheet: Fig_2_bc
Response	Relapse	RFS_EVENT	RFS	survival_adj	OS_adj
Poor responders	1	1	3	1	8
Poor responders	0	0	27	0	27
Well responders	0	0	25	0	25
Poor responders	0	0	25	0	25
Well responders	0	0	25	0	25
Poor responders	0	0	25	0	25
Well responders	0	0	24	0	24
Well responders	0	0	24	0	24
Well responders	0	0	24	0	24
Well responders	0	0	24	0	24
Poor responders	0	0	24	0	24
Poor responders	0	0	24	0	24
Well responders	0	0	23	0	23
Well responders	0	0	24	0	24
Well responders	0	0	24	0	24
Well responders	0	0	24	0	24
Poor responders	1	1	12	1	18
Poor responders	0	0	23	0	23
Well responders	0	0	22	0	22
Poor responders	0	0	22	0	22
Poor responders	0	0	22	0	22
Poor responders	0	0	22	0	22
Poor responders	0	0	21	0	21
Poor responders	0	0	21	0	21
Poor responders	0	0	21	0	21
