# Supplementary material for: Neoadjuvant adebrelimab in locally advanced resectable esophageal squamous cell carcinoma: a phase 1b trial
Source: Nat Med. 2023 Jul 24;29(8):2068–78. doi: 10.1038/s41591-023-02469-3 (PMC10427424; doi:10.1038/s41591-023-02469-3)
Supplement: Supplementary file 6 — Statistical source data. [file 41591_2023_2469_MOESM6_ESM.xlsx]

## Sheet: Fig_3_a
PD.L1.expression	residual_tumor	Response
1.92	0	Well responders
4.39	0	Well responders
4.24	2.9	Well responders
0.62	7	Well responders
6.9	20	Well responders
1.7	23.7	Well responders
3.78	23.9	Well responders
7.7	32.5	Well responders
1.47	53.3	Poor responders
6.48	57	Poor responders
0.84	72.5	Poor responders
0.93	74.3	Poor responders
2.36	77.2	Poor responders
2.08	78.9	Poor responders
0.62	79.1	Poor responders
2.04	81.4	Poor responders
0.8	90	Poor responders
0.84	90	Poor responders

## Sheet: Fig_3_b
IFN/EMT score	group
0.568295	Poor responders
0.600568	Poor responders
0.505636	Poor responders
0.500425	Poor responders
0.671672	Poor responders
0.506542	Poor responders
0.584884	Poor responders
0.450405	Poor responders
0.511266	Poor responders
0.526676	Poor responders
0.692787	Well responders
0.561585	Well responders
0.696075	Well responders
0.798645	Well responders
0.682852	Well responders
0.774493	Well responders
0.665552	Well responders
0.802718	Well responders

## Sheet: Fig_3_c
12 genes	well responders							poor responders
ZBP1	3.48	4.21	10.66	3.47	9.63	7.28	1.81	2.14	2.65	0.48	4.04	0.25	1.07
IL18BP	14.08	12.55	24.4	9.16	8.51	5.08	34.18	5.87	3.18	2.9	14.54	1.76	4.02
ITGB7	18.04	54.87	13.26	20.97	14.89	5.05	2.06	2.61	12.52	1.15	3.15	2	1.16
GZMA	3.43	1.44	2.49	6.56	4.15	5.46	0.96	1.36	0.21	0.9	2.09	2.47	0
RNF213	55.85	180.9	217.33	75.41	166	118.65	122.47	49.85	66.34	26.78	129.41	55.2	31.92
CIITA	10.28	36.55	9.02	38.25	37.49	13.57	33.12	3.24	9.95	1.36	7.13	7.04	3.1
COL11A1	2.04	0.01	0	0	0.21	0.47	0.07	23.62	1.39	1.13	63.98	1.47	0.3
TIMP3	1.11	0.98	1.47	11.95	7.53	21.28	1.77	68.98	97.83	35.42	39.84	59.11	58.42
ITGAV	25.86	8.53	17.03	23.5	15.39	21.39	14.82	121.48	109.65	48.4	72.53	97.48	99.47
SERPINH1	51.25	6.29	35.2	70.95	33.05	93.93	56.12	436.55	421.46	97.69	159.64	228.76	439.77
HTRA1	4.96	0.91	13.67	6.48	7.99	9.31	8.64	77.79	70.41	32.92	53.24	107.75	32.06
ITGB3	0.73	0.07	0.08	0.31	0.19	0.37	0.96	6.43	3.68	0.42	3.86	0.92	1.12

## Sheet: Fig_3_d
annotation
Patient	IFN.EMT.score	Fribroblasts.fraction	PD.L1.expression	MPR	Response
ESCC-P13	YES	NO	YES	YES	Well responders
ESCC-P16	YES	NO	YES	YES	Well responders
ESCC-P06	YES	NO	NO	YES	Well responders
ESCC-P08	YES	NO	NO	YES	Well responders
ESCC-P09	YES	NO	NO	NO	Well responders
ESCC-P05	YES	YES	NO	NO	Well responders
ESCC-P01	YES	YES	NO	NO	Well responders
ESCC-P11	YES	NO	NO	NO	Poor responders
ESCC-P10	NO	YES	YES	NO	Poor responders
ESCC-P12	NO	YES	NO	NO	Poor responders
ESCC-P07	NO	YES	NO	NO	Poor responders
ESCC-P04	NO	YES	NO	NO	Poor responders
ESCC-P21	NO	YES	NO	NO	Poor responders
ESCC-P22	NO	NO	NO	NO	Poor responders
ESCC-P03	NO	NO	NO	NO	Poor responders
ESCC-P17	NO	YES	NO	NO	Poor responders
ESCC-P20	NO	YES	NO	NO	Poor responders
ssGSEA score
ssGSEA score	ESCC-P13	ESCC-P16	ESCC-P06	ESCC-P08	ESCC-P09	ESCC-P11	ESCC-P01	ESCC-P05	ESCC-P22	ESCC-P03	ESCC-P17	ESCC-P20	ESCC-P07	ESCC-P12	ESCC-P04	ESCC-P10	ESCC-P21
HALLMARK_ALLOGRAFT_REJECTION	0.303432	0.261555	0.25682	0.263996	0.381979	0.274285	0.228326	0.251117	0.246575	0.235995	0.240717	0.171772	0.216582	0.268388	0.263378	0.30392	0.28355
HALLMARK_INTERFERON_ALPHA_RESPONSE	0.45909	0.616785	0.680228	0.620739	0.742567	0.620745	0.623361	0.608569	0.511598	0.543779	0.576291	0.492996	0.502123	0.538266	0.632855	0.604643	0.595499
HALLMARK_INTERFERON_GAMMA_RESPONSE	0.440074	0.512431	0.552018	0.528917	0.630119	0.519126	0.512397	0.506907	0.43724	0.461742	0.488333	0.419312	0.422228	0.45546	0.535262	0.51997	0.509892
HALLMARK_E2F_TARGETS	0.551184	0.391509	0.565647	0.568245	0.458708	0.431248	0.562787	0.607736	0.524718	0.603075	0.655662	0.642465	0.580591	0.501392	0.559125	0.593204	0.562982
HALLMARK_MYC_TARGETS_V1	0.776469	0.61964	0.761487	0.752252	0.720642	0.714718	0.769174	0.81174	0.7717	0.812301	0.810248	0.813984	0.797481	0.711471	0.774099	0.795682	0.803649
HALLMARK_DNA_REPAIR	0.526312	0.465165	0.547576	0.542651	0.516675	0.531012	0.521639	0.571609	0.558957	0.550056	0.60105	0.571605	0.563273	0.522708	0.52792	0.579498	0.568212
HALLMARK_MTORC1_SIGNALING	0.663736	0.541928	0.632106	0.623871	0.596703	0.648135	0.637793	0.680465	0.680031	0.656305	0.688348	0.650513	0.655571	0.586988	0.610786	0.674714	0.67727
HALLMARK_HYPOXIA	0.499981	0.424003	0.481745	0.458794	0.47444	0.481126	0.428206	0.48609	0.502936	0.428385	0.491924	0.489757	0.479358	0.495188	0.451498	0.523692	0.52727
HALLMARK_MYOGENESIS	0.275401	0.249998	0.280639	0.251959	0.276965	0.251945	0.262985	0.269798	0.261051	0.2538	0.239939	0.261662	0.288609	0.363471	0.317656	0.321165	0.29364
HALLMARK_TGF_BETA_SIGNALING	0.591206	0.53956	0.592044	0.601851	0.592874	0.56923	0.604539	0.579798	0.580121	0.609614	0.595059	0.635993	0.65402	0.647757	0.635173	0.660394	0.649401
HALLMARK_ANGIOGENESIS	0.300843	0.10997	0.286851	0.34094	0.348015	0.158326	0.349733	0.369166	0.269437	0.32372	0.373953	0.444156	0.394155	0.530966	0.511452	0.536739	0.41259
HALLMARK_EPITHELIAL_MESENCHYMAL_TRANSITION	0.35844	0.164534	0.355326	0.401023	0.363315	0.222097	0.361819	0.422172	0.307937	0.36163	0.429101	0.546021	0.483356	0.61243	0.613261	0.700921	0.533918
HALLMARK_KRAS_SIGNALING_UP	0.237001	0.156094	0.210399	0.214183	0.271676	0.192375	0.177817	0.187542	0.229487	0.195199	0.21272	0.235308	0.21937	0.296726	0.281638	0.334772	0.278705
Annotation
Patients	Cell_fraction
P13	0.0131659	Fibroblasts
P13	0	Endothelial.cells
P13	0.00699	PMNs
P13	0.319159	Monocytes.and.Macrophages
P13	0.0406048	Mast.cells
P13	0.0158539	Dendritic.cells
P13	0.0803076	NK.cells
P13	0.0166542	B.cells
P13	0.147482	PCs
P13	0.19587	CD4.T.cells
P13	0.16391	CD8.T.cells
P16	0	Fibroblasts
P16	0	Endothelial.cells
P16	0	PMNs
P16	0.189125	Monocytes.and.Macrophages
P16	0.0232196	Mast.cells
P16	0.0611727	Dendritic.cells
P16	0.0946467	NK.cells
P16	0.147102	B.cells
P16	0.0791229	PCs
P16	0.274912	CD4.T.cells
P16	0.130699	CD8.T.cells
P06	0.0369863	Fibroblasts
P06	0.00226816	Endothelial.cells
P06	0.011	PMNs
P06	0.199485	Monocytes.and.Macrophages
P06	0.0424211	Mast.cells
P06	0.0904536	Dendritic.cells
P06	0.107514	NK.cells
P06	0.0230186	B.cells
P06	0.136875	PCs
P06	0.256391	CD4.T.cells
P06	0.0935748	CD8.T.cells
P08	0.27236	Fibroblasts
P08	0.0134585	Endothelial.cells
P08	0.0165	PMNs
P08	0.107732	Monocytes.and.Macrophages
P08	0.0385491	Mast.cells
P08	0.0643662	Dendritic.cells
P08	0.110171	NK.cells
P08	0.0229374	B.cells
P08	0.126389	PCs
P08	0.163089	CD4.T.cells
P08	0.0644042	CD8.T.cells
P09	0.0511821	Fibroblasts
P09	0.0874285	Endothelial.cells
P09	0.00833	PMNs
P09	0.211969	Monocytes.and.Macrophages
P09	0.0270557	Mast.cells
P09	0.0322595	Dendritic.cells
P09	0.0484045	NK.cells
P09	0.086107	B.cells
P09	0.0734702	PCs
P09	0.235542	CD4.T.cells
P09	0.138253	CD8.T.cells
P11	0.00397887	Fibroblasts
P11	0.102451	Endothelial.cells
P11	0	PMNs
P11	0.156196	Monocytes.and.Macrophages
P11	0.0429196	Mast.cells
P11	0.0783877	Dendritic.cells
P11	0.0757368	NK.cells
P11	0.0140132	B.cells
P11	0.050452	PCs
P11	0.245223	CD4.T.cells
P11	0.230642	CD8.T.cells
P01	0.587485	Fibroblasts
P01	0.27659	Endothelial.cells
P01	0.000682	PMNs
P01	0.0358927	Monocytes.and.Macrophages
P01	0.00844616	Mast.cells
P01	0.0183067	Dendritic.cells
P01	0.0156674	NK.cells
P01	0.00355552	B.cells
P01	0.018553	PCs
P01	0.0209257	CD4.T.cells
P01	0.0138958	CD8.T.cells
P05	0.502188	Fibroblasts
P05	0.0120777	Endothelial.cells
P05	0	PMNs
P05	0.119749	Monocytes.and.Macrophages
P05	0.0223147	Mast.cells
P05	0.0284824	Dendritic.cells
P05	0.0413369	NK.cells
P05	0.0204234	B.cells
P05	0.0713478	PCs
P05	0.11691	CD4.T.cells
P05	0.0651714	CD8.T.cells
P22	0.0143888	Fibroblasts
P22	0	Endothelial.cells
P22	0.0247	PMNs
P22	0.196907	Monocytes.and.Macrophages
P22	0.0596507	Mast.cells
P22	0.146048	Dendritic.cells
P22	0.0708434	NK.cells
P22	0.0228646	B.cells
P22	0.0764691	PCs
P22	0.277639	CD4.T.cells
P22	0.110466	CD8.T.cells
P03	0.295245	Fibroblasts
P03	0.537755	Endothelial.cells
P03	0.000159	PMNs
P03	0.0385484	Monocytes.and.Macrophages
P03	0.00501842	Mast.cells
P03	0.00777313	Dendritic.cells
P03	0.0220392	NK.cells
P03	0.00349315	B.cells
P03	0.0265672	PCs
P03	0.0522876	CD4.T.cells
P03	0.0111146	CD8.T.cells
P17	0.606575	Fibroblasts
P17	0	Endothelial.cells
P17	0.00134	PMNs
P17	0.0977567	Monocytes.and.Macrophages
P17	0.00867195	Mast.cells
P17	0.0490939	Dendritic.cells
P17	0.0422368	NK.cells
P17	0.00860982	B.cells
P17	0.037282	PCs
P17	0.115635	CD4.T.cells
P17	0.0328018	CD8.T.cells
P20	1	Fibroblasts
P20	0	Endothelial.cells
P20	0	PMNs
P20	0	Monocytes.and.Macrophages
P20	0	Mast.cells
P20	0	Dendritic.cells
P20	0	NK.cells
P20	0	B.cells
P20	0	PCs
P20	0	CD4.T.cells
P20	0	CD8.T.cells
P07	0.771603	Fibroblasts
P07	0.228397	Endothelial.cells
P07	0	PMNs
P07	0	Monocytes.and.Macrophages
P07	0	Mast.cells
P07	0	Dendritic.cells
P07	0	NK.cells
P07	0	B.cells
P07	0	PCs
P07	0	CD4.T.cells
P07	0	CD8.T.cells
P12	0.827033	Fibroblasts
P12	0.0410465	Endothelial.cells
P12	0.000697	PMNs
P12	0.0324289	Monocytes.and.Macrophages
P12	0.00328148	Mast.cells
P12	0.00430071	Dendritic.cells
P12	0.00945596	NK.cells
P12	0.00978711	B.cells
P12	0.0201392	PCs
P12	0.0395779	CD4.T.cells
P12	0.0122524	CD8.T.cells
P04	0.777361	Fibroblasts
P04	0.0745421	Endothelial.cells
P04	0.000891	PMNs
P04	0.0429516	Monocytes.and.Macrophages
P04	0.0084014	Mast.cells
P04	0.00595077	Dendritic.cells
P04	0.00939662	NK.cells
P04	0.0065453	B.cells
P04	0.0291892	PCs
P04	0.0369759	CD4.T.cells
P04	0.00779499	CD8.T.cells
P10	0.865832	Fibroblasts
P10	0.0498096	Endothelial.cells
P10	1.39e-05	PMNs
P10	0.0361158	Monocytes.and.Macrophages
P10	0.00490625	Mast.cells
P10	0.00212356	Dendritic.cells
P10	0.00594285	NK.cells
P10	0.00208593	B.cells
P10	0.00735839	PCs
P10	0.019713	CD4.T.cells
P10	0.00609871	CD8.T.cells
P21	0.642496	Fibroblasts
P21	0.0643727	Endothelial.cells
P21	0.0015	PMNs
P21	0.0993967	Monocytes.and.Macrophages
P21	0.0271404	Mast.cells
P21	0.0158473	Dendritic.cells
P21	0.0296804	NK.cells
P21	0.00471777	B.cells
P21	0.0227747	PCs
P21	0.0836667	CD4.T.cells
P21	0.00840643	CD8.T.cells

## Sheet: Fig_3_e
TILs	Subtype_IE
0.372985	IE
0.250431	IE
0.459902	IE
0.489878	IE
0.376434	IE
0.552713	IE
0.0383769	non-IE
0	non-IE
0.0668954	non-IE
0.0513161	non-IE
0.202504	non-IE
0	non-IE
0.0278976	non-IE
0.0616174	non-IE
0.157047	non-IE
0	non-IE
0.0967909	non-IE
0.410969	non-IE

## Sheet: Fig_3_g
Fibroblasts	Subtype_IE
0.0369863	IE
0.27236	IE
0.0511821	IE
0.00397887	IE
0.0131659	IE
0	IE
0.587485	non-IE
0.868681	non-IE
0.295245	non-IE
0.777361	non-IE
0.502188	non-IE
0.771603	non-IE
0.865832	non-IE
0.827033	non-IE
0.606576	non-IE
1	non-IE
0.642497	non-IE
0.0143888	non-IE

## Sheet: Fig_3_h
Response	Subtype_IE
Well responders	IE
Well responders	IE
Well responders	IE
Well responders	IE
Well responders	IE
Well responders	non_IE
Well responders	non_IE
Well responders	non_IE
Poor responders	IE
Poor responders	non_IE
Poor responders	non_IE
Poor responders	non_IE
Poor responders	non_IE
Poor responders	non_IE
Poor responders	non_IE
Poor responders	non_IE
Poor responders	non_IE
Poor responders	non_IE

## Sheet: Fig_3_i
ASIAN data
sample	OS	OS.time	Race	Subtype_IE
TCGA-IG-A50L-01	0	16	ASIAN	non_IE
TCGA-IG-A8O2-01	1	142	ASIAN	non_IE
TCGA-IG-A97H-01	0	441	ASIAN	IE
TCGA-JY-A6FA-01	1	1361	ASIAN	non_IE
TCGA-JY-A6FD-01	0	2069	ASIAN	IE
TCGA-LN-A49K-01	1	180	ASIAN	non_IE
TCGA-LN-A49L-01	1	318	ASIAN	non_IE
TCGA-LN-A49M-01	0	385	ASIAN	non_IE
TCGA-LN-A49N-01	0	378	ASIAN	non_IE
TCGA-LN-A49O-01	0	408	ASIAN	IE
TCGA-LN-A49P-01	0	375	ASIAN	IE
TCGA-LN-A49R-01	0	407	ASIAN	IE
TCGA-LN-A49S-01	0	400	ASIAN	non_IE
TCGA-LN-A49V-01	0	383	ASIAN	non_IE
TCGA-LN-A49W-01	0	403	ASIAN	non_IE
TCGA-LN-A49X-01	0	384	ASIAN	non_IE
TCGA-LN-A49Y-01	0	379	ASIAN	non_IE
TCGA-LN-A4A1-01	0	383	ASIAN	non_IE
TCGA-LN-A4A2-01	0	380	ASIAN	non_IE
TCGA-LN-A4A3-01	0	388	ASIAN	non_IE
TCGA-LN-A4A4-01	0	383	ASIAN	non_IE
TCGA-LN-A4A5-01	1	681	ASIAN	non_IE
TCGA-LN-A4A6-01	0	391	ASIAN	non_IE
TCGA-LN-A4A9-01	1	351	ASIAN	non_IE
TCGA-LN-A4MQ-01	0	375	ASIAN	non_IE
TCGA-LN-A4MR-01	0	402	ASIAN	non_IE
TCGA-LN-A5U5-01	1	136	ASIAN	non_IE
TCGA-LN-A5U6-01	0	375	ASIAN	non_IE
TCGA-LN-A5U7-01	0	768	ASIAN	non_IE
TCGA-LN-A7HV-01	0	320	ASIAN	non_IE
TCGA-LN-A7HW-01	0	365	ASIAN	non_IE
TCGA-LN-A7HX-01	0	372	ASIAN	non_IE
TCGA-LN-A7HY-01	0	366	ASIAN	non_IE
TCGA-LN-A7HZ-01	0	401	ASIAN	IE
TCGA-LN-A8HZ-01	0	375	ASIAN	non_IE
TCGA-LN-A8I0-01	0	407	ASIAN	IE
TCGA-LN-A8I1-01	0	401	ASIAN	IE
TCGA-LN-A9FO-01	0	4	ASIAN	IE
TCGA-LN-A9FP-01	0	366	ASIAN	non_IE
TCGA-LN-A9FQ-01	0	391	ASIAN	non_IE
TCGA-LN-A9FR-01	0	373	ASIAN	non_IE
TCGA-VR-A8EW-01	1	247	ASIAN	non_IE
WHITE data
sample	OS	OS.time	Race	Subtype_IE
TCGA-IG-A3I8-01	0	1012	WHITE	non_IE
TCGA-IG-A3QL-01	0	1071	WHITE	non_IE
TCGA-IG-A3Y9-01	1	26	WHITE	non_IE
TCGA-IG-A3YA-01	0	632	WHITE	non_IE
TCGA-IG-A3YC-01	0	612	WHITE	non_IE
TCGA-IG-A4P3-01	1	567	WHITE	IE
TCGA-IG-A4QT-01	1	283	WHITE	IE
TCGA-IG-A51D-01	0	518	WHITE	IE
TCGA-IG-A5B8-01	1	24	WHITE	IE
TCGA-IG-A5S3-01	0	712	WHITE	non_IE
TCGA-IG-A6QS-01	1	303	WHITE	IE
TCGA-IG-A97I-01	0	370	WHITE	non_IE
TCGA-JY-A6FE-01	1	112	WHITE	IE
TCGA-JY-A93F-01	0	731	WHITE	non_IE
TCGA-L5-A43H-01	1	9	WHITE	non_IE
TCGA-L5-A43J-01	1	131	WHITE	non_IE
TCGA-L5-A4OM-01	1	1458	WHITE	non_IE
TCGA-L5-A88S-01	0	471	WHITE	non_IE
TCGA-L5-A88W-01	1	764	WHITE	non_IE
TCGA-Q9-A6FU-01	1	157	WHITE	non_IE
TCGA-S8-A6BW-01	0	620	WHITE	non_IE
TCGA-VR-A8EO-01	0	785	WHITE	non_IE
TCGA-VR-A8EP-01	0	824	WHITE	non_IE
TCGA-VR-A8EU-01	1	557	WHITE	IE
TCGA-VR-A8EY-01	0	1025	WHITE	non_IE
TCGA-VR-A8Q7-01	0	1590	WHITE	non_IE
TCGA-VR-AA4G-01	0	549	WHITE	IE
TCGA-VR-AA7B-01	0	342	WHITE	non_IE
TCGA-VR-AA7I-01	1	484	WHITE	non_IE
TCGA-Z6-A8JD-01	0	104	WHITE	non_IE
TCGA-Z6-A8JE-01	0	64	WHITE	non_IE
TCGA-Z6-A9VB-01	0	40	WHITE	non_IE
TCGA-Z6-AAPN-01	0	81	WHITE	IE
