# Supplementary material for: Neoadjuvant adebrelimab in locally advanced resectable esophageal squamous cell carcinoma: a phase 1b trial
Source: Nat Med. 2023 Jul 24;29(8):2068–78. doi: 10.1038/s41591-023-02469-3 (PMC10427424; doi:10.1038/s41591-023-02469-3)
Supplement: Supplementary file 7 — Statistical source data. [file 41591_2023_2469_MOESM7_ESM.xlsx]

## Sheet: Fig_4_b
Time	response	CD4.T.cells	CD8.T.cells	B.cells	Macrophages.M1	Macrophages.M2	Fibroblasts
Pretreatment	Well responders	0.142285	0.127298	0.01527	0	0.26842	0.029246
Posttreatment	Well responders	0.047188	0.252578	0.006613	0.040307	0.433492	0.198877
Pretreatment	Poor responders	0.228305	0.070441	0	0.00967	0.183376	0.040102
Posttreatment	Poor responders	0.203478	0.137746	0.006144	0.104763	0.182736	0.070934
Pretreatment	Poor responders	0.225676	0.024819	0.061943	0.019226	0.207913	0.496835
Posttreatment	Poor responders	0.272381	0.086668	0.003292	0	0.138544	0.382911
Pretreatment	Well responders	0.237079	0.197975	0	0.082073	0.04913	0.025194
Posttreatment	Well responders	0.255202	0.170567	0	0.253541	0.105523	0.098222
Pretreatment	Well responders	0.142811	0.159879	0.034869	0.051225	0.093182	0.002693
Posttreatment	Well responders	0.314669	0.172634	0.211982	0.039108	0.084935	0.013378
Pretreatment	Poor responders	0.173499	0.046991	0.080345	0.002309	0.067424	0.047648
Posttreatment	Poor responders	0.203498	0.240004	0	0.068153	0.267372	0.108484
Pretreatment	Well responders	0.224539	0.017449	0	0.039822	0.054665	0.03207
Posttreatment	Well responders	0.311778	0.245492	0	0.078392	0.067445	0.001977
Pretreatment	Well responders	0.281619	0.17143	0.103339	0.114477	0.08071	0.009853
Posttreatment	Well responders	0.173449	0.393927	0.09392	0.108717	0.058441	0
Pretreatment	Poor responders	0.263835	0.059044	0.015699	0.085726	0.098502	0.473817
Posttreatment	Poor responders	0.182254	0.018193	0	0.12406	0.16465	0.317431
Pretreatment	Poor responders	0.185967	0.421813	0	0.010741	0.067288	0.000233
Posttreatment	Poor responders	0.208131	0.250822	0.047273	0.171139	0.115792	0.168819
Pretreatment	Poor responders	0.378862	0.009448	0	0.013733	0.081285	0.350846
Posttreatment	Poor responders	0.266278	0.075939	0.005424	0.037594	0.151018	0.001616
Pretreatment	Well responders	0.259338	0.160352	0.023715	0.037984	0.140354	0.003652
Posttreatment	Well responders	0.292533	0.112174	0.110175	0.071849	0.09406	0.080939
Pretreatment	Well responders	0.279237	0.170633	0	0	0.14803	0
Posttreatment	Well responders	0.268418	0.290775	0.071925	0.037238	0.124955	0.011324
Pretreatment	Poor responders	0.294635	0.063368	0.020415	0.036337	0.111727	0.022291
Posttreatment	Poor responders	0.321357	0.053126	0.025261	0.073093	0.145273	0.165302
Pretreatment	Poor responders	0.210869	0.035769	0.094252	0.008323	0	0.117669
Posttreatment	Poor responders	0.3624	0.057688	0.011603	0.026102	0.123133	0.126456
Pretreatment	Poor responders	0.374528	0	0	0.031003	0.053123	0.052748
Posttreatment	Poor responders	0.351354	0.046764	0.02441	0.037826	0.073303	0.043239
Pretreatment	Poor responders	0.340345	0.13329	0	0	0.061425	0.000645
Posttreatment	Poor responders	0.269502	0.075628	0.025609	0.022568	0.255234	0.136962

## Sheet: Fig_4_d
	P13.pre	P03.pre	P13.post	P03.post
CD8	0.00921667	0.007725	0.03773	0.00807273
CD4	0.00255	0.0011	0.08712	0.0820546
CD20	0.0137667	0.00325	0.0724875	0.03015
CD68	0.0168	0.015725	0.0380375	0.06436
CD163	0.00631667	0.004925	0.0093625	0.08533

## Sheet: Fig_4_e
	B cells naive	T cells CD8	T cells CD4	Macrophages M1	Macrophages M2
ESCC-P13-pre	0.0237153	0.160352	0.103806	0.0379843	0.140354
ESCC-P03-pre	0	0.0704408	0.0737705	0.00967034	0.183376
ESCC-P13-post	0.110175	0.112174	0.023934	0.0718488	0.0940601
ESCC-P03-post	0.00614448	0.137746	0.0222074	0.104763	0.182736

## Sheet: Fig_4_f
Response	Type	Stromal score	Immune score
Well responders	Pretreatment	-1573.14	844.072
Well responders	Posttreatment	501.354	2739.16
Well responders	Pretreatment	-2006.91	403.901
Well responders	Posttreatment	-1148.31	317.548
Well responders	Pretreatment	-1799.05	73.7417
Well responders	Posttreatment	-1232.66	1139.54
Well responders	Pretreatment	-1532.32	124.545
Well responders	Posttreatment	-1648.67	542.278
Well responders	Pretreatment	-1324.48	1151.31
Well responders	Posttreatment	-1212.04	1766.57
Well responders	Pretreatment	-1715.69	-388.05
Well responders	Posttreatment	-1151.65	15.5498
Well responders	Pretreatment	-1597.96	-407.365
Well responders	Posttreatment	1246.61	1642.46
Poor responders	Pretreatment	-1863.86	84.029
Poor responders	Posttreatment	-787.751	344.207
Poor responders	Pretreatment	202.852	138.044
Poor responders	Posttreatment	741.406	232.844
Poor responders	Pretreatment	-149.497	111.73
Poor responders	Posttreatment	-1635.82	484.627
Poor responders	Pretreatment	-1438.08	-519.115
Poor responders	Posttreatment	-453.414	760.171
Poor responders	Pretreatment	201.229	41.7594
Poor responders	Posttreatment	-294.398	-360.942
Poor responders	Pretreatment	-1293.65	-188.12
Poor responders	Posttreatment	-493.983	1890.46
Poor responders	Pretreatment	-2018.51	-245.739
Poor responders	Posttreatment	-185.673	194.816
Poor responders	Pretreatment	-1294.79	-265.699
Poor responders	Posttreatment	-386.769	1625.66
Poor responders	Pretreatment	-2007.01	-315.289
Poor responders	Posttreatment	239.581	1498
Poor responders	Pretreatment	-1592.68	-948.261
Poor responders	Posttreatment	-594.35	703.919

## Sheet: Fig_4_g
Response	Type	Immune cytolytic activity	HLA_II	DC score
Well responders	Pretreatment	4.36308	-0.47376	-0.548079
Well responders	Posttreatment	17.8164	1.42962	2.25662
Well responders	Pretreatment	1.42492	-0.543005	0.131532
Well responders	Posttreatment	1.97449	-0.335239	0.461174
Well responders	Pretreatment	2.84035	-0.531544	-0.509959
Well responders	Posttreatment	2.56398	-0.121197	0.236162
Well responders	Pretreatment	5.03206	0.126617	-0.650327
Well responders	Posttreatment	3.0143	-0.501914	0.747948
Well responders	Pretreatment	4.78623	0.620627	0.99437
Well responders	Posttreatment	10.8328	0.470155	0.143354
Well responders	Pretreatment	4.65577	-0.598466	-0.49152
Well responders	Posttreatment	4.82473	-0.292828	-0.623883
Well responders	Pretreatment	1.33626	-0.415307	-0.432462
Well responders	Posttreatment	5.17151	0.836085	-0.342521
Poor responders	Pretreatment	2.56905	-0.221495	0.0391384
Poor responders	Posttreatment	6.59491	1.75247	-0.562025
Poor responders	Pretreatment	1.90914	-0.543234	-0.313127
Poor responders	Posttreatment	0.939947	-0.608024	-0.616845
Poor responders	Pretreatment	0.95687	0.235758	0.135107
Poor responders	Posttreatment	9.23161	-0.057109	-0.119216
Poor responders	Pretreatment	0.782304	-0.764765	0.0173588
Poor responders	Posttreatment	4.59082	-0.503428	0.137661
Poor responders	Pretreatment	2.29495	-0.453699	-0.418309
Poor responders	Posttreatment	0.66468	-0.625732	-0.477943
Poor responders	Pretreatment	2.85932	-0.226094	-0.223552
Poor responders	Posttreatment	15.2608	0.632145	0.32788
Poor responders	Pretreatment	1.71499	-0.214402	-0.398276
Poor responders	Posttreatment	1.43541	-0.56957	0.166122
Poor responders	Pretreatment	1.76202	-0.581473	1.09692
Poor responders	Posttreatment	0.770714	-0.584276	-0.315525
Poor responders	Pretreatment	1.6285	-0.489169	-0.606265
Poor responders	Posttreatment	5.77997	1.04649	-0.108325
Poor responders	Pretreatment	0	-0.823313	-0.643273
Poor responders	Posttreatment	1.86773	0.558167	-0.25678
