# Supplementary material for: Neoadjuvant adebrelimab in locally advanced resectable esophageal squamous cell carcinoma: a phase 1b trial
Source: Nat Med. 2023 Jul 24;29(8):2068–78. doi: 10.1038/s41591-023-02469-3 (PMC10427424; doi:10.1038/s41591-023-02469-3)
Supplement: Supplementary file 8 — Statistical source data. [file 41591_2023_2469_MOESM8_ESM.xlsx]

## Sheet: Fig_5_a
Sample id	Data	Tumor tissue		Peripheral blood
		Pretreatment	Posttreatment	Baseline	Week3	Week6
P01	Richness	2050	8847	19655	17027	8099
P02	Richness	2254	10534	9285	9116	1629
P03	Richness	/	6777	21344	14502	15787
P04	Richness	3290	3367	11423	7488	9953
P05	Richness	2597	1958	16022	/	11846
P06	Richness	3634	12883	7028	10622	1438
P07	Richness	9844	7559	17811	9381	3611
P08	Richness	/	10860	13577	37188	22373
P09	Richness	26638	14692	28576	18618	14964
P10	Richness	9393	9277	16007	13883	1824
P11	Richness	4055	11678	8479	/	3994
P12	Richness	2927	10825	24974	29201	/
P13	Richness	7594	26755	27354	23272	21699
P14	Richness	/	33561	12585	10104	/
P15	Richness	/	9170	13682	19362	38929
P16	Richness	3293	14540	22229	26669	16212
P17	Richness	1262	5182	18766	8458	10273
P18	Richness	/	2704	/	24825	6542
P19	Richness	/	12684	23266	19378	19778
P20	Richness	1998	8771	15304	21730	22077
P21	Richness	2525	10303	14465	18371	12706
P22	Richness	4967	8103	22401	25033	23339
P23	Richness	16440	/	24627	8116	23170
P24	Richness	2091	5096	19589	11001	13335
P25	Richness	/	5074	12345	11887	18265
P01	Clonality	0.1999	0.2704	0.2133	0.2166	0.154
P02	Clonality	0.1812	0.3653	0.1906	0.243	0.3481
P03	Clonality	/	0.2316	0.2303	0.165	0.1491
P04	Clonality	0.1689	0.2245	0.3353	0.3694	0.3985
P05	Clonality	0.3331	0.3997	0.112	/	0.1331
P06	Clonality	0.2555	0.2029	0.3959	0.3754	0.452
P07	Clonality	0.1909	0.2438	0.1053	0.1448	0.1759
P08	Clonality	/	0.2431	0.1586	0.14	0.1223
P09	Clonality	0.1873	0.2999	0.1725	0.1375	0.1546
P10	Clonality	0.1443	0.2384	0.1591	0.1943	0.3236
P11	Clonality	0.2747	0.3394	0.2008	/	0.2523
P12	Clonality	0.1531	0.2563	0.101	0.0872	/
P13	Clonality	0.3035	0.1882	0.1675	0.1883	0.1693
P14	Clonality	/	0.1661	0.3295	0.2969	/
P15	Clonality	/	0.2615	0.0892	0.0847	0.0734
P16	Clonality	0.5131	0.3176	0.1733	0.1562	0.2367
P17	Clonality	0.2472	0.3581	0.1931	0.1625	0.1626
P18	Clonality	/	0.2173	/	0.1325	0.2121
P19	Clonality	/	0.3258	0.1006	0.0942	0.1189
P20	Clonality	0.1197	0.1415	0.2317	0.241	0.3341
P21	Clonality	0.5405	0.1598	0.1468	0.1563	0.1446
P22	Clonality	0.3304	0.2589	0.1414	0.1618	0.1727
P23	Clonality	0.1308	/	0.121	0.0998	0.1194
P24	Clonality	0.1692	0.2067	0.3495	0.3296	0.3664
P25	Clonality	/	0.2518	0.2754	0.2174	0.2525

## Sheet: Fig_5_b
Richness	Time	Response
3293	Pre-nAde	Well responders
7594	Pre-nAde	Well responders
3634	Pre-nAde	Well responders
26638	Pre-nAde	Well responders
2597	Pre-nAde	Well responders
2050	Pre-nAde	Well responders
2254	Pre-nAde	Well responders
4055	Pre-nAde	Poor responders
9393	Pre-nAde	Poor responders
2927	Pre-nAde	Poor responders
9844	Pre-nAde	Poor responders
3290	Pre-nAde	Poor responders
2525	Pre-nAde	Poor responders
4967	Pre-nAde	Poor responders
1262	Pre-nAde	Poor responders
2091	Pre-nAde	Poor responders
1998	Pre-nAde	Poor responders
14540	Post-nAde	Well responders
26755	Post-nAde	Well responders
12883	Post-nAde	Well responders
14692	Post-nAde	Well responders
1958	Post-nAde	Well responders
8847	Post-nAde	Well responders
10534	Post-nAde	Well responders
11678	Post-nAde	Poor responders
9277	Post-nAde	Poor responders
10825	Post-nAde	Poor responders
7559	Post-nAde	Poor responders
3367	Post-nAde	Poor responders
10303	Post-nAde	Poor responders
8103	Post-nAde	Poor responders
5182	Post-nAde	Poor responders
5096	Post-nAde	Poor responders
8771	Post-nAde	Poor responders

## Sheet: Fig_5_c
#T cell fraction pair.Tumor
response	Pre-nAde	Post-nAde
Well responders	0.0484	0.1281
Well responders	0	0.1485
Poor responders	0.0399	0.035
Well responders	0.037	0.0514
Well responders	0.0464	0.1596
Poor responders	0.0861	0.0859
Well responders	0.1254	0.1744
Poor responders	0.0675	0.0095
Poor responders	0.0583	0.2321
Poor responders	0	0.0712
Well responders	0.1145	0.2028
Well responders	0.0203	0.0552
Poor responders	0	0.0384
Poor responders	0	0.0096
Poor responders	0	0.018
Poor responders	0	0.0408
#T cell fraction pair.Blood
response	Pre-nAde	Post-nAde
Well responders	0.2294	0.0172
Well responders	0.1093	0.09
Poor responders	0.1088	0.1277
Poor responders	0.1578	0.1561
Well responders	0.1821	0.0702
Well responders	0.1352	0.0719
Poor responders	0.1503	0.0109
Well responders	0.2211	0.1304
Well responders	0.2244	0.1382

## Sheet: Fig_5_d
#Clonal space	percent	response
Post-nAde	0.60142	Well responders
Post-nAde	0.53665	Well responders
Post-nAde	0.63231	Well responders
Post-nAde	0.44216	Well responders
Post-nAde	0.69945	Well responders
Post-nAde	0.53024	Poor responders
Post-nAde	0.16126	Poor responders
Post-nAde	0.64832	Poor responders
Post-nAde	0.67513	Poor responders
Post-nAde	0.59932	Poor responders
Post-nAde	0.31812	Poor responders
Post-nAde	0.39375	Poor responders
Pre-nAde	0.86942	Well responders
Pre-nAde	0.84018	Well responders
Pre-nAde	0.82643	Well responders
Pre-nAde	0.67547	Well responders
Pre-nAde	0.82105	Well responders
Pre-nAde	0.62024	Poor responders
Pre-nAde	0.10258	Poor responders
Pre-nAde	0.53498	Poor responders
Pre-nAde	0.56644	Poor responders
Pre-nAde	0.36842	Poor responders
Pre-nAde	0.37645	Poor responders
Pre-nAde	0.5732	Poor responders
#Clonotype	percent	response
Post-nAde	0.10048	Well responders
Post-nAde	0.11598	Well responders
Post-nAde	0.12298	Well responders
Post-nAde	0.09555	Well responders
Post-nAde	0.11487	Well responders
Post-nAde	0.2159	Poor responders
Post-nAde	0.01372	Poor responders
Post-nAde	0.19691	Poor responders
Post-nAde	0.19468	Poor responders
Post-nAde	0.16994	Poor responders
Post-nAde	0.04834	Poor responders
Post-nAde	0.0987	Poor responders
Pre-nAde	0.44367	Well responders
Pre-nAde	0.40861	Well responders
Pre-nAde	0.53073	Well responders
Pre-nAde	0.33875	Well responders
Pre-nAde	0.53682	Well responders
Pre-nAde	0.16579	Poor responders
Pre-nAde	0.07895	Poor responders
Pre-nAde	0.20152	Poor responders
Pre-nAde	0.19227	Poor responders
Pre-nAde	0.27723	Poor responders
Pre-nAde	0.21221	Poor responders
Pre-nAde	0.24055	Poor responders

## Sheet: Fig_5_e
clonotype
T1only-WA_rate	T1only-WB_rate	T1only-WC_rate	ITC-WA_rate	ITC-WB_rate	ITC-WC_rate	T3only-WA_rate	T3only-WB_rate	T3only-WC_rate
0	0.0738255	-0.167785	0	0.109649	-0.0811404	0	0.223648	-0.109991
0	0.236	-0.212	0	0.201939	-0.0904685	0	0.207809	0.04534
0	0.333333	-0.491667	0	0.436893	-0.640777	0	0.434599	-0.805907
0	-0.175908	-0.393881	0	-0.109188	-0.199734	0	-0.0693241	-0.155979
0	-0.06	-0.42	0	-0.00609756	-0.317073	0	0.0337079	-0.403473
0	-0.0135135	-0.851351	0	0.0252366	-0.561514	0	0.0144718	-0.729378
0	-0.78712	-0.583184	0	-0.358056	-0.12532	0	-0.461938	-0.00692042
0	-0.111688	-0.851948	0	0.00813008	-0.705285	0	0.129584	-0.757946
0	-0.160305	-0.618321	0	-0.149351	-0.556277	0	-0.210117	-0.702335
0	-0.195556	-0.0844444	0	-0.0220264	-0.0352423	0	-0.176166	0.139896
0	0.121951	-0.219512	0	0.08	-0.0666667	0	0.298824	0.0294118
0	0.149194	0.0524194	0	0.115942	0.0559006	0	0.378689	0.304918
0	-0.685185	-0.398148	0	-0.3	-0.157143	0	-0.210801	-0.226481
0	-0.478873	0.126761	0	-0.0693642	0.121387	0	-0.255474	-0.00364964
clonal space
T1only-WA_rate	T1only-WB_rate	T1only-WC_rate	ITC-WA_rate	ITC-WB_rate	ITC-WC_rate	T3only-WA_rate	T3only-WB_rate	T3only-WC_rate
0	-0.263975	0.0932872	0	-0.0879718	0.372622	0	0.0443033	0.0356241
0	0.291037	-0.0269934	0	0.167955	0.00966954	0	0.300049	0.229927
0	-0.135876	0.0251393	0	-0.0676051	0.0990871	0	0.122106	-0.458122
0	-0.062799	-0.202534	0	-0.0459545	0.0744386	0	0.225125	0.381747
0	0.0296649	-0.0759499	0	0.0415402	-0.174193	0	0.115694	0.139841
0	-0.0072804	-0.165496	0	0.220215	0.835111	0	-0.124848	-0.0198615
0	-0.57176	-0.532984	0	-0.218	-0.0956027	0	0.116586	0.0557962
0	0.0437048	-0.194309	0	0.184795	0.892073	0	0.166331	0.307305
0	0.147627	0.123832	0	0.528974	0.813577	0	0.199708	-0.144033
0	0.0491262	-0.0909778	0	0.124389	0.169499	0	-0.0700225	0.0052523
0	-0.0995854	-0.231883	0	0.0672869	-0.0051895	0	0.139326	0.0770097
0	0.0197484	0.0900228	0	0.186902	0.230571	0	0.116575	0.143433
0	-0.378322	-0.0140468	0	-0.0188818	0.0961152	0	0.0456024	0.00998351
0	0.123666	-0.168534	0	-0.0198808	-0.0498784	0	0.0846963	0.272781
T1only-WA_rate	share clonotypes between unique T cells in pretreatment tumors and peripheral blood at baseline
T1only-WB_rate	share clonotypes between unique T cells in pretreatment tumors and peripheral blood at week 3
T1only-WC_rate	share clonotypes between unique T cells in pretreatment tumors and peripheral blood at week 6
ITC-WA_rate	share clonotypes between intratumoral Tcells(ITCs) in pretreatment tumors and peripheral blood at baseline
ITC-WB_rate	share clonotypes between intratumoral Tcells(ITCs) in pretreatment tumors and peripheral blood at week 3
ITC-WC_rate	share clonotypes between intratumoral Tcells(ITCs) in pretreatment tumors and peripheral blood at week 6
T3only-WA_rate	share clonotypes between new infiltrating T cells in posttreatment tumors and peripheral blood at baseline
T3only-WB_rate	share clonotypes between new infiltrating T cells in posttreatment tumors and peripheral blood at week3
T3only-WC_rate	share clonotypes between new infiltrating T cells in posttreatment tumors and peripheral blood at week6

## Sheet: Fig_5_g
Clonotypic dynamic (clonal expansion and contraction) of pre-existing ITCs during PD-L1 blockade
Pvalue	Foldchange	TCR_Type	Patients
1.02951e-28	2.09469	Clonally expanded ITCs	P13
0	-3.57501	Clonally contracted ITCs	P13
1.62246e-86	-2.55124	Clonally contracted ITCs	P13
0	-1.83679	Clonally contracted ITCs	P13
0.159336	0.245273	No significant changes	P13
2.25002e-16	-0.941208	No significant changes	P13
3.98268e-78	-3.19266	Clonally contracted ITCs	P13
0.0380182	0.596659	No significant changes	P13
2.08787e-53	-1.97849	Clonally contracted ITCs	P13
0.0502505	0.64943	No significant changes	P13
0	-3.25086	Clonally contracted ITCs	P13
0.207796	0.189744	No significant changes	P13
1.01793e-28	1.60926	Clonally expanded ITCs	P13
2.74347e-230	2.75277	Clonally expanded ITCs	P13
3.34027e-37	-1.22277	Clonally contracted ITCs	P13
0.00544618	-0.23857	No significant changes	P13
0.301521	-0.0780485	No significant changes	P13
0	-2.13419	Clonally contracted ITCs	P13
6.18224e-130	-2.61894	Clonally contracted ITCs	P13
1.20436e-33	-3.37163	Clonally contracted ITCs	P13
0	1.93509	Clonally expanded ITCs	P13
2.21199e-33	-0.846628	No significant changes	P13
3.42595e-08	-0.748195	No significant changes	P13
2.05877e-288	-2.89642	Clonally contracted ITCs	P13
5.83614e-189	4.1084	Clonally expanded ITCs	P13
1.53318e-47	-1.85407	Clonally contracted ITCs	P13
4.99065e-144	-1.96179	Clonally contracted ITCs	P13
9.49697e-83	-2.84462	Clonally contracted ITCs	P13
8.82375e-298	2.50807	Clonally expanded ITCs	P13
0.115934	0.121734	No significant changes	P13
3.85473e-09	-0.816623	No significant changes	P13
0.00283571	0.444336	No significant changes	P13
3.94568e-73	-3.91812	Clonally contracted ITCs	P13
2.69258e-10	-0.6562	No significant changes	P13
0	-4.13762	Clonally contracted ITCs	P13
1.16668e-13	-0.628304	No significant changes	P13
7.4786e-197	-1.39409	Clonally contracted ITCs	P13
4.25571e-163	-1.87846	Clonally contracted ITCs	P13
3.30328e-80	-0.830659	No significant changes	P13
3.38843e-26	-2.14254	Clonally contracted ITCs	P13
1.39452e-55	-1.89865	Clonally contracted ITCs	P13
0.922685	0.0703725	No significant changes	P13
2.76635e-53	1.79829	Clonally expanded ITCs	P13
0.0890514	0.132247	No significant changes	P13
1.59874e-162	-2.57868	Clonally contracted ITCs	P13
1.47333e-12	-1.73096	Clonally contracted ITCs	P13
1.90103e-84	-1.68453	Clonally contracted ITCs	P13
3.50745e-73	1.83837	Clonally expanded ITCs	P13
0.000621599	-0.264582	No significant changes	P13
3.11836e-88	-1.62524	Clonally contracted ITCs	P13
1.35709e-25	-0.719555	No significant changes	P13
0.000392913	-0.272096	No significant changes	P13
2.32715e-14	-0.930864	No significant changes	P13
4.55569e-53	-3.39333	Clonally contracted ITCs	P13
0.163076	-0.146741	No significant changes	P13
2.91834e-19	-1.65891	Clonally contracted ITCs	P13
2.7424e-42	-1.58058	Clonally contracted ITCs	P13
3.55182e-08	-1.69813	Clonally contracted ITCs	P13
8.06171e-12	-0.362643	No significant changes	P13
6.42272e-17	0.979256	No significant changes	P13
5.57796e-166	1.6273	Clonally expanded ITCs	P13
0	-6.01701	Clonally contracted ITCs	P13
1.00755e-15	-2.65609	Clonally contracted ITCs	P13
0.172426	-0.272096	No significant changes	P13
3.3065e-68	-2.05301	Clonally contracted ITCs	P13
4.834e-07	0.553058	No significant changes	P13
0.000529303	-0.678293	No significant changes	P13
4.70539e-20	0.547084	No significant changes	P13
3.45725e-43	0.892637	No significant changes	P13
4.26412e-75	1.05873	Clonally expanded ITCs	P13
0.000499398	0.733587	No significant changes	P13
0.350567	0.110237	No significant changes	P13
0.5695	-0.0852651	No significant changes	P13
6.21813e-10	-0.976686	No significant changes	P13
0.267226	0.184761	No significant changes	P13
1.35153e-193	-0.964607	No significant changes	P13
1.14279e-47	-1.73343	Clonally contracted ITCs	P13
4.52358e-11	0.640441	No significant changes	P13
3.84864e-85	2.44843	Clonally expanded ITCs	P13
0.0742108	0.143055	No significant changes	P13
0	-2.92147	Clonally contracted ITCs	P13
0	-5.90699	Clonally contracted ITCs	P13
1.0279e-87	-2.03959	Clonally contracted ITCs	P13
0.406923	0.278919	No significant changes	P13
3.36781e-84	-1.51537	Clonally contracted ITCs	P13
3.9628e-76	-2.51021	Clonally contracted ITCs	P13
3.73751e-103	-3.72918	Clonally contracted ITCs	P13
1.37182e-41	-1.35227	Clonally contracted ITCs	P13
5.28019e-07	0.669969	No significant changes	P13
1.85166e-21	-1.12836	Clonally contracted ITCs	P13
3.47264e-50	-2.33036	Clonally contracted ITCs	P13
0.858159	0.0181115	No significant changes	P13
2.57195e-109	-3.1016	Clonally contracted ITCs	P13
2.36539e-06	-1.27852	Clonally contracted ITCs	P13
8.96873e-42	-1.69055	Clonally contracted ITCs	P13
3.56181e-222	2.30365	Clonally expanded ITCs	P13
4.98038e-05	0.237408	No significant changes	P13
2.34909e-32	-1.19628	Clonally contracted ITCs	P13
0	-3.54822	Clonally contracted ITCs	P13
7.02027e-30	-1.26931	Clonally contracted ITCs	P13
5.06796e-08	0.383471	No significant changes	P13
1.71518e-13	2.09304	Clonally expanded ITCs	P13
0.0211992	0.5958	No significant changes	P13
1.17954e-34	-3.1559	Clonally contracted ITCs	P13
0	2.39281	Clonally expanded ITCs	P13
1.22396e-84	-2.74961	Clonally contracted ITCs	P13
7.72631e-222	4.10018	Clonally expanded ITCs	P13
2.86025e-15	-2.25916	Clonally contracted ITCs	P13
1.42187e-23	-0.684325	No significant changes	P13
4.91719e-60	1.35672	Clonally expanded ITCs	P13
3.7681e-09	1.24838	Clonally expanded ITCs	P13
0	1.61456	Clonally expanded ITCs	P13
6.40196e-10	-0.410391	No significant changes	P13
0.000160777	-0.690162	No significant changes	P13
0.00153826	-0.731174	No significant changes	P13
0.718731	-0.028708	No significant changes	P13
4.92731e-61	1.15512	Clonally expanded ITCs	P13
0.020584	0.727904	No significant changes	P13
0.417692	-0.403341	No significant changes	P13
4.6207e-21	1.70021	Clonally expanded ITCs	P13
9.63174e-29	-1.8115	Clonally contracted ITCs	P13
1.96893e-94	-1.51626	Clonally contracted ITCs	P13
1.59366e-13	-0.938673	No significant changes	P13
2.37624e-28	-0.823158	No significant changes	P13
0	-1.39252	Clonally contracted ITCs	P13
0	-4.49334	Clonally contracted ITCs	P13
1.4002e-111	-4.24013	Clonally contracted ITCs	P13
0	-5.15893	Clonally contracted ITCs	P13
0.0640171	0.682816	No significant changes	P13
0	-2.46647	Clonally contracted ITCs	P13
3.98363e-51	-3.07335	Clonally contracted ITCs	P13
0	-1.89543	Clonally contracted ITCs	P13
0	3.97046	Clonally expanded ITCs	P13
1.4104e-47	-1.70421	Clonally contracted ITCs	P13
7.20806e-215	-3.78526	Clonally contracted ITCs	P13
1.91769e-132	1.88105	Clonally expanded ITCs	P13
2.60675e-241	5.64888	Clonally expanded ITCs	P13
0.394725	-0.0553727	No significant changes	P13
0	-3.97177	Clonally contracted ITCs	P13
0	1.89909	Clonally expanded ITCs	P13
0	2.95165	Clonally expanded ITCs	P13
5.59921e-56	0.660688	No significant changes	P13
2.51973479379036e-322	1.77432	Clonally expanded ITCs	P13
1.32849e-135	-1.55252	Clonally contracted ITCs	P13
0.000185044	0.600992	No significant changes	P13
1.71441e-09	-0.749937	No significant changes	P13
3.15169e-100	-3.73334	Clonally contracted ITCs	P13
0	-3.32456	Clonally contracted ITCs	P13
0	-3.64957	Clonally contracted ITCs	P13
1.87462e-75	-0.996393	No significant changes	P13
4.21992e-75	-1.51207	Clonally contracted ITCs	P13
0	-4.16718	Clonally contracted ITCs	P13
0	1.38024	Clonally expanded ITCs	P13
6.73781e-05	-1.45909	Clonally contracted ITCs	P13
4.66007e-12	-1.19945	Clonally contracted ITCs	P13
0	-2.6622	Clonally contracted ITCs	P13
5.82244e-54	-1.82025	Clonally contracted ITCs	P13
4.30239e-30	-1.02893	Clonally contracted ITCs	P13
3.12116e-43	2.42144	Clonally expanded ITCs	P13
0.000368529	0.432422	No significant changes	P13
2.13051e-40	3.26169	Clonally expanded ITCs	P13
6.98543e-08	0.585748	No significant changes	P13
0.00574448	-0.356525	No significant changes	P13
0.642779	0.046615	No significant changes	P13
0	-2.28758	Clonally contracted ITCs	P13
1.92609e-16	-0.694771	No significant changes	P13
1.10998e-275	-1.71222	Clonally contracted ITCs	P13
5.08136e-68	1.6277	Clonally expanded ITCs	P13
0	-2.24231	Clonally contracted ITCs	P13
1.13135e-26	0.907475	No significant changes	P13
5.01545e-27	-1.53186	Clonally contracted ITCs	P13
3.52283e-43	-3.0557	Clonally contracted ITCs	P13
2.18935e-08	-0.656739	No significant changes	P13
0.200931	0.129062	No significant changes	P13
4.89809e-57	-2.28917	Clonally contracted ITCs	P13
6.05762e-30	-1.03039	Clonally contracted ITCs	P13
2.18362e-247	-2.38008	Clonally contracted ITCs	P13
0.810275	0.075827	No significant changes	P13
1.11582e-09	-1.95659	Clonally contracted ITCs	P13
3.29837e-51	2.06577	Clonally expanded ITCs	P13
7.69876e-57	-1.07316	Clonally contracted ITCs	P13
0	4.21538	Clonally expanded ITCs	P13
0	2.40522	Clonally expanded ITCs	P13
0	3.34303	Clonally expanded ITCs	P13
7.05948e-18	1.15233	Clonally expanded ITCs	P13
4.12894e-22	-1.54091	Clonally contracted ITCs	P13
2.34556e-61	1.64494	Clonally expanded ITCs	P13
1.01021e-06	-0.684308	No significant changes	P13
1.05984e-43	-2.17	Clonally contracted ITCs	P13
1.07758e-26	1.40236	Clonally expanded ITCs	P13
2.95597e-237	-2.2435	Clonally contracted ITCs	P13
4.11584e-06	1.76792	Clonally expanded ITCs	P13
5.56829e-15	1.4094	Clonally expanded ITCs	P13
9.39639e-67	-2.03639	Clonally contracted ITCs	P13
0	-8.81835	Clonally contracted ITCs	P13
0.121352	-0.15844	No significant changes	P13
2.38593e-108	-2.78667	Clonally contracted ITCs	P13
9.14385e-06	-0.977612	No significant changes	P13
5.11214e-13	1.23617	Clonally expanded ITCs	P13
1.03279e-51	1.80751	Clonally expanded ITCs	P13
7.69601e-205	-4.23486	Clonally contracted ITCs	P13
4.97178e-37	0.865015	No significant changes	P13
0.000589985	0.51688	No significant changes	P13
0	-5.06033	Clonally contracted ITCs	P13
0	-2.28267	Clonally contracted ITCs	P13
0.000201249	-0.870734	No significant changes	P13
0.00528537	-0.414115	No significant changes	P13
0.000392698	0.507276	No significant changes	P13
2.12967e-131	-0.509281	No significant changes	P13
7.7022e-60	2.82123	Clonally expanded ITCs	P13
4.13538e-22	-1.47633	Clonally contracted ITCs	P13
4.54058e-45	2.32554	Clonally expanded ITCs	P13
0.0065313	0.389308	No significant changes	P13
7.62522e-07	0.254386	No significant changes	P13
0.0340634	-0.246101	No significant changes	P13
2.80387e-70	-1.79048	Clonally contracted ITCs	P13
0.0630601	-0.303461	No significant changes	P13
4.61103e-26	-0.825315	No significant changes	P13
4.84386e-16	-2.0346	Clonally contracted ITCs	P13
0	-4.23717	Clonally contracted ITCs	P13
8.9513e-15	-1.13369	Clonally contracted ITCs	P13
7.55884e-07	-0.294499	No significant changes	P13
2.18519e-22	-2.06351	Clonally contracted ITCs	P13
2.36759e-07	-0.543724	No significant changes	P13
0.81153	0.0324519	No significant changes	P13
0.625071	-0.0276776	No significant changes	P13
4.82698e-37	1.36058	Clonally expanded ITCs	P13
6.4126e-08	-0.3942	No significant changes	P13
1.48584e-26	-0.761253	No significant changes	P13
0	-1.19755	Clonally contracted ITCs	P13
3.25128e-09	-0.864672	No significant changes	P13
6.00485e-32	-1.15146	Clonally contracted ITCs	P13
1.69756e-40	-2.09618	Clonally contracted ITCs	P13
3.05934e-59	-1.69884	Clonally contracted ITCs	P13
0	1.64959	Clonally expanded ITCs	P13
0	-1.32645	Clonally contracted ITCs	P13
2.86305e-29	2.80788	Clonally expanded ITCs	P13
0.0929463	0.550365	No significant changes	P13
8.29484e-75	-3.77432	Clonally contracted ITCs	P13
0	-3.13602	Clonally contracted ITCs	P13
4.72125e-259	-4.57808	Clonally contracted ITCs	P13
4.39168e-56	-3.7436	Clonally contracted ITCs	P13
9.19667e-24	-1.68677	Clonally contracted ITCs	P13
3.49561e-11	-1.44302	Clonally contracted ITCs	P13
1.81664e-145	-2.00101	Clonally contracted ITCs	P13
0	4.2966	Clonally expanded ITCs	P13
4.07772e-162	-3.16231	Clonally contracted ITCs	P13
1.819e-24	-1.30484	Clonally contracted ITCs	P13
2.09714e-19	-1.8664	Clonally contracted ITCs	P13
3.9952e-17	-0.851521	No significant changes	P13
1.13173e-99	1.67699	Clonally expanded ITCs	P13
0.00372724	-0.220086	No significant changes	P13
0.00022405	0.22427	No significant changes	P13
1.19428e-30	-0.599173	No significant changes	P13
1.76674e-08	0.917592	No significant changes	P13
1.35865e-07	-0.731271	No significant changes	P13
0	2.81391	Clonally expanded ITCs	P13
3.30806e-15	-0.671806	No significant changes	P13
0.00142802	0.862423	No significant changes	P13
0.0510779	-0.213052	No significant changes	P13
0.00659189	-0.291224	No significant changes	P13
7.95758e-10	-1.02953	Clonally contracted ITCs	P13
0	1.03175	Clonally expanded ITCs	P13
0.0226287	-1.04043	Clonally contracted ITCs	P13
1.42265e-37	-1.56428	Clonally contracted ITCs	P13
0	0.907083	No significant changes	P13
0.010582	0.884708	No significant changes	P13
7.09798e-05	0.532341	No significant changes	P13
1.24747e-68	-1.28977	Clonally contracted ITCs	P13
5.45699e-53	-2.60634	Clonally contracted ITCs	P13
0.112569	0.201926	No significant changes	P13
0.000395382	0.307153	No significant changes	P13
2.41995e-48	-1.91137	Clonally contracted ITCs	P13
2.15628e-39	-1.58963	Clonally contracted ITCs	P13
4.68194e-55	-3.26614	Clonally contracted ITCs	P13
3.74879e-34	1.19563	Clonally expanded ITCs	P13
7.48334e-06	-0.428324	No significant changes	P13
1.54447e-93	2.88023	Clonally expanded ITCs	P13
5.14031e-163	2.70852	Clonally expanded ITCs	P13
0.0318938	0.0906406	No significant changes	P13
1.46253e-21	-0.502072	No significant changes	P13
5.57597e-07	0.667896	No significant changes	P13
3.68672e-64	1.62069	Clonally expanded ITCs	P13
0.353327	-0.305137	No significant changes	P13
0.000220695	0.854249	No significant changes	P13
7.71359e-20	-1.27825	Clonally contracted ITCs	P13
0.91352	-0.0231097	No significant changes	P13
3.61592e-40	-2.46679	Clonally contracted ITCs	P13
1.67509e-07	1.54517	Clonally expanded ITCs	P13
4.6385e-51	-2.49939	Clonally contracted ITCs	P13
0	-2.99896	Clonally contracted ITCs	P13
0	-3.50251	Clonally contracted ITCs	P13
0.156989	-0.146794	No significant changes	P13
7.2871e-42	1.49385	Clonally expanded ITCs	P13
3.01949e-139	-1.95659	Clonally contracted ITCs	P13
1.83204e-51	-1.23703	Clonally contracted ITCs	P13
1.80979e-45	-1.00415	Clonally contracted ITCs	P13
0.161668	0.0931682	No significant changes	P13
4.2423e-78	-2.79864	Clonally contracted ITCs	P13
4.94576e-13	0.734301	No significant changes	P13
7.62738e-35	-1.055	Clonally contracted ITCs	P13
3.52636e-37	-1.12992	Clonally contracted ITCs	P13
1.36801e-11	1.27829	Clonally expanded ITCs	P13
2.69542e-157	-2.99456	Clonally contracted ITCs	P13
1.28741e-59	-1.8623	Clonally contracted ITCs	P13
5.96559e-10	-1.71559	Clonally contracted ITCs	P13
2.80961e-24	1.03006	Clonally expanded ITCs	P13
0	-2.59293	Clonally contracted ITCs	P13
7.12144e-05	0.386941	No significant changes	P13
4.31844e-94	1.45192	Clonally expanded ITCs	P13
0.0235337	-0.63055	No significant changes	P13
0.00627097	0.397755	No significant changes	P13
6.53575e-124	1.87105	Clonally expanded ITCs	P13
3.95733e-07	-1.31392	Clonally contracted ITCs	P13
2.2449e-63	-2.08543	Clonally contracted ITCs	P13
0	1.29457	Clonally expanded ITCs	P13
0	-4.59447	Clonally contracted ITCs	P13
0	2.26596	Clonally expanded ITCs	P13
0	-3.06796	Clonally contracted ITCs	P13
6.61442e-42	1.35535	Clonally expanded ITCs	P13
1.63011e-15	-0.416409	No significant changes	P13
1.27672e-09	0.364628	No significant changes	P13
4.63812e-07	-0.709502	No significant changes	P13
1.35813e-44	-1.63467	Clonally contracted ITCs	P13
0.267559	0.111863	No significant changes	P13
0.803105	-0.0398849	No significant changes	P13
4.42536e-64	2.65107	Clonally expanded ITCs	P13
1.90308e-49	-2.42951	Clonally contracted ITCs	P13
0.374174	-0.310231	No significant changes	P13
0	1.77839	Clonally expanded ITCs	P13
1.79214e-15	-1.28248	Clonally contracted ITCs	P13
1.03585e-37	-2.23635	Clonally contracted ITCs	P13
0	-4.54917	Clonally contracted ITCs	P13
0.177395	-0.165181	No significant changes	P13
1.86158e-107	-3.05111	Clonally contracted ITCs	P13
1.72551e-36	-1.22694	Clonally contracted ITCs	P13
2.01615e-81	1.42398	Clonally expanded ITCs	P13
1	-0.00906194	No significant changes	P13
0	2.14104	Clonally expanded ITCs	P13
1.77675e-219	-2.3365	Clonally contracted ITCs	P13
8.55378e-34	-1.19948	Clonally contracted ITCs	P13
0.890043	0.0172215	No significant changes	P13
0	-2.32916	Clonally contracted ITCs	P13
0	-6.80308	Clonally contracted ITCs	P13
0.338414	-0.108598	No significant changes	P13
8.97109e-138	-3.38784	Clonally contracted ITCs	P13
3.48782e-16	1.35772	Clonally expanded ITCs	P13
2.03888e-07	-0.300062	No significant changes	P13
1.2968e-08	1.9196	Clonally expanded ITCs	P13
5.61942e-132	-3.78667	Clonally contracted ITCs	P13
1.32789e-07	-0.222301	No significant changes	P13
0	-6.16932	Clonally contracted ITCs	P13
3.77998e-05	-0.278656	No significant changes	P13
1.05975e-08	-0.633319	No significant changes	P13
0	3.47021	Clonally expanded ITCs	P13
1.4201e-17	1.18317	Clonally expanded ITCs	P13
0	-3.955	Clonally contracted ITCs	P13
0	-1.68308	Clonally contracted ITCs	P13
0.00625571	-0.298636	No significant changes	P13
3.87396e-15	-0.444985	No significant changes	P13
3.02986e-92	-2.63702	Clonally contracted ITCs	P13
1.3827e-195	2.89084	Clonally expanded ITCs	P13
0.540137	-0.0680825	No significant changes	P13
5.64579e-62	-1.80876	Clonally contracted ITCs	P13
1.60935e-168	2.09828	Clonally expanded ITCs	P13
3.74374e-43	-0.82234	No significant changes	P13
2.53131e-13	-1.62879	Clonally contracted ITCs	P13
3.24838e-145	-2.1596	Clonally contracted ITCs	P13
3.64273e-44	-1.90104	Clonally contracted ITCs	P13
4.07614e-14	-1.24459	Clonally contracted ITCs	P13
1.12623e-61	0.741363	No significant changes	P13
0	2.39503	Clonally expanded ITCs	P13
0.336674	-0.155903	No significant changes	P13
1.70199e-37	-1.87027	Clonally contracted ITCs	P13
1.43553e-11	-1.69356	Clonally contracted ITCs	P13
0	-1.91057	Clonally contracted ITCs	P13
0	-3.20529	Clonally contracted ITCs	P13
8.73834e-07	-1.13347	Clonally contracted ITCs	P13
0	1.73736	Clonally expanded ITCs	P13
1.44703e-248	-4.52779	Clonally contracted ITCs	P13
0.711022	0.050823	No significant changes	P13
1.36237e-39	-1.53845	Clonally contracted ITCs	P13
0	-1.6636	Clonally contracted ITCs	P13
0	-2.75916	Clonally contracted ITCs	P13
1.27067e-33	-2.19106	Clonally contracted ITCs	P13
2.09067e-15	-2.03178	Clonally contracted ITCs	P13
9.63296e-86	-2.92304	Clonally contracted ITCs	P13
0	3.8167	Clonally expanded ITCs	P13
0	-3.25512	Clonally contracted ITCs	P13
7.80576e-30	0.714696	No significant changes	P13
3.41845e-12	-0.770622	No significant changes	P13
2.02007e-231	-1.91401	Clonally contracted ITCs	P13
6.32018e-215	-1.76876	Clonally contracted ITCs	P13
1.46621e-30	1.37969	Clonally expanded ITCs	P13
7.94273e-278	-2.04051	Clonally contracted ITCs	P13
5.01328e-15	0.347751	No significant changes	P13
1.79679e-71	-0.990569	No significant changes	P13
0.265749	0.184571	No significant changes	P13
1.52982e-57	-3.01053	Clonally contracted ITCs	P13
0.670034	-0.0636309	No significant changes	P13
1.2096e-82	-1.79315	Clonally contracted ITCs	P13
0.152322	0.132242	No significant changes	P13
4.12576e-239	-1.48138	Clonally contracted ITCs	P13
1.09286e-11	-1.38967	Clonally contracted ITCs	P13
9.16062e-97	1.25322	Clonally expanded ITCs	P13
4.39455e-11	-0.624768	No significant changes	P13
1.41904e-48	1.82845	Clonally expanded ITCs	P13
0	1.83	Clonally expanded ITCs	P13
2.44254e-48	-1.98766	Clonally contracted ITCs	P13
1.69354e-51	1.2494	Clonally expanded ITCs	P13
0.0121643	0.35772	No significant changes	P13
4.92519e-114	-3.03789	Clonally contracted ITCs	P13
1.97259e-206	-2.16978	Clonally contracted ITCs	P13
3.10851e-263	2.41107	Clonally expanded ITCs	P13
0	2.17123	Clonally expanded ITCs	P13
3.45431e-38	-2.10415	Clonally contracted ITCs	P13
0	1.33095	Clonally expanded ITCs	P13
1.28196e-06	-0.661139	No significant changes	P13
3.15011e-22	0.661868	No significant changes	P13
4.88778e-41	-1.10541	Clonally contracted ITCs	P13
5.32674e-165	-3.54942	Clonally contracted ITCs	P13
0.151888	-0.328563	No significant changes	P13
0	3.9546	Clonally expanded ITCs	P13
2.66108e-08	-0.731877	No significant changes	P13
1.09754e-06	-0.749833	No significant changes	P13
4.68212e-110	-0.873346	No significant changes	P13
0	-4.56134	Clonally contracted ITCs	P13
2.25735e-53	-2.00126	Clonally contracted ITCs	P13
5.17122e-27	-1.10488	Clonally contracted ITCs	P13
5.79621e-174	-1.75538	Clonally contracted ITCs	P13
0	-1.56745	Clonally contracted ITCs	P13
0.0679699	0.394937	No significant changes	P13
0.807846	0.0719746	No significant changes	P13
7.57254e-14	-1.11383	Clonally contracted ITCs	P13
0.119688	0.138332	No significant changes	P13
2.12001e-214	-2.69561	Clonally contracted ITCs	P13
2.91197e-35	-2.1436	Clonally contracted ITCs	P13
1.23216e-217	-1.60649	Clonally contracted ITCs	P13
2.50086e-56	-1.0084	Clonally contracted ITCs	P13
0	-3.0923	Clonally contracted ITCs	P13
2.10654e-15	-0.779056	No significant changes	P13
0.00567579	0.163201	No significant changes	P13
1.99095e-78	1.869	Clonally expanded ITCs	P13
5.75348e-54	-1.73284	Clonally contracted ITCs	P13
1.58703e-22	0.921236	No significant changes	P13
8.93207e-178	-2.38023	Clonally contracted ITCs	P13
9.20378e-10	0.828551	No significant changes	P13
1.6068e-274	-2.69555	Clonally contracted ITCs	P13
1.13255e-31	-2.02815	Clonally contracted ITCs	P13
0	-2.47745	Clonally contracted ITCs	P13
0	-4.40622	Clonally contracted ITCs	P13
2.5419e-88	-2.73384	Clonally contracted ITCs	P13
3.70509e-200	-3.13845	Clonally contracted ITCs	P13
9.86657e-81	-3.97254	Clonally contracted ITCs	P13
4.62015e-17	1.62272	Clonally expanded ITCs	P13
6.17063e-153	-1.97847	Clonally contracted ITCs	P13
1.03848e-80	1.25709	Clonally expanded ITCs	P13
9.50673e-13	-0.964531	No significant changes	P13
2.14091e-138	-1.86434	Clonally contracted ITCs	P13
8.1804e-246	-1.72891	Clonally contracted ITCs	P13
1.57113e-52	-1.44524	Clonally contracted ITCs	P13
2.24229e-68	-3.16749	Clonally contracted ITCs	P13
3.30014e-57	0.514506	No significant changes	P13
0.0781885	-0.266477	No significant changes	P13
6.16589e-106	2.11525	Clonally expanded ITCs	P13
5.02734e-05	-0.462447	No significant changes	P13
1.17738e-27	-1.13666	Clonally contracted ITCs	P13
2.66698e-216	-3.86277	Clonally contracted ITCs	P13
2.41719e-14	-0.768122	No significant changes	P13
4.5461e-50	-1.52008	Clonally contracted ITCs	P13
2.32761e-276	-2.42824	Clonally contracted ITCs	P13
4.83869e-115	-3.04665	Clonally contracted ITCs	P13
8.91077e-33	0.779451	No significant changes	P13
1.83322e-260	-3.91894	Clonally contracted ITCs	P13
1.66853e-62	1.19971	Clonally expanded ITCs	P13
4.22752e-40	1.91485	Clonally expanded ITCs	P13
2.41596e-29	1.68282	Clonally expanded ITCs	P13
5.85001e-24	2.5145	Clonally expanded ITCs	P13
0	-4.44308	Clonally contracted ITCs	P13
9.50029e-51	-1.50111	Clonally contracted ITCs	P13
0	-3.96512	Clonally contracted ITCs	P13
1.13713e-74	-2.32473	Clonally contracted ITCs	P13
1.64466e-06	-1.29446	Clonally contracted ITCs	P13
1.26623e-44	-0.832149	No significant changes	P13
8.71117e-114	-1.35546	Clonally contracted ITCs	P13
2.20821e-132	-4.9132	Clonally contracted ITCs	P13
1.47044e-43	2.73842	Clonally expanded ITCs	P13
5.92027e-56	-1.22705	Clonally contracted ITCs	P13
1.96642e-14	0.435909	No significant changes	P13
1.43162e-41	1.38456	Clonally expanded ITCs	P13
5.73928e-197	1.18443	Clonally expanded ITCs	P13
4.66637e-06	-0.226351	No significant changes	P13
1.04281e-159	-1.6061	Clonally contracted ITCs	P13
7.00669e-36	-2.1134	Clonally contracted ITCs	P13
0.00730823	-0.495438	No significant changes	P13
3.73835e-46	-1.68949	Clonally contracted ITCs	P13
3.19164e-58	0.769105	No significant changes	P13
0	-4.73431	Clonally contracted ITCs	P13
0	-3.45086	Clonally contracted ITCs	P13
2.94911e-277	-1.96574	Clonally contracted ITCs	P13
7.12968e-26	0.613032	No significant changes	P13
1.56953e-34	-0.924459	No significant changes	P13
9.69007e-30	2.28968	Clonally expanded ITCs	P13
2.98196e-39	0.7444	No significant changes	P13
0	1.06732	Clonally expanded ITCs	P13
5.56282e-90	2.2557	Clonally expanded ITCs	P13
0.202818	-0.159793	No significant changes	P13
1.14646e-20	-1.12567	Clonally contracted ITCs	P13
1.32997e-110	2.29219	Clonally expanded ITCs	P13
0	1.76528	Clonally expanded ITCs	P13
9.32567e-26	-2.31213	Clonally contracted ITCs	P13
2.04613e-108	-3.00299	Clonally contracted ITCs	P13
5.29711e-50	-3.73776	Clonally contracted ITCs	P13
0.0692316	0.445504	No significant changes	P13
1.06301e-09	0.505652	No significant changes	P13
5.20267e-66	1.98592	Clonally expanded ITCs	P13
1.90235036274714e-319	2.57892	Clonally expanded ITCs	P13
2.4091e-99	-1.95209	Clonally contracted ITCs	P13
5.77951e-13	-0.319208	No significant changes	P13
3.34331e-47	0.537104	No significant changes	P13
0.000112923	-0.373042	No significant changes	P13
0.0265248	-0.653403	No significant changes	P13
0.0341862	0.551499	No significant changes	P13
0	1.10717	Clonally expanded ITCs	P13
1.34962e-88	-2.7295	Clonally contracted ITCs	P13
0.0144798	0.434019	No significant changes	P13
0.000607113	-0.424099	No significant changes	P13
0	1.83773	Clonally expanded ITCs	P13
5.90923e-43	-0.803786	No significant changes	P13
7.54616e-73	0.650901	No significant changes	P13
2.96169e-233	-1.65081	Clonally contracted ITCs	P13
0.306676	0.20073	No significant changes	P13
5.34171e-112	2.061	Clonally expanded ITCs	P13
3.40892e-06	0.204016	No significant changes	P13
0.00203312	0.882125	No significant changes	P13
2.20599e-43	-2.23565	Clonally contracted ITCs	P13
0.431057	0.0532154	No significant changes	P13
6.55744e-06	0.442812	No significant changes	P13
1.37424e-99	-1.81835	Clonally contracted ITCs	P13
0	1.39981	Clonally expanded ITCs	P13
2.31885e-174	-2.16305	Clonally contracted ITCs	P13
3.11999e-27	0.432503	No significant changes	P13
1.90622e-63	0.960665	No significant changes	P13
2.82858e-42	0.715759	No significant changes	P13
0.000571502	-0.891006	No significant changes	P13
8.76181e-43	-2.54528	Clonally contracted ITCs	P13
9.39306e-72	-2.48711	Clonally contracted ITCs	P13
0.280689	0.331167	No significant changes	P13
5.63603e-08	1.25515	Clonally expanded ITCs	P13
4.7389e-11	-1.05213	Clonally contracted ITCs	P13
9.32769e-10	-0.766147	No significant changes	P13
0	-5.16464	Clonally contracted ITCs	P13
6.83581e-46	-1.58287	Clonally contracted ITCs	P13
6.14696e-27	-2.74308	Clonally contracted ITCs	P13
2.00618e-234	2.53728	Clonally expanded ITCs	P13
2.4872e-62	1.39149	Clonally expanded ITCs	P13
6.91495e-08	-1.3454	Clonally contracted ITCs	P13
1.10162e-21	-1.37608	Clonally contracted ITCs	P13
1.30882e-117	-1.50563	Clonally contracted ITCs	P13
5.71864e-19	1.0784	Clonally expanded ITCs	P13
0	-3.97463	Clonally contracted ITCs	P13
8.86114e-125	-2.54822	Clonally contracted ITCs	P13
8.6291e-11	-1.06769	Clonally contracted ITCs	P13
1.11227e-05	-1.73009	Clonally contracted ITCs	P13
0.00355047	0.433296	No significant changes	P13
7.29183e-07	1.06133	Clonally expanded ITCs	P13
0	-3.84819	Clonally contracted ITCs	P13
0.14653	0.172973	No significant changes	P13
1.01726e-81	2.57163	Clonally expanded ITCs	P13
9.80499e-114	-2.13998	Clonally contracted ITCs	P13
0	-1.05769	Clonally contracted ITCs	P13
7.96398e-17	-1.48711	Clonally contracted ITCs	P13
0.201472	-0.317184	No significant changes	P13
2.52787e-52	1.13948	Clonally expanded ITCs	P13
6.49589e-66	-2.04005	Clonally contracted ITCs	P13
0.0417289	0.628368	No significant changes	P13
1.18833e-05	0.568173	No significant changes	P13
0	-2.37795	Clonally contracted ITCs	P13
0	2.3059	Clonally expanded ITCs	P13
1.65356e-224	1.87305	Clonally expanded ITCs	P13
3.18584e-279	-1.03333	Clonally contracted ITCs	P13
0.000344041	-0.723476	No significant changes	P13
7.59352e-05	0.452735	No significant changes	P13
2.13416e-12	0.660534	No significant changes	P13
0.292448	0.21333	No significant changes	P13
3.68115e-85	0.691505	No significant changes	P13
1.47148e-07	0.962924	No significant changes	P13
0.000183537	0.45037	No significant changes	P13
4.60262e-160	-2.40955	Clonally contracted ITCs	P13
4.59023e-54	-1.33478	Clonally contracted ITCs	P13
2.81833e-69	0.724504	No significant changes	P13
0	-4.08887	Clonally contracted ITCs	P13
0.916129	-0.0558561	No significant changes	P13
4.92161e-93	-2.16481	Clonally contracted ITCs	P13
3.42774e-05	0.894052	No significant changes	P13
4.53271e-07	-0.440674	No significant changes	P13
2.39988e-05	-0.447714	No significant changes	P13
3.80564e-05	-0.607501	No significant changes	P13
1.54612e-152	-1.21058	Clonally contracted ITCs	P13
0	-3.24237	Clonally contracted ITCs	P13
2.58073e-81	1.83406	Clonally expanded ITCs	P13
6.54081e-305	-3.67246	Clonally contracted ITCs	P13
0	-2.86453	Clonally contracted ITCs	P13
9.29616e-135	-3.09542	Clonally contracted ITCs	P13
0.0240029	-0.252886	No significant changes	P13
0	2.43657	Clonally expanded ITCs	P13
0	1.62198	Clonally expanded ITCs	P13
0	-3.00636	Clonally contracted ITCs	P13
7.92173e-42	1.34246	Clonally expanded ITCs	P13
0.00159492	0.394613	No significant changes	P13
9.82438e-31	-0.574909	No significant changes	P13
3.762e-32	-1.96887	Clonally contracted ITCs	P13
3.69788e-230	-4.71359	Clonally contracted ITCs	P13
1.00667e-06	-0.4882	No significant changes	P13
0	-2.70937	Clonally contracted ITCs	P13
0	-2.83411	Clonally contracted ITCs	P13
6.23963e-50	-1.88288	Clonally contracted ITCs	P13
2.21642e-51	-1.52572	Clonally contracted ITCs	P13
0	-2.07595	Clonally contracted ITCs	P13
1.66144e-177	1.68464	Clonally expanded ITCs	P13
3.1004e-252	-1.49313	Clonally contracted ITCs	P13
0.083446	0.0992002	No significant changes	P13
0.0153702	-0.602245	No significant changes	P13
1.30649e-278	2.18384	Clonally expanded ITCs	P13
0.598411	-0.191926	No significant changes	P13
2.24766e-05	0.814781	No significant changes	P13
1.60234e-85	-2.40395	Clonally contracted ITCs	P13
1.57001e-79	-1.84353	Clonally contracted ITCs	P13
1.90279e-34	1.51373	Clonally expanded ITCs	P13
1.2615e-161	-3.83106	Clonally contracted ITCs	P13
0	-4.21032	Clonally contracted ITCs	P13
7.26343e-238	-4.67597	Clonally contracted ITCs	P13
4.71429e-92	1.59468	Clonally expanded ITCs	P13
0.0012774	0.21667	No significant changes	P13
2.606e-170	1.15843	Clonally expanded ITCs	P13
9.93437e-19	2.62361	Clonally expanded ITCs	P13
2.73816e-60	-2.1521	Clonally contracted ITCs	P13
4.20315e-30	2.24967	Clonally expanded ITCs	P13
0	-3.19699	Clonally contracted ITCs	P13
0.482323	0.112184	No significant changes	P13
3.67737e-50	-2.58541	Clonally contracted ITCs	P13
1.10348e-12	0.636076	No significant changes	P13
0.262992	-0.0802401	No significant changes	P13
3.16914e-09	0.574148	No significant changes	P13
0.000244392	1.35083	Clonally expanded ITCs	P13
1.8535e-96	-2.61184	Clonally contracted ITCs	P13
0.0798972	-0.137316	No significant changes	P13
8.06687e-183	-1.32434	Clonally contracted ITCs	P13
8.99897e-50	1.39478	Clonally expanded ITCs	P13
0	-1.39393	Clonally contracted ITCs	P13
0	2.25722	Clonally expanded ITCs	P13
5.6626e-56	-2.58253	Clonally contracted ITCs	P13
1.19627e-11	0.782173	No significant changes	P13
0	-5.63572	Clonally contracted ITCs	P13
0.80074	0.0382438	No significant changes	P13
4.60682e-260	2.16951	Clonally expanded ITCs	P13
8.77328e-65	-1.03662	Clonally contracted ITCs	P13
0.763932	-0.0497039	No significant changes	P13
4.63007e-08	-0.726452	No significant changes	P13
0.602191	-0.0970096	No significant changes	P13
0.278149	-0.104106	No significant changes	P13
0.000809809	-0.552204	No significant changes	P13
0.00034239	-0.813637	No significant changes	P13
6.19008e-19	-1.3874	Clonally contracted ITCs	P13
5.2124e-46	-1.86018	Clonally contracted ITCs	P13
2.01108e-19	0.817005	No significant changes	P13
2.5308e-05	0.747012	No significant changes	P13
4.91519e-158	-4.18314	Clonally contracted ITCs	P13
2.91996e-08	-1.8262	Clonally contracted ITCs	P13
1.27716e-263	-2.58535	Clonally contracted ITCs	P13
0	3.60106	Clonally expanded ITCs	P13
2.37496e-17	2.42632	Clonally expanded ITCs	P13
2.46046e-110	4.87249	Clonally expanded ITCs	P13
3.63406e-17	-0.86053	No significant changes	P13
5.1231e-06	-0.569252	No significant changes	P13
6.56528e-56	1.59707	Clonally expanded ITCs	P13
3.20093e-05	0.821563	No significant changes	P13
0	-1.08767	Clonally contracted ITCs	P13
1.66622e-188	-3.67639	Clonally contracted ITCs	P13
9.24377e-78	-1.312	Clonally contracted ITCs	P13
0	-4.84063	Clonally contracted ITCs	P13
0	3.24236	Clonally expanded ITCs	P13
1.35156e-114	-1.80308	Clonally contracted ITCs	P13
8.685e-06	-0.322399	No significant changes	P13
2.02743e-71	-2.15751	Clonally contracted ITCs	P13
5.28755e-20	-1.55926	Clonally contracted ITCs	P13
2.70342e-05	-0.322001	No significant changes	P13
5.36926e-06	-0.389416	No significant changes	P13
3.74161e-08	1.10032	Clonally expanded ITCs	P13
0	3.63649	Clonally expanded ITCs	P13
7.30729e-50	-2.30554	Clonally contracted ITCs	P13
1.30033e-15	-0.631888	No significant changes	P13
5.13109e-07	-0.774179	No significant changes	P13
3.64055e-138	-2.09104	Clonally contracted ITCs	P13
2.20544e-88	-1.59085	Clonally contracted ITCs	P13
3.31797e-31	1.10606	Clonally expanded ITCs	P13
3.07679e-191	-3.54381	Clonally contracted ITCs	P13
0.0769254	-0.649166	No significant changes	P13
1.7954e-37	-1.21332	Clonally contracted ITCs	P13
5.5516e-80	-2.13632	Clonally contracted ITCs	P13
3.64628e-32	-2.51046	Clonally contracted ITCs	P13
4.40532e-20	-0.397648	No significant changes	P13
1.14548e-40	-1.42543	Clonally contracted ITCs	P13
5.56094e-135	2.54237	Clonally expanded ITCs	P13
1.02543e-40	1.452	Clonally expanded ITCs	P13
0	-2.64622	Clonally contracted ITCs	P13
0	-2.94313	Clonally contracted ITCs	P13
0	-1.68936	Clonally contracted ITCs	P13
0.0208946	-0.201707	No significant changes	P13
4.24277e-25	-1.29728	Clonally contracted ITCs	P13
6.38699e-58	-3.31985	Clonally contracted ITCs	P13
2.71327e-160	-1.94877	Clonally contracted ITCs	P13
5.90261e-151	-4.31916	Clonally contracted ITCs	P13
0	-2.56558	Clonally contracted ITCs	P13
0	3.49516	Clonally expanded ITCs	P13
0	-4.09905	Clonally contracted ITCs	P13
0.0489325	-0.0705751	No significant changes	P13
9.51816e-15	-0.986715	No significant changes	P13
0.542609	-0.192662	No significant changes	P13
4.30267e-07	-1.91912	Clonally contracted ITCs	P13
7.20424e-22	-0.783181	No significant changes	P13
0.000167158	-0.587361	No significant changes	P13
0	-5.85515	Clonally contracted ITCs	P13
2.14008e-08	-0.847042	No significant changes	P13
0	2.60779	Clonally expanded ITCs	P13
4.55813e-11	-1.00348	Clonally contracted ITCs	P13
2.00609e-112	-2.66568	Clonally contracted ITCs	P13
6.23827e-242	1.66695	Clonally expanded ITCs	P13
2.54576e-06	0.762669	No significant changes	P13
0	4.34175	Clonally expanded ITCs	P13
0	2.17255	Clonally expanded ITCs	P13
0	-1.63964	Clonally contracted ITCs	P13
5.20891e-17	0.646195	No significant changes	P13
3.49712e-21	-0.963659	No significant changes	P13
6.54596e-55	0.593116	No significant changes	P13
0	-1.42804	Clonally contracted ITCs	P13
1.43447e-36	-1.08935	Clonally contracted ITCs	P13
2.87015e-45	3.21333	Clonally expanded ITCs	P13
5.13777e-178	1.18846	Clonally expanded ITCs	P13
1.19512e-133	3.33435	Clonally expanded ITCs	P13
4.55985e-14	1.40236	Clonally expanded ITCs	P13
2.23026e-57	1.30271	Clonally expanded ITCs	P13
7.39773e-99	1.36278	Clonally expanded ITCs	P13
0.427042	0.370872	No significant changes	P13
1.78269e-219	-3.31023	Clonally contracted ITCs	P13
4.39692e-25	-1.65281	Clonally contracted ITCs	P13
8.31152e-12	-1.49449	Clonally contracted ITCs	P13
0	1.88305	Clonally expanded ITCs	P13
2.8409e-10	-0.581497	No significant changes	P13
9.20499e-49	1.26837	Clonally expanded ITCs	P13
2.12172e-76	1.14925	Clonally expanded ITCs	P13
0.173794	0.22249	No significant changes	P13
1.73806e-62	-2.20834	Clonally contracted ITCs	P13
1.16479e-230	1.93594	Clonally expanded ITCs	P13
1.59018e-99	-2.81254	Clonally contracted ITCs	P13
5.21867e-137	2.7196	Clonally expanded ITCs	P13
4.27439e-07	-0.306119	No significant changes	P13
0	-5.58091	Clonally contracted ITCs	P13
1.60565e-76	-3.05637	Clonally contracted ITCs	P13
9.03129e-90	0.798293	No significant changes	P13
5.1849e-45	0.621246	No significant changes	P13
0.0364832	0.872294	No significant changes	P13
0.00458746	-0.334157	No significant changes	P13
0	-2.11701	Clonally contracted ITCs	P13
8.72177e-15	-1.08339	Clonally contracted ITCs	P13
0.000268733	-0.217304	No significant changes	P13
0	-2.72607	Clonally contracted ITCs	P13
1.24653e-23	-1.75245	Clonally contracted ITCs	P13
6.21092e-05	0.786797	No significant changes	P13
1.16995e-60	-1.5213	Clonally contracted ITCs	P13
0	-6.63431	Clonally contracted ITCs	P13
0.208174	-0.385307	No significant changes	P13
3.31349e-07	-0.843253	No significant changes	P13
1.31092e-126	-3.9616	Clonally contracted ITCs	P13
3.50934e-47	-1.06547	Clonally contracted ITCs	P13
2.53065e-180	1.56195	Clonally expanded ITCs	P13
1.08879e-13	-0.624149	No significant changes	P13
1.45154e-130	-3.11451	Clonally contracted ITCs	P13
0.280302	0.0686507	No significant changes	P13
5.49545e-30	-1.90049	Clonally contracted ITCs	P13
2.95016e-17	-0.661418	No significant changes	P13
6.62762e-56	-1.99612	Clonally contracted ITCs	P13
1.2729e-08	-1.17295	Clonally contracted ITCs	P13
6.14087e-61	-1.3054	Clonally contracted ITCs	P13
0.0296666	0.350834	No significant changes	P13
3.29144e-15	-1.41285	Clonally contracted ITCs	P13
0.219317	-0.125671	No significant changes	P13
1.35477e-08	-0.56111	No significant changes	P13
0	-4.29856	Clonally contracted ITCs	P13
3.34434e-50	1.63294	Clonally expanded ITCs	P13
9.4667e-129	-3.15994	Clonally contracted ITCs	P13
0	1.83604	Clonally expanded ITCs	P13
1.21158e-148	-2.27624	Clonally contracted ITCs	P13
0.0838561	0.146336	No significant changes	P13
0	-1.83948	Clonally contracted ITCs	P13
1.50291e-24	-0.877899	No significant changes	P13
0.0718913	0.332629	No significant changes	P13
0	1.63054	Clonally expanded ITCs	P13
0.00351989	0.741709	No significant changes	P13
1.43627e-14	1.26248	Clonally expanded ITCs	P13
2.52595e-236	-1.57094	Clonally contracted ITCs	P13
0.000856768	-0.679754	No significant changes	P13
1.8284e-14	-1.5156	Clonally contracted ITCs	P13
1.43107e-08	-0.996593	No significant changes	P13
0	-4.47462	Clonally contracted ITCs	P13
3.90475e-141	-2.22813	Clonally contracted ITCs	P13
0.542609	0.21333	No significant changes	P13
1.93417e-76	-2.93442	Clonally contracted ITCs	P13
5.66125e-78	2.82284	Clonally expanded ITCs	P13
5.25198e-12	-2.14031	Clonally contracted ITCs	P13
0.42279	0.237578	No significant changes	P13
0.0144638	0.414028	No significant changes	P13
0	-3.2312	Clonally contracted ITCs	P13
3.42482e-35	-0.755263	No significant changes	P13
0.00667382	-0.864672	No significant changes	P13
2.94478e-167	2.07928	Clonally expanded ITCs	P13
0.3933	0.21333	No significant changes	P13
1.28015e-05	0.473982	No significant changes	P13
0.556389	-0.114474	No significant changes	P13
1.54751e-126	1.52095	Clonally expanded ITCs	P13
0.00230615	0.44653	No significant changes	P13
7.37869e-118	-2.93616	Clonally contracted ITCs	P13
2.63873e-171	2.92353	Clonally expanded ITCs	P13
0.0028742	0.415289	No significant changes	P13
0	-4.64465	Clonally contracted ITCs	P13
2.44266e-58	-2.6205	Clonally contracted ITCs	P13
7.16757e-95	3.70243	Clonally expanded ITCs	P13
4.35556e-44	-1.26803	Clonally contracted ITCs	P13
0.424753	0.0730391	No significant changes	P13
2.71695e-279	-1.02063	Clonally contracted ITCs	P13
8.71456e-21	-1.76686	Clonally contracted ITCs	P13
2.95748e-258	-3.50366	Clonally contracted ITCs	P13
3.47673e-48	-1.41416	Clonally contracted ITCs	P13
6.67548e-10	-1.93106	Clonally contracted ITCs	P13
7.94869e-59	2.43311	Clonally expanded ITCs	P13
5.23719e-09	1.26142	Clonally expanded ITCs	P13
2.46557e-30	-1.05377	Clonally contracted ITCs	P13
0	2.45699	Clonally expanded ITCs	P13
0.0752333	-0.304906	No significant changes	P13
2.87042e-23	-1.38841	Clonally contracted ITCs	P13
8.40066e-110	-3.87413	Clonally contracted ITCs	P13
2.35474e-09	1.19257	Clonally expanded ITCs	P13
0	-4.02113	Clonally contracted ITCs	P13
1.0578e-40	-1.16413	Clonally contracted ITCs	P13
1.92616e-211	2.24672	Clonally expanded ITCs	P13
4.88952e-99	2.80918	Clonally expanded ITCs	P13
6.1642e-71	-0.645629	No significant changes	P13
0.129691	-0.311761	No significant changes	P13
0	1.5716	Clonally expanded ITCs	P13
0.244896	-0.115894	No significant changes	P13
3.07167e-43	-3.57327	Clonally contracted ITCs	P13
0	3.52097	Clonally expanded ITCs	P13
6.09399e-13	-1.7535	Clonally contracted ITCs	P13
0.310037	0.250805	No significant changes	P13
0.319616	-0.110482	No significant changes	P13
1.2885e-99	-3.24342	Clonally contracted ITCs	P13
4.4678e-259	2.17802	Clonally expanded ITCs	P13
1.53794e-28	1.30881	Clonally expanded ITCs	P13
0	-2.65553	Clonally contracted ITCs	P13
0	2.02638	Clonally expanded ITCs	P13
3.49472e-21	1.42834	Clonally expanded ITCs	P13
0	-6.5388	Clonally contracted ITCs	P13
0.41505	0.150595	No significant changes	P13
1.05478e-85	-2.17	Clonally contracted ITCs	P13
7.22685e-88	-1.7897	Clonally contracted ITCs	P13
5.51866e-59	-3.01762	Clonally contracted ITCs	P13
1.57704e-26	-1.17241	Clonally contracted ITCs	P13
0.000905248	0.891402	No significant changes	P13
7.28351e-40	-2.08365	Clonally contracted ITCs	P13
5.90245e-101	-2.01995	Clonally contracted ITCs	P13
1.0873e-227	2.02069	Clonally expanded ITCs	P13
2.59536e-17	-2.06824	Clonally contracted ITCs	P13
1.11393e-290	-3.41817	Clonally contracted ITCs	P13
0.0950385	-0.187519	No significant changes	P13
2.53329e-295	1.59089	Clonally expanded ITCs	P13
1.09718e-144	1.91522	Clonally expanded ITCs	P13
0.00155029	-1.15345	Clonally contracted ITCs	P13
0.00605323	-0.222406	No significant changes	P13
0.204103	0.274731	No significant changes	P13
9.68592e-36	1.06293	Clonally expanded ITCs	P13
2.04262e-181	-3.78165	Clonally contracted ITCs	P13
1.41536e-64	-1.22928	Clonally contracted ITCs	P13
0.248173	-0.177129	No significant changes	P13
9.2149e-10	-0.438529	No significant changes	P13
0.108129	-0.78667	No significant changes	P13
3.709e-05	-0.896294	No significant changes	P13
0	-5.45679	Clonally contracted ITCs	P13
1.76968e-135	-1.15443	Clonally contracted ITCs	P13
4.8558e-146	-3.16305	Clonally contracted ITCs	P13
5.57662e-46	-2.13493	Clonally contracted ITCs	P13
9.7943e-131	-0.642621	No significant changes	P13
2.61809e-22	-1.71148	Clonally contracted ITCs	P13
3.67463e-17	1.42192	Clonally expanded ITCs	P13
2.76954e-55	1.05181	Clonally expanded ITCs	P13
1.08719e-294	-1.70333	Clonally contracted ITCs	P13
1.0125e-88	1.19537	Clonally expanded ITCs	P13
0	1.38983	Clonally expanded ITCs	P13
1.57129e-08	-0.492938	No significant changes	P13
1.7686e-30	-2.3461	Clonally contracted ITCs	P13
7.44151e-36	-1.45011	Clonally contracted ITCs	P13
5.63597e-07	1.55728	Clonally expanded ITCs	P13
0	1.19486	Clonally expanded ITCs	P13
0.342579	-0.281434	No significant changes	P13
7.85957e-16	-0.662681	No significant changes	P13
0.00044562	-0.443423	No significant changes	P13
0.000480525	-0.211908	No significant changes	P13
1	-0.0053098	No significant changes	P13
8.88088e-21	1.23159	Clonally expanded ITCs	P13
2.34486e-75	-1.95161	Clonally contracted ITCs	P13
3.70444e-08	-0.32214	No significant changes	P13
2.28858e-53	-1.08742	Clonally contracted ITCs	P13
7.11296e-06	-0.643606	No significant changes	P13
6.38504e-133	1.99494	Clonally expanded ITCs	P13
8.83282e-129	3.79007	Clonally expanded ITCs	P13
2.04426e-12	-0.861683	No significant changes	P13
0	-1.48201	Clonally contracted ITCs	P13
6.64165e-20	2.21333	Clonally expanded ITCs	P13
0	6.37202	Clonally expanded ITCs	P13
1.34234e-06	-0.905064	No significant changes	P13
7.64622e-140	-2.65086	Clonally contracted ITCs	P13
2.10696e-20	0.611045	No significant changes	P13
5.29711e-50	-3.73776	Clonally contracted ITCs	P13
0.0143894	-0.740866	No significant changes	P13
8.49545e-12	-1.76158	Clonally contracted ITCs	P13
0.0219754	-0.288764	No significant changes	P13
7.47994e-262	-5.42619	Clonally contracted ITCs	P13
8.32496e-212	1.50746	Clonally expanded ITCs	P13
7.72519e-183	1.30644	Clonally expanded ITCs	P13
0.324729	-0.0601529	No significant changes	P13
0	3.34109	Clonally expanded ITCs	P13
2.87441e-07	-0.73776	No significant changes	P13
2.03477e-269	-3.30624	Clonally contracted ITCs	P13
1.45924e-47	-1.96467	Clonally contracted ITCs	P13
3.56381e-38	-0.587041	No significant changes	P13
5.77023e-114	-2.15072	Clonally contracted ITCs	P13
1.63782e-08	0.700682	No significant changes	P13
0.174078	0.128824	No significant changes	P13
1.85971e-38	3.35772	Clonally expanded ITCs	P13
3.05061e-48	-1.00713	Clonally contracted ITCs	P13
2.43475e-83	-3.23325	Clonally contracted ITCs	P13
3.36949e-16	0.741026	No significant changes	P13
6.64903e-35	1.51399	Clonally expanded ITCs	P13
7.89789e-192	-2.52648	Clonally contracted ITCs	P13
5.4457e-297	-2.09989	Clonally contracted ITCs	P13
0	-2.79984	Clonally contracted ITCs	P13
5.86748e-306	-1.84594	Clonally contracted ITCs	P13
0.685179	0.0787884	No significant changes	P13
0.00969902	0.129284	No significant changes	P13
3.67289e-61	-0.427646	No significant changes	P13
0.0311202	-0.429118	No significant changes	P13
0.00825751	0.223804	No significant changes	P13
5.04922e-12	-0.636068	No significant changes	P13
0	-3.98682	Clonally contracted ITCs	P13
8.27184e-73	1.81351	Clonally expanded ITCs	P13
3.54345e-31	-0.822293	No significant changes	P13
6.065e-55	0.608895	No significant changes	P13
0.0183369	-0.938673	No significant changes	P13
1.82815e-150	-2.29484	Clonally contracted ITCs	P13
2.90009e-107	-1.8811	Clonally contracted ITCs	P13
2.41032e-299	-3.17037	Clonally contracted ITCs	P13
7.99301e-32	-1.31505	Clonally contracted ITCs	P13
3.79537e-10	1.89515	Clonally expanded ITCs	P13
0	-1.73494	Clonally contracted ITCs	P13
0	-2.08131	Clonally contracted ITCs	P13
0	-4.0435	Clonally contracted ITCs	P13
5.75447e-177	1.39869	Clonally expanded ITCs	P13
7.54326e-62	-1.96527	Clonally contracted ITCs	P13
1.58152e-16	2.24081	Clonally expanded ITCs	P13
0	-1.59854	Clonally contracted ITCs	P13
0	-1.75541	Clonally contracted ITCs	P13
0.25168	-0.234128	No significant changes	P13
1.50924e-39	-2.60512	Clonally contracted ITCs	P13
0.518278	0.149905	No significant changes	P13
1.26056e-56	-3.75449	Clonally contracted ITCs	P13
1.43572e-65	-2.3687	Clonally contracted ITCs	P13
2.08743e-06	1.2304	Clonally expanded ITCs	P13
5.06073e-16	-1.02592	Clonally contracted ITCs	P13
0.19142	-0.0878128	No significant changes	P13
8.87696e-290	-1.81217	Clonally contracted ITCs	P13
5.62663e-300	-3.01426	Clonally contracted ITCs	P13
0	3.42144	Clonally expanded ITCs	P13
1.93909e-37	-1.26643	Clonally contracted ITCs	P13
0.0929113	-0.543398	No significant changes	P13
6.94808e-181	-1.49173	Clonally contracted ITCs	P13
1.77024e-298	-3.22686	Clonally contracted ITCs	P13
0	-2.4718	Clonally contracted ITCs	P13
1.20226e-99	-1.93818	Clonally contracted ITCs	P13
0.638157	-0.0575234	No significant changes	P13
1.10692e-83	4.31019	Clonally expanded ITCs	P13
2.07667e-24	-0.932164	No significant changes	P13
9.58886e-19	1.22338	Clonally expanded ITCs	P13
1.81139e-30	-1.5434	Clonally contracted ITCs	P13
0	2.40643	Clonally expanded ITCs	P13
3.60513e-25	-1.21744	Clonally contracted ITCs	P13
6.89055e-25	-1.44758	Clonally contracted ITCs	P13
6.015e-68	-1.37701	Clonally contracted ITCs	P13
8.23146e-102	-1.7171	Clonally contracted ITCs	P13
7.26045e-58	-1.9632	Clonally contracted ITCs	P13
0	-5.97528	Clonally contracted ITCs	P13
7.65152e-145	-0.67754	No significant changes	P13
0	1.34619	Clonally expanded ITCs	P13
2.28711e-08	1.10191	Clonally expanded ITCs	P13
4.49133e-138	2.60254	Clonally expanded ITCs	P13
1.41846e-10	-0.338242	No significant changes	P13
1.48858e-55	1.20403	Clonally expanded ITCs	P13
3.98261e-09	-0.971701	No significant changes	P13
5.31852e-61	-1.25227	Clonally contracted ITCs	P13
2.37538e-17	1.40888	Clonally expanded ITCs	P13
4.22783e-28	-3.25615	Clonally contracted ITCs	P13
7.82982e-06	-0.540266	No significant changes	P13
0.015499	0.294554	No significant changes	P13
5.51354e-177	-1.70382	Clonally contracted ITCs	P13
1.31616e-278	-5.72157	Clonally contracted ITCs	P13
1.01973e-69	-0.754389	No significant changes	P13
0.00258726	-0.905968	No significant changes	P13
0.0302468	-0.282365	No significant changes	P13
0.0357983	0.493438	No significant changes	P13
3.05672e-11	0.981323	No significant changes	P13
0.0021394	0.31182	No significant changes	P13
6.56055e-07	0.653903	No significant changes	P13
3.18057e-20	-0.711381	No significant changes	P13
0	-4.57804	Clonally contracted ITCs	P13
0.0428432	0.149643	No significant changes	P13
8.67219e-05	0.175033	No significant changes	P13
2.01374e-08	0.955834	No significant changes	P13
9.10421e-100	-2.16828	Clonally contracted ITCs	P13
2.65511e-10	-2.00906	Clonally contracted ITCs	P13
1.23812e-234	4.05253	Clonally expanded ITCs	P13
0	-2.42214	Clonally contracted ITCs	P13
0.000867483	0.562915	No significant changes	P13
2.30964e-31	-2.59402	Clonally contracted ITCs	P13
6.60774e-182	-1.20264	Clonally contracted ITCs	P13
1.38272e-292	2.07583	Clonally expanded ITCs	P13
1.57304e-130	1.75235	Clonally expanded ITCs	P13
9.21049e-26	-0.86759	No significant changes	P13
0	-6.05921	Clonally contracted ITCs	P13
0	2.99172	Clonally expanded ITCs	P13
1.94897e-20	0.603325	No significant changes	P13
8.63036e-147	-1.7939	Clonally contracted ITCs	P13
3.48589e-70	-1.61055	Clonally contracted ITCs	P13
2.77886e-10	-1.40334	Clonally contracted ITCs	P13
6.61162e-137	-2.08288	Clonally contracted ITCs	P13
1.18296e-19	2.02069	Clonally expanded ITCs	P13
3.20344e-08	-1.01448	Clonally contracted ITCs	P13
0.169098	0.160689	No significant changes	P13
5.47701e-164	-2.66158	Clonally contracted ITCs	P13
0.010477	-0.424995	No significant changes	P13
3.71917e-10	-0.428271	No significant changes	P13
3.04401e-27	1.44148	Clonally expanded ITCs	P13
2.12134e-35	-3.0164	Clonally contracted ITCs	P13
1.28813e-119	-2.8811	Clonally contracted ITCs	P13
3.84865e-144	-1.45155	Clonally contracted ITCs	P13
1.08116e-18	0.772758	No significant changes	P13
6.44775e-160	-1.39772	Clonally contracted ITCs	P13
1.13938e-21	-2.68283	Clonally contracted ITCs	P13
1.67159e-86	-1.88786	Clonally contracted ITCs	P13
0.242985	-0.609792	No significant changes	P13
3.38398e-12	0.640101	No significant changes	P13
6.17144e-22	1.54126	Clonally expanded ITCs	P13
0	-1.28779	Clonally contracted ITCs	P13
0	-3.37853	Clonally contracted ITCs	P13
4.23847e-53	-1.03077	Clonally contracted ITCs	P13
1.61813e-68	-1.35486	Clonally contracted ITCs	P13
2.12065e-30	2.0626	Clonally expanded ITCs	P13
0	-4.39014	Clonally contracted ITCs	P13
2.8384e-05	-0.275636	No significant changes	P13
3.0393e-55	1.25203	Clonally expanded ITCs	P13
2.52829e-112	-2.92891	Clonally contracted ITCs	P13
0	1.78827	Clonally expanded ITCs	P13
0.281148	-0.0785268	No significant changes	P13
5.90242e-120	1.48757	Clonally expanded ITCs	P13
1.43908e-54	-1.85292	Clonally contracted ITCs	P13
0	-5.23397	Clonally contracted ITCs	P13
7.76074e-145	-0.982267	No significant changes	P13
7.78494e-61	-1.95286	Clonally contracted ITCs	P13
0	-1.86495	Clonally contracted ITCs	P13
1.03708e-22	-1.16323	Clonally contracted ITCs	P13
1.64748e-11	1.11929	Clonally expanded ITCs	P13
9.21861e-14	0.79315	No significant changes	P13
0	-2.79435	Clonally contracted ITCs	P13
2.15515e-268	1.55579	Clonally expanded ITCs	P13
2.70239e-77	-1.87598	Clonally contracted ITCs	P13
1.17793e-112	-1.33469	Clonally contracted ITCs	P13
1.42825e-95	-0.84585	No significant changes	P13
1.74048e-29	0.605765	No significant changes	P13
4.74407e-38	-2.19078	Clonally contracted ITCs	P13
0	-2.43555	Clonally contracted ITCs	P13
7.59886e-19	-2.20171	Clonally contracted ITCs	P13
1.73162e-05	1.36533	Clonally expanded ITCs	P13
0.0142153	-0.532486	No significant changes	P13
0.000166095	-0.253006	No significant changes	P13
0	-3.36633	Clonally contracted ITCs	P13
1.90865e-12	-1.63677	Clonally contracted ITCs	P13
1.87808e-10	-1.18095	Clonally contracted ITCs	P13
0.606295	-0.173693	No significant changes	P13
0.00147228	0.419334	No significant changes	P13
0.249252	0.127685	No significant changes	P13
0	-4.84106	Clonally contracted ITCs	P13
7.51668e-07	1.18418	Clonally expanded ITCs	P13
1.00986e-05	-0.939916	No significant changes	P13
7.21327e-06	0.357954	No significant changes	P13
4.87904e-69	-1.75316	Clonally contracted ITCs	P13
3.62406e-157	-3.10698	Clonally contracted ITCs	P13
0	-4.77502	Clonally contracted ITCs	P13
4.25229e-27	-2.19945	Clonally contracted ITCs	P13
0	-1.29916	Clonally contracted ITCs	P13
0	-6.70553	Clonally contracted ITCs	P13
5.64712e-58	-0.469228	No significant changes	P13
5.37964e-29	-1.95931	Clonally contracted ITCs	P13
1.1055e-132	2.17219	Clonally expanded ITCs	P13
9.20811e-15	-0.545988	No significant changes	P13
0	-2.63618	Clonally contracted ITCs	P13
2.31882e-07	1.02891	Clonally expanded ITCs	P13
2.08518e-52	-1.39325	Clonally contracted ITCs	P13
7.16398e-29	-0.990438	No significant changes	P13
1.04094e-77	-1.62986	Clonally contracted ITCs	P13
2.77889e-260	-2.0003	Clonally contracted ITCs	P13
0	-1.20682	Clonally contracted ITCs	P13
0	2.12635	Clonally expanded ITCs	P13
8.25536e-175	-1.97125	Clonally contracted ITCs	P13
2.0306e-158	-2.77383	Clonally contracted ITCs	P13
1.7022e-26	-0.496131	No significant changes	P13
3.32879e-06	-0.689884	No significant changes	P13
0	-4.2113	Clonally contracted ITCs	P13
1.64298e-24	-1.11706	Clonally contracted ITCs	P13
3.61012e-33	1.75687	Clonally expanded ITCs	P13
9.47303e-55	0.620361	No significant changes	P13
5.69865e-131	3.10448	Clonally expanded ITCs	P13
7.92233e-05	0.319176	No significant changes	P13
3.1969e-27	-0.32906	No significant changes	P13
0	-5.10344	Clonally contracted ITCs	P13
1.68175e-183	-2.18743	Clonally contracted ITCs	P13
4.90664e-10	-1.66582	Clonally contracted ITCs	P13
0	1.09166	Clonally expanded ITCs	P13
0.511375	0.373795	No significant changes	P13
0	3.70221	Clonally expanded ITCs	P13
6.63475e-23	0.847582	No significant changes	P13
2.54326e-89	-3.88821	Clonally contracted ITCs	P13
0.00420416	0.119844	No significant changes	P13
1.49076e-73	-1.66278	Clonally contracted ITCs	P13
4.21975e-58	-1.61831	Clonally contracted ITCs	P13
9.66162e-14	0.518375	No significant changes	P13
6.24825e-12	-1.8262	Clonally contracted ITCs	P13
3.00168e-103	-1.48957	Clonally contracted ITCs	P13
0.00751943	0.707145	No significant changes	P13
4.64359e-50	-1.10341	Clonally contracted ITCs	P13
0.114082	0.452117	No significant changes	P13
1.77366e-70	-4.31023	Clonally contracted ITCs	P13
0	-2.23527	Clonally contracted ITCs	P13
5.54411e-50	-2.01331	Clonally contracted ITCs	P13
6.42046e-11	-1.69996	Clonally contracted ITCs	P13
0.935993	-0.00539415	No significant changes	P13
4.1057e-06	-0.307562	No significant changes	P13
0.021294	-0.967242	No significant changes	P13
5.21754e-08	0.184056	No significant changes	P13
1.78271e-32	-0.826338	No significant changes	P13
0	-4.49437	Clonally contracted ITCs	P13
3.20228e-26	-0.814684	No significant changes	P13
1.37484e-31	-0.92733	No significant changes	P13
4.57052e-17	1.70976	Clonally expanded ITCs	P13
8.22131e-67	-1.93447	Clonally contracted ITCs	P13
2.35189e-06	-0.866593	No significant changes	P13
0.0869886	-0.126192	No significant changes	P13
3.71177e-94	-2.78667	Clonally contracted ITCs	P13
1.10687e-53	-0.946526	No significant changes	P13
0.231282	-0.22649	No significant changes	P13
0.0878796	-0.151782	No significant changes	P13
1.22356e-07	-0.4981	No significant changes	P13
9.93215e-05	0.170177	No significant changes	P13
1.8113e-189	-3.41019	Clonally contracted ITCs	P13
4.30214e-272	-3.15181	Clonally contracted ITCs	P13
8.76284e-05	-0.598885	No significant changes	P13
2.43659e-51	1.24567	Clonally expanded ITCs	P13
9.25998e-242	-2.8263	Clonally contracted ITCs	P13
7.22929e-34	-1.41575	Clonally contracted ITCs	P13
0.950904	0.00772169	No significant changes	P13
6.85504e-30	-1.35933	Clonally contracted ITCs	P13
0.195785	0.111388	No significant changes	P13
6.79912e-06	-0.396354	No significant changes	P13
0	-2.65573	Clonally contracted ITCs	P13
3.58135e-79	-1.72848	Clonally contracted ITCs	P13
0.0363478	-0.148081	No significant changes	P13
3.31602e-16	-2.35892	Clonally contracted ITCs	P13
1.2324e-06	-0.395677	No significant changes	P13
3.73008e-21	-1.24124	Clonally contracted ITCs	P13
8.95443e-07	-0.800344	No significant changes	P13
3.07712e-27	2.07583	Clonally expanded ITCs	P13
0.0107545	-0.388828	No significant changes	P13
0.166413	0.182436	No significant changes	P13
4.96806e-145	1.53653	Clonally expanded ITCs	P13
0	-2.81447	Clonally contracted ITCs	P13
5.41243e-64	-0.799662	No significant changes	P13
5.24022e-59	-3.16339	Clonally contracted ITCs	P13
1.38013e-192	1.15583	Clonally expanded ITCs	P13
4.80494e-06	-1.11562	Clonally contracted ITCs	P13
6.18231e-25	0.842812	No significant changes	P13
1.06815e-32	2.3939	Clonally expanded ITCs	P13
1.43312e-54	-1.48569	Clonally contracted ITCs	P13
2.4745e-10	-0.746643	No significant changes	P13
4.01642e-153	-3.41603	Clonally contracted ITCs	P13
0.00808785	-0.321616	No significant changes	P13
0.00420051	-0.184916	No significant changes	P13
7.68736e-16	-0.595562	No significant changes	P13
8.65621e-204	-3.18603	Clonally contracted ITCs	P13
0.041384	-0.159101	No significant changes	P13
1.35236e-240	-4.22045	Clonally contracted ITCs	P13
0	-2.48393	Clonally contracted ITCs	P13
0.0019314	1.02069	Clonally expanded ITCs	P13
3.30892e-88	-4.20171	Clonally contracted ITCs	P13
3.97028e-30	2.26499	Clonally expanded ITCs	P13
1.16328e-12	-0.636891	No significant changes	P13
7.42993e-166	2.03721	Clonally expanded ITCs	P13
5.72229e-27	-0.847028	No significant changes	P13
3.60385e-35	-1.2507	Clonally contracted ITCs	P13
0	2.05625	Clonally expanded ITCs	P13
0.162467	0.183826	No significant changes	P13
0.00266465	-0.213484	No significant changes	P13
2.10883e-37	-2.45702	Clonally contracted ITCs	P13
2.19936e-27	0.588189	No significant changes	P13
0	1.79552	Clonally expanded ITCs	P13
8.40053e-91	-2.29662	Clonally contracted ITCs	P13
7.49131e-18	-1.59402	Clonally contracted ITCs	P13
3.40368e-14	0.44338	No significant changes	P13
1	-0.0404261	No significant changes	P13
1.1951e-19	-2.13625	Clonally contracted ITCs	P13
0	-2.03132	Clonally contracted ITCs	P13
0	-5.68517	Clonally contracted ITCs	P13
0.000249905	0.778393	No significant changes	P13
1.79642e-23	-2.56564	Clonally contracted ITCs	P13
8.6159e-15	1.42483	Clonally expanded ITCs	P13
1.44817e-29	1.89491	Clonally expanded ITCs	P13
8.70783e-09	0.325959	No significant changes	P13
1.18081e-150	-2.65256	Clonally contracted ITCs	P13
5.18606e-10	-0.238441	No significant changes	P13
3.88566e-100	-2.21822	Clonally contracted ITCs	P13
9.99954e-81	-0.849165	No significant changes	P13
1.65656e-285	-3.72527	Clonally contracted ITCs	P13
3.28072e-58	-1.65426	Clonally contracted ITCs	P13
0.0211465	-0.354229	No significant changes	P13
8.24941e-07	1.30297	Clonally expanded ITCs	P13
0	5.87968	Clonally expanded ITCs	P13
1.47841e-69	2.75702	Clonally expanded ITCs	P13
8.4964e-99	-2.09377	Clonally contracted ITCs	P13
2.29666e-155	-1.20218	Clonally contracted ITCs	P13
6.51191e-60	-1.41355	Clonally contracted ITCs	P13
2.25271e-112	1.95389	Clonally expanded ITCs	P13
9.74714e-31	1.51891	Clonally expanded ITCs	P13
0.772416	-0.0334355	No significant changes	P13
1.66342e-55	-1.69921	Clonally contracted ITCs	P13
3.97333e-20	0.622953	No significant changes	P13
0.0393098	0.259134	No significant changes	P13
0.000338011	0.269184	No significant changes	P13
2.73632e-249	3.12259	Clonally expanded ITCs	P13
4.82513e-27	-1.75672	Clonally contracted ITCs	P13
0	-1.8361	Clonally contracted ITCs	P13
0	-4.49511	Clonally contracted ITCs	P13
0.501513	0.0953671	No significant changes	P13
1.51952e-24	1.62075	Clonally expanded ITCs	P13
3.82133e-278	-3.7998	Clonally contracted ITCs	P13
1.02712e-22	-0.871619	No significant changes	P13
1.22377e-64	3.0117	Clonally expanded ITCs	P13
2.55591e-59	-3.93506	Clonally contracted ITCs	P13
7.28198e-07	0.314197	No significant changes	P13
2.40784e-46	1.55622	Clonally expanded ITCs	P13
6.70701e-34	-1.54693	Clonally contracted ITCs	P13
0.000232455	0.915945	No significant changes	P13
0.830373	-0.100778	No significant changes	P13
0	-5.58901	Clonally contracted ITCs	P13
0	-4.65535	Clonally contracted ITCs	P13
1.782e-41	0.735449	No significant changes	P13
0	5.02015	Clonally expanded ITCs	P13
3.8437e-17	-2.54156	Clonally contracted ITCs	P13
2.12455e-297	-3.64514	Clonally contracted ITCs	P13
1.12457e-18	1.32504	Clonally expanded ITCs	P13
4.06928e-17	2.16442	Clonally expanded ITCs	P13
1.10803e-188	-3.17624	Clonally contracted ITCs	P13
3.08838e-11	0.755341	No significant changes	P13
0.355065	0.0297886	No significant changes	P13
2.62791e-169	-1.70485	Clonally contracted ITCs	P13
4.87531e-07	-0.166393	No significant changes	P13
0	-3.31735	Clonally contracted ITCs	P13
7.05007e-26	-1.50408	Clonally contracted ITCs	P13
0	-2.1972	Clonally contracted ITCs	P13
5.01789e-18	1.69198	Clonally expanded ITCs	P13
7.40243e-12	0.844243	No significant changes	P13
1.16265e-48	-1.17529	Clonally contracted ITCs	P13
5.33468e-11	0.53581	No significant changes	P13
1.3749e-146	-1.9338	Clonally contracted ITCs	P13
5.2752e-31	-1.02629	Clonally contracted ITCs	P13
0	2.02629	Clonally expanded ITCs	P13
2.83045e-199	-2.63424	Clonally contracted ITCs	P13
1.22849e-81	0.53159	No significant changes	P13
5.73876e-27	-0.332502	No significant changes	P13
0.000497852	-0.205428	No significant changes	P13
0	-0.519281	No significant changes	P13
1.8421e-12	0.640752	No significant changes	P13
2.32842e-37	0.844097	No significant changes	P13
0.140751	-0.21032	No significant changes	P13
0.849748	0.00997913	No significant changes	P13
1.5394e-17	2.56532	Clonally expanded ITCs	P13
6.23624e-27	-3.05969	Clonally contracted ITCs	P13
2.31316e-35	-1.95226	Clonally contracted ITCs	P13
7.83272e-09	-1.07987	Clonally contracted ITCs	P13
7.92655e-68	-2.39778	Clonally contracted ITCs	P13
2.45422e-66	-2.5908	Clonally contracted ITCs	P13
5.51664e-08	-0.656471	No significant changes	P13
1.59621e-38	1.02025	Clonally expanded ITCs	P13
2.45662e-84	-1.92977	Clonally contracted ITCs	P13
0.268187	0.585299	No significant changes	P13
8.21419e-29	-2.96547	Clonally contracted ITCs	P13
5.6806e-15	-0.657889	No significant changes	P13
1.00561e-12	1.69138	Clonally expanded ITCs	P13
0	1.67736	Clonally expanded ITCs	P13
0	2.17997	Clonally expanded ITCs	P13
1.77053e-48	-0.960342	No significant changes	P13
6.74733e-13	2.23125	Clonally expanded ITCs	P13
0.0757596	-0.54963	No significant changes	P13
2.05593e-118	2.16732	Clonally expanded ITCs	P13
7.31337e-35	-0.783474	No significant changes	P13
0.0961414	-0.73776	No significant changes	P13
4.43574e-49	-3.59402	Clonally contracted ITCs	P13
0	-1.32669	Clonally contracted ITCs	P13
6.91998e-137	-2.76852	Clonally contracted ITCs	P13
8.24163e-11	-0.631019	No significant changes	P13
0.283039	-0.0916623	No significant changes	P13
3.03e-272	0.835677	No significant changes	P13
0	-4.9884	Clonally contracted ITCs	P13
3.23291e-124	1.52693	Clonally expanded ITCs	P13
0.00437046	0.180975	No significant changes	P13
0.0523973	-0.317184	No significant changes	P13
3.79108e-23	2.42538	Clonally expanded ITCs	P13
0.0257813	-0.469812	No significant changes	P13
0	-2.58669	Clonally contracted ITCs	P13
1.58769e-16	0.684488	No significant changes	P13
7.03062e-112	-4.42139	Clonally contracted ITCs	P13
0.197268	0.276756	No significant changes	P13
7.69804e-103	0.608032	No significant changes	P13
1.24587e-66	-1.49098	Clonally contracted ITCs	P13
3.57625e-194	1.32813	Clonally expanded ITCs	P13
2.02699e-07	-1.62317	Clonally contracted ITCs	P13
9.7948e-205	5.17807	Clonally expanded ITCs	P13
0.00124021	-0.936417	No significant changes	P13
1.08393e-96	2.39607	Clonally expanded ITCs	P13
0	1.11749	Clonally expanded ITCs	P13
7.69909e-64	1.02276	Clonally expanded ITCs	P13
0.7201	-0.256155	No significant changes	P13
0.876419	0.0306772	No significant changes	P13
2.18947e-58	-1.04425	Clonally contracted ITCs	P13
0.82671	0.0278507	No significant changes	P13
2.30478e-24	-1.11998	Clonally contracted ITCs	P13
0.767562	-0.0711229	No significant changes	P13
5.13061e-12	-2.19106	Clonally contracted ITCs	P13
4.64093e-53	-1.79694	Clonally contracted ITCs	P13
1.10582e-258	-4.25763	Clonally contracted ITCs	P13
1.59363e-19	-1.01008	Clonally contracted ITCs	P13
3.79365e-23	1.21729	Clonally expanded ITCs	P13
0	2.92714	Clonally expanded ITCs	P13
1.81193e-73	1.3754	Clonally expanded ITCs	P13
1.07406e-157	4.79306	Clonally expanded ITCs	P13
1	0.0269174	No significant changes	P13
0.000315934	0.248264	No significant changes	P13
1.70104e-55	-1.62287	Clonally contracted ITCs	P13
0.00323519	0.454339	No significant changes	P13
0.00289576	-0.40189	No significant changes	P13
5.64243e-21	-0.680368	No significant changes	P13
8.01747e-08	-0.433788	No significant changes	P13
8.84189e-23	1.88528	Clonally expanded ITCs	P13
2.98627e-111	1.38971	Clonally expanded ITCs	P13
0.47043	-0.0698051	No significant changes	P13
9.23531e-142	3.222	Clonally expanded ITCs	P13
5.73347e-30	-0.558401	No significant changes	P13
9.64055e-48	3.54245	Clonally expanded ITCs	P13
3.54114e-264	-1.89149	Clonally contracted ITCs	P13
8.01729e-12	1.57241	Clonally expanded ITCs	P13
7.83619e-08	-1.82849	Clonally contracted ITCs	P13
6.19851e-28	-1.97367	Clonally contracted ITCs	P13
0	-1.71195	Clonally contracted ITCs	P13
4.32624e-245	-5.71109	Clonally contracted ITCs	P13
5.37004e-73	-1.96599	Clonally contracted ITCs	P13
0.0262845	0.18561	No significant changes	P13
2.71822e-90	-1.18435	Clonally contracted ITCs	P13
3.26038e-07	-0.577804	No significant changes	P13
5.55889e-11	-0.419488	No significant changes	P13
2.2715e-17	-0.773574	No significant changes	P13
1.67121e-96	-3.03982	Clonally contracted ITCs	P13
0	-4.0052	Clonally contracted ITCs	P13
0	-3.42735	Clonally contracted ITCs	P13
2.23173e-05	-1.12454	Clonally contracted ITCs	P13
1.3171e-09	-0.359412	No significant changes	P13
7.55607e-82	-2.73263	Clonally contracted ITCs	P13
4.69863e-20	-0.866709	No significant changes	P13
0	-2.86608	Clonally contracted ITCs	P13
0	-5.46635	Clonally contracted ITCs	P13
1.7107e-25	-1.2461	Clonally contracted ITCs	P13
8.77391e-106	1.07895	Clonally expanded ITCs	P13
2.77895e-35	-1.84422	Clonally contracted ITCs	P13
4.87946e-32	-0.697136	No significant changes	P13
1.31798e-158	-1.92878	Clonally contracted ITCs	P13
0	-1.89884	Clonally contracted ITCs	P13
4.221e-135	-1.19443	Clonally contracted ITCs	P13
0	3.01497	Clonally expanded ITCs	P13
0.0120174	-0.476985	No significant changes	P13
9.97099e-222	-3.4509	Clonally contracted ITCs	P13
0	1.86501	Clonally expanded ITCs	P13
1.95127e-86	-2.8866	Clonally contracted ITCs	P13
6.97808e-132	-3.43266	Clonally contracted ITCs	P13
3.49601e-39	-0.475867	No significant changes	P13
0.00535613	0.203549	No significant changes	P13
1.19833e-71	-3.46715	Clonally contracted ITCs	P13
3.22796e-49	-2.37163	Clonally contracted ITCs	P13
8.20455e-08	0.675235	No significant changes	P13
4.31529e-110	1.68076	Clonally expanded ITCs	P13
1.48669e-13	0.390081	No significant changes	P13
3.6944e-35	-1.18029	Clonally contracted ITCs	P13
5.77857e-141	2.75272	Clonally expanded ITCs	P13
0.427042	0.370872	No significant changes	P13
9.59847e-08	-0.671192	No significant changes	P13
0.00104241	-0.320407	No significant changes	P13
1.21677e-114	1.93017	Clonally expanded ITCs	P13
6.43197e-142	-2.49781	Clonally contracted ITCs	P13
0	-3.26213	Clonally contracted ITCs	P13
0.602804	0.0644671	No significant changes	P13
1.45825e-26	2.7878	Clonally expanded ITCs	P13
1.11674e-60	4.13933	Clonally expanded ITCs	P13
4.99378e-30	2.18585	Clonally expanded ITCs	P13
0.00256929	0.306681	No significant changes	P13
1.3407e-06	0.45654	No significant changes	P13
5.09379e-88	-1.61645	Clonally contracted ITCs	P13
0	1.89849	Clonally expanded ITCs	P13
2.82889e-52	-1.4567	Clonally contracted ITCs	P13
0	-2.2705	Clonally contracted ITCs	P13
0.12205	-0.242349	No significant changes	P13
0.119318	0.349214	No significant changes	P13
1.42309e-179	-3.11572	Clonally contracted ITCs	P13
0.00624362	-0.4042	No significant changes	P13
0	-6.57977	Clonally contracted ITCs	P13
3.41543e-39	-1.24865	Clonally contracted ITCs	P13
6.97552e-75	-1.32112	Clonally contracted ITCs	P13
0.167513	0.222048	No significant changes	P13
4.63226e-11	1.47164	Clonally expanded ITCs	P13
8.26862e-23	2.0878	Clonally expanded ITCs	P13
7.0401e-178	-2.6218	Clonally contracted ITCs	P13
2.48214e-70	-1.45909	Clonally contracted ITCs	P13
0.324008	-0.502877	No significant changes	P13
0	3.32659	Clonally expanded ITCs	P13
1.55211e-139	-1.97562	Clonally contracted ITCs	P13
1.41497e-15	-0.717001	No significant changes	P13
0	-3.09237	Clonally contracted ITCs	P13
6.96371e-163	-4.08897	Clonally contracted ITCs	P13
1.05395e-08	0.710268	No significant changes	P13
6.73809e-05	-1.05295	Clonally contracted ITCs	P13
1.48794e-137	-0.988882	No significant changes	P13
0.0280891	-0.634666	No significant changes	P13
2.25208e-19	-0.713858	No significant changes	P13
0.00249207	0.518743	No significant changes	P13
3.23834e-18	0.366658	No significant changes	P13
1.38343e-195	-1.23988	Clonally contracted ITCs	P13
5.18726e-171	3.18532	Clonally expanded ITCs	P13
1	0.000584199	No significant changes	P13
3.49274e-09	0.806705	No significant changes	P13
8.22305e-19	0.737428	No significant changes	P13
9.32769e-10	-0.766147	No significant changes	P13
9.87829e-53	0.597592	No significant changes	P13
0.000674701	-1.02371	Clonally contracted ITCs	P13
1.59929e-17	1.23536	Clonally expanded ITCs	P13
1.44131e-18	1.30569	Clonally expanded ITCs	P13
2.06733e-53	-3.32065	Clonally contracted ITCs	P13
0	-2.63877	Clonally contracted ITCs	P13
8.42178e-108	-0.926214	No significant changes	P13
2.06702e-95	0.82099	No significant changes	P13
0.832389	-0.030461	No significant changes	P13
1.94052e-29	1.62837	Clonally expanded ITCs	P13
2.72292e-95	-3.57265	Clonally contracted ITCs	P13
1.28505e-34	-1.7038	Clonally contracted ITCs	P13
1.62173e-56	-1.38648	Clonally contracted ITCs	P13
9.51158e-121	-2.37957	Clonally contracted ITCs	P13
1.3568e-25	-0.633447	No significant changes	P13
1.05591e-232	-2.51611	Clonally contracted ITCs	P13
2.09672e-06	-1.16518	Clonally contracted ITCs	P13
7.52953e-24	-1.66831	Clonally contracted ITCs	P13
1.8705e-20	-1.78667	Clonally contracted ITCs	P13
1.12843e-30	-1.8145	Clonally contracted ITCs	P13
2.14409e-31	-1.65202	Clonally contracted ITCs	P13
0	-4.05559	Clonally contracted ITCs	P13
1.08373e-17	0.977753	No significant changes	P13
0.00145372	0.172996	No significant changes	P13
0	1.26105	Clonally expanded ITCs	P13
0.002177	-0.203115	No significant changes	P13
0	2.18878	Clonally expanded ITCs	P13
1.79755e-48	1.49701	Clonally expanded ITCs	P13
3.14003e-60	1.77062	Clonally expanded ITCs	P13
7.80921e-18	1.37232	Clonally expanded ITCs	P13
8.42451e-21	-2.69921	Clonally contracted ITCs	P13
1.73678e-134	2.0227	Clonally expanded ITCs	P13
0	-5.56997	Clonally contracted ITCs	P13
0	-1.35097	Clonally contracted ITCs	P13
0.254304	0.41127	No significant changes	P13
1.07889e-06	-1.05875	Clonally contracted ITCs	P13
6.08891e-11	0.857502	No significant changes	P13
6.875e-249	-1.55289	Clonally contracted ITCs	P13
3.87699e-08	0.825135	No significant changes	P13
0.0154785	0.272973	No significant changes	P13
2.77434e-238	3.95233	Clonally expanded ITCs	P13
1.85256e-206	-2.49442	Clonally contracted ITCs	P13
0.743519	0.0290042	No significant changes	P13
1.53378e-50	-1.61495	Clonally contracted ITCs	P13
6.95139e-151	-1.86447	Clonally contracted ITCs	P13
0	-4.48753	Clonally contracted ITCs	P13
9.69483e-53	-0.947755	No significant changes	P13
7.99097e-61	-1.51156	Clonally contracted ITCs	P13
9.32088e-07	-0.780156	No significant changes	P13
8.18399e-27	2.8871	Clonally expanded ITCs	P13
0.00068421	-0.976494	No significant changes	P13
3.49191e-05	-0.513346	No significant changes	P13
5.99504e-75	2.02803	Clonally expanded ITCs	P13
1.3863e-21	-1.98681	Clonally contracted ITCs	P13
0	-5.04803	Clonally contracted ITCs	P13
1.05614e-27	-1.6924	Clonally contracted ITCs	P13
1.20432e-24	0.684989	No significant changes	P13
0.139461	-0.127385	No significant changes	P13
3.93088e-23	-0.776954	No significant changes	P13
3.22066e-210	-1.80773	Clonally contracted ITCs	P13
0	-1.65333	Clonally contracted ITCs	P13
2.84424e-35	-2.01209	Clonally contracted ITCs	P13
0	-4.14783	Clonally contracted ITCs	P13
2.11661e-30	-1.29962	Clonally contracted ITCs	P13
1.11543e-163	-1.89606	Clonally contracted ITCs	P13
1.68775e-44	-1.19669	Clonally contracted ITCs	P13
0	2.0394	Clonally expanded ITCs	P13
0.00015345	-0.541193	No significant changes	P13
1.06448e-08	-1.00409	Clonally contracted ITCs	P13
4.35392e-25	-1.90618	Clonally contracted ITCs	P13
2.18377e-28	-1.57777	Clonally contracted ITCs	P13
0.299309	-0.0805928	No significant changes	P13
0.0396168	-0.78667	No significant changes	P13
2.81775e-11	-1.04498	Clonally contracted ITCs	P13
1.17192e-09	-1.39383	Clonally contracted ITCs	P13
3.52999e-28	-1.07292	Clonally contracted ITCs	P13
4.55686e-104	-1.88581	Clonally contracted ITCs	P13
0	-2.53583	Clonally contracted ITCs	P13
3.30286e-128	-0.944358	No significant changes	P13
0.10604	-0.150418	No significant changes	P13
3.86617e-05	1.15362	Clonally expanded ITCs	P13
7.33154e-179	-5.21503	Clonally contracted ITCs	P13
9.71467e-05	-0.541897	No significant changes	P13
0	-3.20703	Clonally contracted ITCs	P13
0.817554	-0.108598	No significant changes	P13
5.81509e-06	-1.15345	Clonally contracted ITCs	P13
1.35648e-50	-1.47653	Clonally contracted ITCs	P13
5.9544e-27	-1.08586	Clonally contracted ITCs	P13
0.0557573	-0.139823	No significant changes	P13
8.15396e-22	-1.39885	Clonally contracted ITCs	P13
0.538393	0.21333	No significant changes	P13
1.65457e-197	1.63017	Clonally expanded ITCs	P13
0	-2.08424	Clonally contracted ITCs	P13
0	5.54458	Clonally expanded ITCs	P13
1.01356e-24	1.68328	Clonally expanded ITCs	P13
5.74814e-45	-1.22479	Clonally contracted ITCs	P13
0.000400711	0.542832	No significant changes	P13
7.67894e-08	-1.63102	Clonally contracted ITCs	P13
1.60833e-80	-2.34362	Clonally contracted ITCs	P13
5.82718e-42	3.30079	Clonally expanded ITCs	P13
7.27526e-34	1.87546	Clonally expanded ITCs	P13
4.09811e-16	-2.60867	Clonally contracted ITCs	P13
2.81219e-19	0.502486	No significant changes	P13
4.66603e-05	0.643965	No significant changes	P13
0	-3.22748	Clonally contracted ITCs	P13
5.28650241050134e-322	-2.99499	Clonally contracted ITCs	P13
1.21222e-05	0.803346	No significant changes	P13
3.26203e-60	-1.95158	Clonally contracted ITCs	P13
9.54722e-24	2.71968	Clonally expanded ITCs	P13
5.31049e-45	2.86186	Clonally expanded ITCs	P13
0	2.69059	Clonally expanded ITCs	P13
0.00235122	-0.416198	No significant changes	P13
0	2.1783	Clonally expanded ITCs	P13
1.27935e-164	-1.64536	Clonally contracted ITCs	P13
3.24138e-46	1.47024	Clonally expanded ITCs	P13
1.78716e-35	-0.810147	No significant changes	P13
6.99978e-255	-3.58835	Clonally contracted ITCs	P13
4.11584e-06	-1.7342	Clonally contracted ITCs	P13
6.00339e-94	-1.79665	Clonally contracted ITCs	P13
5.79128e-98	-3.24063	Clonally contracted ITCs	P13
3.29523e-32	-2.23465	Clonally contracted ITCs	P13
0	-2.53076	Clonally contracted ITCs	P13
8.40269e-36	-3.29446	Clonally contracted ITCs	P13
0.0528694	-0.183043	No significant changes	P13
2.99659e-281	-0.960479	No significant changes	P13
1.82095e-78	-1.48678	Clonally contracted ITCs	P13
4.91448e-141	-3.26906	Clonally contracted ITCs	P13
9.6173e-22	1.63057	Clonally expanded ITCs	P13
1.4729e-08	-1.02768	Clonally contracted ITCs	P13
3.74296e-116	-3.11303	Clonally contracted ITCs	P13
1.23429e-43	-1.72036	Clonally contracted ITCs	P13
1.82877e-173	-1.17122	Clonally contracted ITCs	P13
4.6096e-20	-2.0497	Clonally contracted ITCs	P13
0	-1.05241	Clonally contracted ITCs	P13
7.6461e-67	-2.76611	Clonally contracted ITCs	P13
2.00112e-61	-3.26408	Clonally contracted ITCs	P13
9.51591e-15	-1.09911	Clonally contracted ITCs	P13
2.65731e-78	-3.42691	Clonally contracted ITCs	P13
0	-3.34642	Clonally contracted ITCs	P13
2.12134e-35	-3.0164	Clonally contracted ITCs	P13
0.0168686	-0.16234	No significant changes	P13
0	-2.66967	Clonally contracted ITCs	P13
5.16005e-10	-1.46705	Clonally contracted ITCs	P13
0.527903	0.0627708	No significant changes	P13
1.34379e-16	0.661158	No significant changes	P13
8.6799e-57	-0.621068	No significant changes	P13
0	4.01664	Clonally expanded ITCs	P13
4.23831e-43	0.620935	No significant changes	P13
2.36708e-21	1.23092	Clonally expanded ITCs	P13
1.87109e-13	-2.37163	Clonally contracted ITCs	P13
1.59729e-14	0.97657	No significant changes	P13
0.289243	-0.414701	No significant changes	P13
0	1.79493	Clonally expanded ITCs	P13
0.00701732	0.430142	No significant changes	P13
6.0132e-18	-1.0025	Clonally contracted ITCs	P13
9.41081e-84	1.4466	Clonally expanded ITCs	P13
1.9891e-22	-1.38457	Clonally contracted ITCs	P13
2.48264e-22	-1.37592	Clonally contracted ITCs	P13
0.000268329	-0.259197	No significant changes	P13
0.00645161	0.486782	No significant changes	P13
5.46549e-33	-0.41685	No significant changes	P13
4.38894e-159	-3.67869	Clonally contracted ITCs	P13
7.25047e-171	1.32338	Clonally expanded ITCs	P13
0.202667	-0.114344	No significant changes	P13
2.86842e-102	-2.62377	Clonally contracted ITCs	P13
9.81138e-84	-2.31916	Clonally contracted ITCs	P13
1.48834e-10	-1.90215	Clonally contracted ITCs	P13
2.98145e-173	3.81887	Clonally expanded ITCs	P13
1.61145e-91	-1.17369	Clonally contracted ITCs	P13
6.87642e-47	-1.47619	Clonally contracted ITCs	P13
0.100047	-0.163341	No significant changes	P13
0	-2.76704	Clonally contracted ITCs	P13
4.23634e-20	1.53526	Clonally expanded ITCs	P13
1.40104e-124	-3.66513	Clonally contracted ITCs	P13
6.05316e-07	-1.12616	Clonally contracted ITCs	P13
1.40343e-221	-1.46244	Clonally contracted ITCs	P13
4.46059e-05	-0.728789	No significant changes	P13
1.24342e-205	-4.21613	Clonally contracted ITCs	P13
0.469419	0.164967	No significant changes	P13
0	-4.93642	Clonally contracted ITCs	P13
0.122435	0.0951816	No significant changes	P13
1.19311e-257	-1.25424	Clonally contracted ITCs	P13
2.92589e-123	-1.48384	Clonally contracted ITCs	P13
8.55747e-10	-1.18755	Clonally contracted ITCs	P13
9.11389e-13	-0.726888	No significant changes	P13
4.56606e-10	0.452225	No significant changes	P13
1.49952e-18	-1.13003	Clonally contracted ITCs	P13
1.85064e-171	2.82027	Clonally expanded ITCs	P13
0	-7.18434	Clonally contracted ITCs	P13
0	-5.87256	Clonally contracted ITCs	P13
0.230493	0.102105	No significant changes	P13
0.00658786	-0.163892	No significant changes	P13
0	-3.1583	Clonally contracted ITCs	P13
1.8516e-157	-1.63584	Clonally contracted ITCs	P13
0	-2.69316	Clonally contracted ITCs	P13
5.61697e-66	-2.86508	Clonally contracted ITCs	P13
0	1.6355	Clonally expanded ITCs	P13
3.37114e-124	-1.50955	Clonally contracted ITCs	P13
9.78359e-96	1.89733	Clonally expanded ITCs	P13
1.02009e-235	-3.66994	Clonally contracted ITCs	P13
0.00196213	-0.152153	No significant changes	P13
7.80398e-05	-1.23028	Clonally contracted ITCs	P13
2.77626e-151	-2.80505	Clonally contracted ITCs	P13
3.07462e-231	-1.38337	Clonally contracted ITCs	P13
0	-4.90752	Clonally contracted ITCs	P13
6.96796e-11	-1.81524	Clonally contracted ITCs	P13
0	1.6136	Clonally expanded ITCs	P13
0	-1.58989	Clonally contracted ITCs	P13
5.05995e-06	0.432139	No significant changes	P13
0.694691	-0.0488325	No significant changes	P13
1.24988e-269	-5.28825	Clonally contracted ITCs	P13
3.74664e-117	-1.88725	Clonally contracted ITCs	P13
0.0549082	-0.545661	No significant changes	P13
9.66705e-37	-1.53969	Clonally contracted ITCs	P13
0.0481063	0.246245	No significant changes	P13
5.84801e-10	0.582084	No significant changes	P13
2.46367e-59	1.46273	Clonally expanded ITCs	P13
6.67552e-05	0.187188	No significant changes	P13
1.17415e-24	-1.75908	Clonally contracted ITCs	P13
0.722406	-0.0485903	No significant changes	P13
1	0.0238527	No significant changes	P13
0.0883081	-0.118326	No significant changes	P13
0	2.0172	Clonally expanded ITCs	P13
5.27004e-302	-4.17469	Clonally contracted ITCs	P13
0.0017205	0.698757	No significant changes	P13
0	-3.54034	Clonally contracted ITCs	P13
1.70637e-186	-1.87076	Clonally contracted ITCs	P13
0.00303917	-0.352773	No significant changes	P13
1.78631e-14	-0.78667	No significant changes	P13
2.18133e-50	-2.24974	Clonally contracted ITCs	P13
0	-3.23375	Clonally contracted ITCs	P13
1.69433e-31	1.16853	Clonally expanded ITCs	P13
1.20258e-14	-0.422513	No significant changes	P13
7.62184e-51	-1.68746	Clonally contracted ITCs	P13
4.17168e-41	2.93861	Clonally expanded ITCs	P13
1.17362e-251	1.49765	Clonally expanded ITCs	P13
1.40161e-257	-1.97773	Clonally contracted ITCs	P13
0.060186	-0.280209	No significant changes	P13
0.000446413	0.870443	No significant changes	P13
1.24573e-66	-1.45788	Clonally contracted ITCs	P13
0	-1.85266	Clonally contracted ITCs	P13
0	-3.52193	Clonally contracted ITCs	P13
6.57777e-06	0.414675	No significant changes	P13
3.88888e-32	1.09172	Clonally expanded ITCs	P13
7.63149e-40	-0.964868	No significant changes	P13
2.2429e-05	-1.5321	Clonally contracted ITCs	P13
4.18577e-36	-1.49003	Clonally contracted ITCs	P13
0	5.96751	Clonally expanded ITCs	P13
7.4315e-07	-1.37163	Clonally contracted ITCs	P13
0.447805	0.240811	No significant changes	P13
0.512176	0.066941	No significant changes	P13
0.494489	0.110848	No significant changes	P13
0	-1.80292	Clonally contracted ITCs	P13
0	-1.72094	Clonally contracted ITCs	P13
0.0408214	0.310628	No significant changes	P13
4.32692e-30	1.23493	Clonally expanded ITCs	P13
1.64233e-85	3.23525	Clonally expanded ITCs	P13
1.07543e-14	0.629076	No significant changes	P13
0	-2.19857	Clonally contracted ITCs	P13
2.75214e-16	-0.768173	No significant changes	P13
3.94247e-13	0.356822	No significant changes	P13
1.48041e-27	2.24504	Clonally expanded ITCs	P13
0.167443	0.421917	No significant changes	P13
0.0322036	0.246281	No significant changes	P13
1.6983e-116	-1.45286	Clonally contracted ITCs	P13
4.60932e-07	0.435723	No significant changes	P13
3.99752e-38	-1.25033	Clonally contracted ITCs	P13
6.73705e-14	0.938286	No significant changes	P13
1.54217e-25	0.649067	No significant changes	P13
1.4475e-117	-3.06831	Clonally contracted ITCs	P13
9.62861e-168	-1.87939	Clonally contracted ITCs	P13
2.77562e-163	1.89545	Clonally expanded ITCs	P13
1.782e-16	-1.26472	Clonally contracted ITCs	P13
1.89646e-111	-2.01793	Clonally contracted ITCs	P13
1.8265e-29	-1.941	Clonally contracted ITCs	P13
2.89762503577235e-313	2.39067	Clonally expanded ITCs	P13
0.0533279	-0.251848	No significant changes	P13
0.00804835	-0.410867	No significant changes	P13
9.23057e-62	-1.83218	Clonally contracted ITCs	P13
3.08545e-13	0.525334	No significant changes	P13
9.35946e-89	2.11481	Clonally expanded ITCs	P13
5.03825e-08	0.849174	No significant changes	P13
1.0588e-35	-1.84357	Clonally contracted ITCs	P13
9.99401e-103	-0.858903	No significant changes	P13
0.0435583	0.950296	No significant changes	P13
0	-4.40334	Clonally contracted ITCs	P13
7.18859e-14	-0.534372	No significant changes	P13
0.10342	0.157392	No significant changes	P13
1.05446e-37	1.75799	Clonally expanded ITCs	P13
0.0567674	-0.216601	No significant changes	P13
1.68395e-237	-2.66692	Clonally contracted ITCs	P13
9.52346e-145	0.989057	No significant changes	P13
1.00473e-13	2.18162	Clonally expanded ITCs	P13
1.13324e-89	-1.73644	Clonally contracted ITCs	P13
0.00359271	-0.376581	No significant changes	P13
1.37269e-38	0.780739	No significant changes	P13
5.29793e-26	-1.42667	Clonally contracted ITCs	P13
1.38121e-262	-3.69469	Clonally contracted ITCs	P13
2.57718e-17	1.13788	Clonally expanded ITCs	P13
1.17376e-87	1.77587	Clonally expanded ITCs	P13
0.000392379	-0.389734	No significant changes	P13
1.00558e-234	-4.69806	Clonally contracted ITCs	P13
1.00331e-18	-0.421385	No significant changes	P13
1.13035e-17	-1.36078	Clonally contracted ITCs	P13
1	-0.0119618	No significant changes	P13
2.931e-183	4.97979	Clonally expanded ITCs	P13
1.65095e-90	-1.41177	Clonally contracted ITCs	P13
3.05946e-17	-0.679502	No significant changes	P13
5.52314e-38	-2.03353	Clonally contracted ITCs	P13
9.1278e-55	-1.25817	Clonally contracted ITCs	P13
4.27147e-93	-1.53554	Clonally contracted ITCs	P13
1.29279e-81	-2.08669	Clonally contracted ITCs	P13
3.78072e-21	-0.641853	No significant changes	P13
0.0115246	-0.208211	No significant changes	P13
1.94385e-06	-0.470455	No significant changes	P13
2.14053e-32	-1.14031	Clonally contracted ITCs	P13
1.21294e-08	-1.33601	Clonally contracted ITCs	P13
8.03849e-60	-2.58332	Clonally contracted ITCs	P13
0.233343	0.0763828	No significant changes	P13
0.164153	-0.272096	No significant changes	P13
0.000111525	0.324661	No significant changes	P13
0	1.99359	Clonally expanded ITCs	P13
5.71865e-32	-1.42513	Clonally contracted ITCs	P13
0	-4.47161	Clonally contracted ITCs	P13
0.391381	-0.174595	No significant changes	P13
1.24135e-76	1.55097	Clonally expanded ITCs	P13
0	6.53468	Clonally expanded ITCs	P13
1.0577e-73	-2.77731	Clonally contracted ITCs	P13
7.94105e-47	-0.836607	No significant changes	P13
2.7601e-69	-1.70905	Clonally contracted ITCs	P13
0	-4.13272	Clonally contracted ITCs	P13
2.47515e-176	3.35299	Clonally expanded ITCs	P13
0.762036	0.120221	No significant changes	P13
2.59892e-146	-1.62295	Clonally contracted ITCs	P13
2.39545e-29	-1.04027	Clonally contracted ITCs	P13
0	1.13828	Clonally expanded ITCs	P13
1.52298e-35	-0.886943	No significant changes	P13
0	-1.83413	Clonally contracted ITCs	P13
7.85762e-94	-1.96383	Clonally contracted ITCs	P13
0.258531	0.0532259	No significant changes	P13
3.23057e-137	4.91992	Clonally expanded ITCs	P13
0	2.20546	Clonally expanded ITCs	P13
2.69544e-09	0.585856	No significant changes	P13
0	-3.33266	Clonally contracted ITCs	P13
0	-6.09182	Clonally contracted ITCs	P13
3.38131e-79	-2.82884	Clonally contracted ITCs	P13
7.21535e-186	-1.97781	Clonally contracted ITCs	P13
0	2.64828	Clonally expanded ITCs	P13
0	-4.90921	Clonally contracted ITCs	P13
1.28261e-241	2.61123	Clonally expanded ITCs	P13
2.49177e-05	-0.605429	No significant changes	P13
6.64652e-10	-0.258453	No significant changes	P13
4.90379e-245	3.92262	Clonally expanded ITCs	P13
7.6089e-51	-1.4096	Clonally contracted ITCs	P13
0.0705243	0.100827	No significant changes	P13
8.92308e-213	-4.78333	Clonally contracted ITCs	P13
2.51873e-21	-2.34362	Clonally contracted ITCs	P13
0	-2.62643	Clonally contracted ITCs	P13
3.98474e-32	-1.2963	Clonally contracted ITCs	P13
0	-2.26824	Clonally contracted ITCs	P13
0.573205	0.10569	No significant changes	P13
8.30354e-175	0.838131	No significant changes	P13
1.20211e-150	-2.01523	Clonally contracted ITCs	P13
0.0779698	-0.169243	No significant changes	P13
9.67948e-90	-2.87413	Clonally contracted ITCs	P13
2.93709e-190	2.01088	Clonally expanded ITCs	P13
1.37864e-29	2.00814	Clonally expanded ITCs	P13
0.00801246	-0.477831	No significant changes	P13
0.330785	0.116606	No significant changes	P13
9.67615e-14	-2.21117	Clonally contracted ITCs	P13
8.00857e-42	-2.37634	Clonally contracted ITCs	P13
2.67542e-10	-0.409123	No significant changes	P13
5.79294e-69	-0.707833	No significant changes	P13
1.15265e-15	-1.80553	Clonally contracted ITCs	P13
0.000556073	0.936813	No significant changes	P13
5.7824e-114	-2.45779	Clonally contracted ITCs	P13
0	-6.98652	Clonally contracted ITCs	P13
0	-2.65609	Clonally contracted ITCs	P13
4.17096e-70	-2.28479	Clonally contracted ITCs	P13
1.98429e-65	1.40813	Clonally expanded ITCs	P13
4.54996e-299	-1.45141	Clonally contracted ITCs	P13
0.00368992	1.10642	Clonally expanded ITCs	P13
1.90005e-23	2.04156	Clonally expanded ITCs	P13
2.13935e-10	1.01889	Clonally expanded ITCs	P13
1.33115e-76	-0.856564	No significant changes	P13
1.14262e-25	-1.21085	Clonally contracted ITCs	P13
0	2.66485	Clonally expanded ITCs	P13
2.47636e-91	-1.55747	Clonally contracted ITCs	P13
0	-1.50085	Clonally contracted ITCs	P13
6.69036e-90	1.9503	Clonally expanded ITCs	P13
0.0153191	0.205567	No significant changes	P13
0.000911691	-0.455048	No significant changes	P13
1.78285e-47	-3.55719	Clonally contracted ITCs	P13
4.64668e-157	-1.68549	Clonally contracted ITCs	P13
3.90594e-173	-4.40726	Clonally contracted ITCs	P13
0.62777	-0.12652	No significant changes	P13
1.2822e-166	1.50762	Clonally expanded ITCs	P13
5.29591e-46	1.18945	Clonally expanded ITCs	P13
1.33564e-31	2.62837	Clonally expanded ITCs	P13
1.38577e-63	-1.66622	Clonally contracted ITCs	P13
0	-6.4839	Clonally contracted ITCs	P13
8.5957e-31	-0.313344	No significant changes	P13
1	-0.00318721	No significant changes	P13
1.6981e-90	1.78647	Clonally expanded ITCs	P13
4.81579e-16	-1.27647	Clonally contracted ITCs	P13
0	-2.85247	Clonally contracted ITCs	P13
0	-4.50408	Clonally contracted ITCs	P13
0.0870884	-0.473512	No significant changes	P13
1.02028e-12	-0.42166	No significant changes	P13
2.45059e-91	-2.77914	Clonally contracted ITCs	P13
1.60682e-224	2.83703	Clonally expanded ITCs	P13
1.45088e-20	-1.94894	Clonally contracted ITCs	P13
1.66267e-174	-3.70212	Clonally contracted ITCs	P13
2.25583e-122	-3.62557	Clonally contracted ITCs	P13
7.06187e-42	-1.96211	Clonally contracted ITCs	P13
0.30476	0.0964127	No significant changes	P13
6.47679e-40	-1.11193	Clonally contracted ITCs	P13
2.81244e-10	-0.84787	No significant changes	P13
1.47083e-47	-1.50958	Clonally contracted ITCs	P13
2.11434e-06	-0.675024	No significant changes	P13
1.0022e-167	1.43484	Clonally expanded ITCs	P13
3.75917e-174	-2.85545	Clonally contracted ITCs	P13
1.03378e-05	-0.48977	No significant changes	P13
2.47804e-32	-2.48711	Clonally contracted ITCs	P13
3.702e-231	-2.00291	Clonally contracted ITCs	P13
2.01965e-236	-1.06319	Clonally contracted ITCs	P13
6.52646e-10	0.515201	No significant changes	P13
5.90325e-07	1.11205	Clonally expanded ITCs	P13
2.70698e-29	-0.655058	No significant changes	P13
0	-1.7038	Clonally contracted ITCs	P13
8.99476e-08	-0.677258	No significant changes	P13
1.82316e-56	-2.2429	Clonally contracted ITCs	P13
6.31501e-11	0.424605	No significant changes	P13
0.000974406	0.372751	No significant changes	P13
2.48497e-65	-2.63132	Clonally contracted ITCs	P13
0	3.17961	Clonally expanded ITCs	P13
0.19423	-0.129636	No significant changes	P13
0.00928641	0.359463	No significant changes	P13
6.94155e-13	-0.887317	No significant changes	P13
0.000597862	0.943241	No significant changes	P13
9.85843e-17	0.519339	No significant changes	P13
0	-2.37976	Clonally contracted ITCs	P13
1.30253e-134	-1.57022	Clonally contracted ITCs	P13
0.907636	0.0262449	No significant changes	P13
0	2.25573	Clonally expanded ITCs	P13
0.159742	-0.172623	No significant changes	P13
0.102017	-0.101084	No significant changes	P13
1.73048e-23	-2.85276	Clonally contracted ITCs	P13
1.71276e-05	0.365334	No significant changes	P13
2.96635e-05	1.34578	Clonally expanded ITCs	P13
0	-1.13227	Clonally contracted ITCs	P13
1.65033e-05	1.21333	Clonally expanded ITCs	P13
2.30896e-10	0.508102	No significant changes	P13
6.26575e-52	-1.55731	Clonally contracted ITCs	P13
1	0.0528658	No significant changes	P13
0.0105467	-0.78667	No significant changes	P13
0.405032	-0.438746	No significant changes	P13
1.8875e-163	-3.59047	Clonally contracted ITCs	P13
6.39898e-251	-4.26999	Clonally contracted ITCs	P13
3.01176e-10	1.38918	Clonally expanded ITCs	P13
0.000149234	-0.775698	No significant changes	P13
4.92878e-16	0.76715	No significant changes	P13
0	-3.24506	Clonally contracted ITCs	P13
0.000638271	-0.868199	No significant changes	P13
7.67541e-41	-1.48838	Clonally contracted ITCs	P13
2.01021e-49	-1.91112	Clonally contracted ITCs	P13
7.58441e-06	-0.329669	No significant changes	P13
0.00132663	-0.255084	No significant changes	P13
0	-2.10475	Clonally contracted ITCs	P13
0.725084	0.0917685	No significant changes	P13
3.61745e-12	-2.40816	Clonally contracted ITCs	P13
0	-3.13814	Clonally contracted ITCs	P13
1.09052e-12	-0.563771	No significant changes	P13
0.0553133	0.315429	No significant changes	P13
1.62707e-22	-1.5441	Clonally contracted ITCs	P13
0.0265483	-0.440345	No significant changes	P13
0.00380162	-1.25615	Clonally contracted ITCs	P13
0.801338	0.0840475	No significant changes	P13
2.48496e-186	-2.53171	Clonally contracted ITCs	P13
0	-4.86087	Clonally contracted ITCs	P13
1.20038e-11	-0.530085	No significant changes	P13
0.0221535	0.362556	No significant changes	P13
0.0586876	0.271629	No significant changes	P13
8.23653e-13	-0.887882	No significant changes	P13
1.22784e-12	0.785337	No significant changes	P13
2.36316e-10	-0.475	No significant changes	P13
3.27932e-12	1.30525	Clonally expanded ITCs	P13
2.99157e-17	-1.40102	Clonally contracted ITCs	P13
2.28294e-11	2.0117	Clonally expanded ITCs	P13
7.18204e-53	0.99854	No significant changes	P13
5.10907e-31	2.73039	Clonally expanded ITCs	P13
0	-3.84097	Clonally contracted ITCs	P13
1.76116e-102	-3.16877	Clonally contracted ITCs	P13
3.20252e-285	2.17261	Clonally expanded ITCs	P13
2.25522e-07	1.22798	Clonally expanded ITCs	P13
5.26963e-18	0.678348	No significant changes	P13
0.00555706	0.403936	No significant changes	P13
1.79368e-05	-0.579874	No significant changes	P13
6.06462e-41	-2.01037	Clonally contracted ITCs	P13
4.64404e-80	-2.81303	Clonally contracted ITCs	P13
2.5667e-199	1.95461	Clonally expanded ITCs	P13
0.927315	-0.0404261	No significant changes	P13
0	1.81904	Clonally expanded ITCs	P13
7.12691e-56	-2.3892	Clonally contracted ITCs	P13
6.9414e-135	-1.98092	Clonally contracted ITCs	P13
1.45089e-279	-2.30713	Clonally contracted ITCs	P13
6.89123e-16	0.909177	No significant changes	P13
4.39845e-34	-1.59746	Clonally contracted ITCs	P13
1.74089e-56	-2.0213	Clonally contracted ITCs	P13
0.095405	-0.0679633	No significant changes	P13
2.54359e-53	-3.50366	Clonally contracted ITCs	P13
5.17244e-306	-3.94743	Clonally contracted ITCs	P13
1.41565e-17	-1.17302	Clonally contracted ITCs	P13
3.94838e-28	-1.09457	Clonally contracted ITCs	P13
1.6259e-69	-1.86649	Clonally contracted ITCs	P13
0.167375	-0.137712	No significant changes	P13
2.41798e-16	-0.745291	No significant changes	P13
0.166548	0.0981461	No significant changes	P13
0.00585394	-0.319017	No significant changes	P13
1.7541e-207	-1.32293	Clonally contracted ITCs	P13
0.496617	0.324362	No significant changes	P13
1.77936e-35	-1.41921	Clonally contracted ITCs	P13
1.14033e-10	-0.959309	No significant changes	P13
0	-2.49513	Clonally contracted ITCs	P13
0.20499	-0.280779	No significant changes	P13
0	-3.65632	Clonally contracted ITCs	P13
9.3575e-151	1.9009	Clonally expanded ITCs	P13
9.42449e-45	-1.86219	Clonally contracted ITCs	P13
1.22106e-128	-1.77554	Clonally contracted ITCs	P13
1.17364e-22	2.21333	Clonally expanded ITCs	P13
1.65292e-187	-1.54698	Clonally contracted ITCs	P13
0	-3.52263	Clonally contracted ITCs	P13
0.00279281	-0.378792	No significant changes	P13
0	-2.40487	Clonally contracted ITCs	P13
6.54161e-26	-3.01933	Clonally contracted ITCs	P13
2.00074e-154	-2.45049	Clonally contracted ITCs	P13
[truncated: 1,693 more rows]

## Sheet: Fig_5_h
High-affinity ITCs	Neoantigen	Tumor residual
839	388	0.239
797	184	0.325
450	305	0.772
251	123	0.237
897	492	0.029
1394	662	0.74
2548	258	0.2
1155	282	0.57
1401	617	0.533
757	205	0.725
1982	248	0
813	115	0
334	249	0.9
155	57	0.9
450	288	0.789
1002	422	0.791
366	269	0.9
