# Supplementary material for: Neoadjuvant adebrelimab in locally advanced resectable esophageal squamous cell carcinoma: a phase 1b trial
Source: Nat Med. 2023 Jul 24;29(8):2068–78. doi: 10.1038/s41591-023-02469-3 (PMC10427424; doi:10.1038/s41591-023-02469-3)
Supplement: Supplementary file 9 — Statistical source data. [file 41591_2023_2469_MOESM9_ESM.xlsx]

## Sheet: Fig_2_ab
Response	Relapse	RFS_EVENT	RFS	survival_adj	OS_adj
Poor responders	1	1	3	1	8
Poor responders	0	0	27	0	27
Well responders	0	0	25	0	25
Poor responders	0	0	25	0	25
Well responders	0	0	25	0	25
Poor responders	0	0	25	0	25
Well responders	0	0	24	0	24
Well responders	0	0	24	0	24
Well responders	0	0	24	0	24
Well responders	0	0	24	0	24
Poor responders	0	0	24	0	24
Poor responders	0	0	24	0	24
Well responders	0	0	23	0	23
Well responders	0	0	24	0	24
Well responders	0	0	24	0	24
Well responders	0	0	24	0	24
Poor responders	1	1	12	1	18
Poor responders	0	0	23	0	23
Well responders	0	0	22	0	22
Poor responders	0	0	22	0	22
Poor responders	0	0	22	0	22
Poor responders	0	0	22	0	22
Poor responders	0	0	21	0	21
Poor responders	0	0	21	0	21
Poor responders	0	0	21	0	21

## Sheet: Fig_2_c
Events	Group	Incidence(%)	Grade	Grade_com
Vomiting	nCT_vs_nAde	73.0769	G12	Grade 1-2
Granulocytopenia	nCT_vs_nAde	63.0769	G12	Grade 1-2
Anorexia	nCT_vs_nAde	62.3077	G12	Grade 1-2
Anemia	nCT_vs_nAde	37.6923	G12	Grade 1-2
Thrombocytopenia	nCT_vs_nAde	31.5385	G12	Grade 1-2
Liver dysfunction	nCT_vs_nAde	19.2308	G12	Grade 1-2
Fatigue	nCT_vs_nAde	15.3846	G12	Grade 1-2
Constipation	nCT_vs_nAde	10	G12	Grade 1-2
Diarrhea	nCT_vs_nAde	6.15385	G12	Grade 1-2
Fever without infection	nCT_vs_nAde	3.07692	G12	Grade 1-2
Pneumonia	nCT_vs_nAde	2.30769	G12	Grade 1-2
Radiation esophagitis	nCT_vs_nAde	0	G12	Grade 1-2
Esophageal perforation	nCT_vs_nAde	0	G12	Grade 1-2
Vomiting	nCT_vs_nAde	0.769231	G34	Grade >3
Granulocytopenia	nCT_vs_nAde	5.38462	G34	Grade >3
Anorexia	nCT_vs_nAde	0.769231	G34	Grade >3
Anemia	nCT_vs_nAde	0	G34	Grade >3
Thrombocytopenia	nCT_vs_nAde	0	G34	Grade >3
Liver dysfunction	nCT_vs_nAde	0	G34	Grade >3
Fatigue	nCT_vs_nAde	0	G34	Grade >3
Constipation	nCT_vs_nAde	0	G34	Grade >3
Diarrhea	nCT_vs_nAde	0	G34	Grade >3
Fever without infection	nCT_vs_nAde	0	G34	Grade >3
Pneumonia	nCT_vs_nAde	0	G34	Grade >3
Radiation esophagitis	nCT_vs_nAde	0	G34	Grade >3
Esophageal perforation	nCT_vs_nAde	0	G34	Grade >3
Vomiting	nCT_vs_nAde	8	nAde	Grade 1-2
Granulocytopenia	nCT_vs_nAde	4	nAde	Grade 1-2
Anorexia	nCT_vs_nAde	32	nAde	Grade 1-2
Anemia	nCT_vs_nAde	4	nAde	Grade 1-2
Thrombocytopenia	nCT_vs_nAde	0	nAde	Grade 1-2
Liver dysfunction	nCT_vs_nAde	4	nAde	Grade 1-2
Fatigue	nCT_vs_nAde	16	nAde	Grade 1-2
Constipation	nCT_vs_nAde	0	nAde	Grade 1-2
Diarrhea	nCT_vs_nAde	0	nAde	Grade 1-2
Fever without infection	nCT_vs_nAde	0	nAde	Grade 1-2
Pneumonia	nCT_vs_nAde	0	nAde	Grade 1-2
Radiation esophagitis	nCT_vs_nAde	0	nAde	Grade 1-2
Esophageal perforation	nCT_vs_nAde	0	nAde	Grade 1-2
Vomiting	nCRT_vs_nAde	69.4656	G12	Grade 1-2
Granulocytopenia	nCRT_vs_nAde	67.9389	G12	Grade 1-2
Anorexia	nCRT_vs_nAde	60.3053	G12	Grade 1-2
Anemia	nCRT_vs_nAde	39.6947	G12	Grade 1-2
Thrombocytopenia	nCRT_vs_nAde	32.8244	G12	Grade 1-2
Liver dysfunction	nCRT_vs_nAde	20.6107	G12	Grade 1-2
Fatigue	nCRT_vs_nAde	12.9771	G12	Grade 1-2
Constipation	nCRT_vs_nAde	9.16031	G12	Grade 1-2
Diarrhea	nCRT_vs_nAde	4.58015	G12	Grade 1-2
Fever without infection	nCRT_vs_nAde	4.58015	G12	Grade 1-2
Pneumonia	nCRT_vs_nAde	4.58015	G12	Grade 1-2
Radiation esophagitis	nCRT_vs_nAde	4.58015	G12	Grade 1-2
Esophageal perforation	nCRT_vs_nAde	0	G12	Grade 1-2
Vomiting	nCRT_vs_nAde	0.763359	G34	Grade >3
Granulocytopenia	nCRT_vs_nAde	7.63359	G34	Grade >3
Anorexia	nCRT_vs_nAde	0.763359	G34	Grade >3
Anemia	nCRT_vs_nAde	0	G34	Grade >3
Thrombocytopenia	nCRT_vs_nAde	0	G34	Grade >3
Liver dysfunction	nCRT_vs_nAde	0.763359	G34	Grade >3
Fatigue	nCRT_vs_nAde	0	G34	Grade >3
Constipation	nCRT_vs_nAde	0	G34	Grade >3
Diarrhea	nCRT_vs_nAde	0	G34	Grade >3
Fever without infection	nCRT_vs_nAde	0	G34	Grade >3
Pneumonia	nCRT_vs_nAde	2.29008	G34	Grade >3
Radiation esophagitis	nCRT_vs_nAde	0	G34	Grade >3
Esophageal perforation	nCRT_vs_nAde	3.05344	G34	Grade >3
Vomiting	nCRT_vs_nAde	8	nAde	Grade 1-2
Granulocytopenia	nCRT_vs_nAde	4	nAde	Grade 1-2
Anorexia	nCRT_vs_nAde	32	nAde	Grade 1-2
Anemia	nCRT_vs_nAde	4	nAde	Grade 1-2
Thrombocytopenia	nCRT_vs_nAde	0	nAde	Grade 1-2
Liver dysfunction	nCRT_vs_nAde	4	nAde	Grade 1-2
Fatigue	nCRT_vs_nAde	16	nAde	Grade 1-2
Constipation	nCRT_vs_nAde	0	nAde	Grade 1-2
Diarrhea	nCRT_vs_nAde	0	nAde	Grade 1-2
Fever without infection	nCRT_vs_nAde	0	nAde	Grade 1-2
Pneumonia	nCRT_vs_nAde	0	nAde	Grade 1-2
Radiation esophagitis	nCRT_vs_nAde	0	nAde	Grade 1-2
Esophageal perforation	nCRT_vs_nAde	0	nAde	Grade 1-2

## Sheet: Fig_2_de
#OS
survival_adj	OS_adj	neoadjuvant
0	31	2
0	31	1
1	5	1
0	31	2
0	31	1
1	22.6	2
1	3.5	2
0	31	1
0	31	2
1	16	1
1	18.6	1
0	31	1
1	20.5	1
1	12	2
0	31	2
0	31	2
0	31	1
1	22.3	1
0	31	2
0	31	2
0	31	1
0	31	2
0	31	1
1	26.4	2
0	31	2
0	31	1
0	31	1
0	31	2
1	16.3	2
0	31	1
0	31	1
1	5.2	2
0	31	2
0	31	1
1	12.4	2
0	31	1
1	24.1	1
1	20.4	1
0	31	1
0	31	2
0	31	2
1	19.7	1
0	31	2
1	11.8	1
1	13.3	2
0	31	1
1	23.1	2
0	31	1
0	31	1
0	31	2
0	31	1
0	31	2
0	31	1
0	31	2
0	31	2
0	31	2
0	31	1
0	31	2
1	13.5	2
0	31	1
0	31	2
0	31	1
0	31	1
0	31	1
0	31	2
1	24.2	1
0	31	1
0	31	2
1	21.1	1
0	31	2
1	11	2
0	31	1
0	31	2
0	31	2
1	3	1
1	12	1
0	31	2
1	11.5	1
0	31	2
0	31	1
0	31	1
1	18	1
1	23.1	2
0	31	2
1	17.2	1
1	16.2	2
1	3.1	1
1	10.5	2
0	31	1
1	3.1	2
0	31	2
0	31	1
1	13.2	2
0	31	2
0	31	2
1	12.1	1
1	29.4	1
0	31	2
0	31	1
0	31	2
0	31	1
1	16.2	1
0	31	1
0	31	2
1	23.5	2
0	31	1
0	31	2
1	28.2	1
1	2.4	2
0	31	2
0	31	1
1	8.1	1
0	31	1
1	15	2
0	31	2
0	31	2
1	9.2	1
0	31	1
0	31	2
0	31	2
1	8.1	1
0	31	2
1	19.2	2
0	31	1
1	13.2	1
1	8.1	1
0	31	2
1	11	1
0	31	2
0	31	1
1	13.2	2
0	31	2
1	10.6	2
0	31	2
1	8.5	1
0	31	1
0	31	1
0	31	2
1	5.1	1
0	31	2
0	31	1
1	10	1
0	31	2
1	24.2	2
1	21	1
0	31	1
0	31	2
0	31	2
0	31	1
0	31	2
0	31	1
0	31	2
1	13.4	1
0	31	2
0	31	1
0	31	2
0	31	1
0	31	1
0	31	2
1	10.7	1
1	2.3	2
1	13.6	2
0	31	1
0	31	1
0	31	2
1	19.5	1
0	31	1
0	31	2
1	13	2
1	10.2	2
1	27.5	1
1	26	1
0	31	1
1	16.8	1
0	31	1
0	31	1
0	31	1
0	31	1
1	14.3	1
0	31	2
1	21.1	2
1	4.2	2
0	31	2
0	31	2
0	31	2
0	31	2
1	15.4	2
1	7.1	1
1	7.3	1
0	31	2
0	31	2
1	4.2	1
1	14	2
0	31	1
1	5.2	1
0	31	2
0	31	2
1	16.3	2
1	13.3	1
1	6.5	1
0	31	2
0	31	1
0	31	2
0	31	1
1	15	2
0	31	2
0	31	2
1	30.1	1
0	31	1
0	31	2
0	31	2
0	31	1
1	8.2	1
1	14.2	2
1	7	1
0	31	1
0	31	2
1	5.2	2
0	31	1
0	31	2
0	31	2
1	21	1
1	8	2
0	31	1
1	26.5	1
1	5.2	2
1	10.2	2
0	31	1
0	31	2
0	31	2
0	31	1
1	4.3	1
0	31	2
0	31	1
0	31	2
1	28.5	1
0	31	1
0	31	2
1	4	1
0	31	1
0	31	2
0	31	2
1	5	2
0	31	1
1	14.4	2
1	17.1	2
1	8	1
0	31	1
0	31	1
0	31	2
0	31	1
0	31	2
0	31	1
0	31	2
0	31	1
1	21.1	2
0	31	1
0	31	2
1	10.5	2
0	31	1
0	31	2
1	12.1	1
0	31	1
0	31	2
1	9	3
0	31	3
0	29	3
0	29	3
0	29	3
0	28	3
0	28	3
0	27	3
0	27	3
0	27	3
0	27	3
0	27	3
0	27	3
0	27	3
0	27	3
0	27	3
1	19	3
0	26	3
0	25	3
0	25	3
0	25	3
0	24	3
0	24	3
0	25	3
0	24	3
#RFS
RFS_EVE_ADJ	RFS_adj	neoadjuvant
0	29	3
0	28	3
0	27	3
0	27	3
1	26	3
0	27	3
0	26	3
0	26	3
0	26	3
0	26	3
0	26	3
0	25	3
0	25	3
0	26	3
0	25	3
0	25	3
0	22	3
0	24	3
0	24	3
0	24	3
0	23	3
0	24	3
0	23	3
1	24.1	2
0	29	1
1	3.2	1
0	29	2
1	1.1	2
1	0.8	2
0	29	1
1	11.2	2
0	29	1
1	6.3	2
0	29	2
0	29	2
0	29	1
1	21.3	2
0	29	2
0	29	1
1	24.1	2
0	29	1
1	9.7	2
0	29	2
1	28.1	1
0	29	1
1	11.9	2
0	29	1
0	29	1
0	29	2
0	29	1
0	29	1
1	13.8	1
1	14	1
1	20.8	1
0	29	2
1	6.2	2
1	13.9	1
0	29	2
1	9.5	1
1	8	2
0	29	1
0	29	1
0	29	1
0	29	2
0	29	1
0	29	2
0	29	1
0	29	2
0	29	2
0	29	2
0	29	1
0	29	2
0	29	1
0	29	2
0	29	1
1	6.4	1
0	29	1
0	29	2
1	14.9	1
0	29	1
0	29	2
1	4.3	1
1	4.2	2
0	29	1
1	8.2	2
0	29	2
1	1.1	1
1	4.2	1
0	29	2
1	10.2	1
0	29	2
0	29	1
1	11.7	1
1	10.2	1
1	16.2	2
0	29	2
1	8.4	1
1	0.7	2
1	27.4	2
0	29	1
1	11.1	2
0	29	2
0	29	2
1	15.9	1
0	29	2
0	29	1
1	5	2
1	13.7	1
0	29	1
0	29	2
1	14.8	2
0	29	1
1	10	1
1	1	2
1	18	1
0	29	1
1	8.3	2
0	29	2
0	29	2
0	29	1
1	21.3	2
0	29	2
1	16.8	2
1	14.8	2
0	29	1
1	9.1	1
0	29	2
1	2.2	1
0	29	1
0	29	2
0	29	2
1	22.8	1
0	29	1
0	29	2
1	2.1	1
0	29	2
1	6.3	1
0	29	2
1	14.8	2
1	13	1
0	29	1
1	22.7	2
0	29	2
0	29	1
0	29	2
0	29	1
0	29	2
0	29	2
0	29	1
0	29	2
0	29	1
0	29	1
0	29	2
0	29	1
0	29	1
1	0.8	1
0	29	2
1	10.2	2
1	8	2
1	11.2	1
1	8.2	1
0	29	1
1	5.7	1
0	29	1
0	29	1
0	29	1
0	29	1
1	7.7	1
1	13.1	2
0	29	2
0	29	2
0	29	2
0	29	2
1	13.2	2
1	5	1
1	4.2	1
0	29	2
0	29	2
1	7.2	2
1	19.3	2
1	11	2
0	29	2
0	29	1
0	29	2
0	29	1
1	9.3	2
1	14.2	2
0	29	1
0	29	2
0	29	2
0	29	1
1	7.4	2
0	29	1
0	29	2
1	3.4	2
0	29	1
0	29	2
1	3.8	2
0	29	1
1	22.1	1
1	6.8	2
0	29	2
0	29	2
0	29	1
0	29	2
0	29	1
0	29	2
1	21.9	1
0	29	1
0	29	2
0	29	1
0	29	2
0	29	2
1	1.9	2
1	6.2	2
0	29	1
0	29	1
0	29	2
0	29	1
0	29	2
1	18.1	1
0	29	2
1	9.3	1
1	19.2	2
0	29	1
1	9.9	2
1	5.6	2
1	3.7	1
1	8	2
1	9.2	1
0	29	1
0	28.7	2
