# Supplementary material for: Neoadjuvant adebrelimab in locally advanced resectable esophageal squamous cell carcinoma: a phase 1b trial
Source: Nat Med. 2023 Jul 24;29(8):2068–78. doi: 10.1038/s41591-023-02469-3 (PMC10427424; doi:10.1038/s41591-023-02469-3)
Supplement: Supplementary file 10 — Statistical source data. [file 41591_2023_2469_MOESM10_ESM.xlsx]

## Sheet: Fig_3_a
#cli
Sample	Group	Time
ESCC-P13	Well_response	pretreatment
ESCC-P13	Well_response	posttreatment
ESCC-P16	Well_response	pretreatment
ESCC-P16	Well_response	posttreatment
ESCC-P06	Well_response	pretreatment
ESCC-P06	Well_response	posttreatment
ESCC-P09	Well_response	pretreatment
ESCC-P09	Well_response	posttreatment
ESCC-P05	Well_response	pretreatment
ESCC-P05	Well_response	posttreatment
ESCC-P01	Well_response	pretreatment
ESCC-P01	Well_response	posttreatment
ESCC-P02	Well_response	pretreatment
ESCC-P02	Well_response	posttreatment
ESCC-P11	Poor_response	pretreatment
ESCC-P11	Poor_response	posttreatment
ESCC-P10	Poor_response	pretreatment
ESCC-P10	Poor_response	posttreatment
ESCC-P12	Poor_response	pretreatment
ESCC-P12	Poor_response	posttreatment
ESCC-P07	Poor_response	pretreatment
ESCC-P07	Poor_response	posttreatment
ESCC-P04	Poor_response	pretreatment
ESCC-P04	Poor_response	posttreatment
ESCC-P21	Poor_response	pretreatment
ESCC-P21	Poor_response	posttreatment
ESCC-P22	Poor_response	pretreatment
ESCC-P22	Poor_response	posttreatment
ESCC-P17	Poor_response	pretreatment
ESCC-P17	Poor_response	posttreatment
ESCC-P20	Poor_response	pretreatment
ESCC-P20	Poor_response	posttreatment
ESCC-P24	Poor_response	pretreatment
ESCC-P24	Poor_response	posttreatment
#SNV frame_plot_last
	P13-pretreatment	P13-posttreatment	P16-pretreatment	P16-posttreatment	P06-pretreatment	P06-posttreatment	P09-pretreatment	P09-posttreatment	P05-pretreatment	P05-posttreatment	P01-pretreatment	P01-posttreatment	P02-pretreatment	P02-posttreatment	P11-pretreatment	P11-posttreatment	P10-pretreatment	P10-posttreatment	P12-pretreatment	P12-posttreatment	P07-pretreatment	P07-posttreatment	P04-pretreatment	P04-posttreatment	P21-pretreatment	P21-posttreatment	P22-pretreatment	P22-posttreatment	P17-pretreatment	P17-posttreatment	P20-pretreatment	P20-posttreatment	P24-pretreatment	P24-posttreatment
TP53	Missense_Mutation		Missense_Mutation		Nonsense_Mutation	Nonsense_Mutation	Frame_Shift_Ins				Nonsense_Mutation	Nonsense_Mutation	In_Frame_Del	In_Frame_Del	Missense_Mutation	Missense_Mutation	Missense_Mutation	Missense_Mutation	Missense_Mutation	Missense_Mutation	Nonsense_Mutation	Nonsense_Mutation	Nonsense_Mutation	Nonsense_Mutation	Nonsense_Mutation	Nonsense_Mutation	Frame_Shift_Del	Frame_Shift_Del	Missense_Mutation	Missense_Mutation	Missense_Mutation	Missense_Mutation	Nonsense_Mutation	Nonsense_Mutation
NOTCH1			Missense_Mutation				Frame_Shift_Del	Frame_Shift_Del							Missense_Mutation	Missense_Mutation	Missense_Mutation					Missense_Mutation			Frame_Shift_Del	Frame_Shift_Del	Missense_Mutation	Missense_Mutation			Nonsense_Mutation	Nonsense_Mutation
MUC16			Missense_Mutation		Missense_Mutation						Nonsense_Mutation	Nonsense_Mutation										Missense_Mutation			Missense_Mutation	Missense_Mutation	Missense_Mutation	Missense_Mutation
FAT1	Frame_Shift_Del					Nonsense_Mutation	Nonsense_Mutation	Nonsense_Mutation													Frame_Shift_Del	Frame_Shift_Del					Nonsense_Mutation				Missense_Mutation	Missense_Mutation
FAT2	Missense_Mutation				Missense_Mutation		Missense_Mutation														Missense_Mutation	Missense_Mutation			Missense_Mutation	Missense_Mutation					Nonsense_Mutation	Nonsense_Mutation
KIF26B	Missense_Mutation				Missense_Mutation						Missense_Mutation	Missense_Mutation			Missense_Mutation	Missense_Mutation															Missense_Mutation	Missense_Mutation
MUC4	Missense_Mutation				Missense_Mutation											Missense_Mutation				Missense_Mutation							Missense_Mutation				Missense_Mutation	Missense_Mutation	Missense_Mutation
CSMD3	Missense_Mutation					Missense_Mutation			Missense_Mutation														Missense_Mutation						Missense_Mutation	Missense_Mutation
#CNV plot
	Descriptor	P01-pretreatment	P02-pretreatment	P05-pretreatment	P06-pretreatment	P09-pretreatment	P13-pretreatment	P16-pretreatment	P04-pretreatment	P07-pretreatment	P10-pretreatment	P11-pretreatment	P12-pretreatment	P17-pretreatment	P20-pretreatment	P21-pretreatment	P22-pretreatment	P24-pretreatment	P01-posttreatment	P02-posttreatment	P04-posttreatment	P05-posttreatment	P06-posttreatment	P07-posttreatment	P09-posttreatment	P10-posttreatment	P11-posttreatment	P12-posttreatment	P13-posttreatment	P16-posttreatment	P17-posttreatment	P20-posttreatment	P21-posttreatment	P22-posttreatment	P24-posttreatment
AP_3:3q26.33	3q26.33	2	1	2	2	1	1	2	1	0	2	1	2	2	2	2	1	1	1	1	1	2	2	1	1	1	2	1	0	0	1	2	1	1	0
AP_5:4p11	4p11	2	2	1	1	2	0	0	2	0	0	0	0	0	1	0	0	0	0	0	1	1	0	0	2	0	0	0	0	0	0	0	0	0	0
AP_7:7p11.2	7p11.2	1	2	1	2	0	0	1	1	1	1	1	1	2	1	2	0	1	1	2	1	1	0	1	0	1	1	1	0	0	2	1	1	1	1
AP_10:8q24.21	8q24.21	1	2	2	1	0	0	1	1	1	2	1	1	1	2	2	0	2	1	2	2	2	1	1	0	1	1	1	0	0	1	2	1	1	2
AP_13:11q13.3	11q13.3	2	1	0	2	1	0	2	1	0	2	0	2	2	2	0	1	2	2	0	1	0	2	0	0	1	1	2	0	0	2	2	0	0	2
AP_18:14q13.3	14q13.3	1	1	2	1	0	0	1	1	1	1	1	1	1	0	0	0	2	1	1	2	2	0	1	0	1	1	1	0	0	0	0	0	1	2
DP_8:4q35.2	4q35.2	1	1	1	0	1	0	1	1	0	1	1	0	1	1	1	0	0	0	1	0	0	0	1	1	1	1	1	0	0	0	1	0	1	0
DP_11:9p21.3	9p21.3	1	1	1	1	1	0	1	1	1	1	1	1	1	0	1	1	1	1	0	1	1	0	1	0	1	1	1	0	0	0	1	0	0	0
DP_24:19q13.33	19q13.33	1	0	0	0	1	0	1	1	0	0	0	0	0	1	1	0	0	1	0	1	1	0	1	1	1	1	0	1	1	1	1	1	1	0
DP_27:20q11.21	20q11.21	0	0	0	0	0	0	0	0	0	1	0	1	0	0	0	1	0	1	0	0	0	0	0	0	1	1	0	1	1	0	0	0	1	0
DP_28:21q11.2	21q11.2	1	1	1	1	1	1	1	1	1	0	0	0	1	1	1	1	1	1	0	1	1	1	1	1	0	1	0	1	0	1	1	1	0	1

## Sheet: Fig_3_b
Group	TMB	MSI
Pretreatment	4.4	1.85
Pretreatment	3.9	1.24
Pretreatment	5.7	1.28
Pretreatment	4.28	2.48
Pretreatment	12.58	1.27
Pretreatment	9.36	1.88
Pretreatment	5.61	0.71
Pretreatment	4.13	0.45
Pretreatment	8.03	0.25
Pretreatment	5.34	1.35
Pretreatment	9.86	1.69
Pretreatment	3.96	2.96
Pretreatment	4.75	3.85
Pretreatment	4.25	2
Pretreatment	5.4	4.15
Pretreatment	6.23	0.61
Pretreatment	7.5	7.03
Posttreatment	4.22	0.48
Posttreatment	3.69	0.12
Posttreatment	4.49	4.13
Posttreatment	3.84	2.16
Posttreatment	3.57	0.18
Posttreatment	8.74	2.09
Posttreatment	1.59	0.51
Posttreatment	3.72	0.21
Posttreatment	6.94	0.33
Posttreatment	3.81	0.28
Posttreatment	0.44	0.01
Posttreatment	0.44	0.36
Posttreatment	4.05	0.98
Posttreatment	4.64	/
Posttreatment	4.13	0.5
Posttreatment	3.78	0.07
Posttreatment	6.88	0.98

## Sheet: Fig_3_c
patient	sample	TMB	Points
ESCC-P01	P01	4.4	Pretreatment
ESCC-P02	P02	3.9	Pretreatment
ESCC-P04	P04	5.7	Pretreatment
ESCC-P05	P05	4.28	Pretreatment
ESCC-P06	P06	12.58	Pretreatment
ESCC-P07	P07	9.36	Pretreatment
ESCC-P09	P09	5.61	Pretreatment
ESCC-P10	P10	4.13	Pretreatment
ESCC-P11	P11	8.03	Pretreatment
ESCC-P12	P12	5.34	Pretreatment
ESCC-P13	P13	9.86	Pretreatment
ESCC-P16	P16	3.96	Pretreatment
ESCC-P17	P17	4.75	Pretreatment
ESCC-P20	P20	4.25	Pretreatment
ESCC-P21	P21	5.4	Pretreatment
ESCC-P22	P22	6.23	Pretreatment
ESCC-P24	P24	7.5	Pretreatment
ESCC-P01	P01	4.22	posttreatment
ESCC-P02	P02	3.69	posttreatment
ESCC-P04	P04	4.49	posttreatment
ESCC-P05	P05	3.84	posttreatment
ESCC-P06	P06	3.57	posttreatment
ESCC-P07	P07	8.74	posttreatment
ESCC-P09	P09	1.59	posttreatment
ESCC-P10	P10	3.72	posttreatment
ESCC-P11	P11	6.94	posttreatment
ESCC-P12	P12	3.81	posttreatment
ESCC-P13	P13	0.44	posttreatment
ESCC-P16	P16	0.44	posttreatment
ESCC-P17	P17	4.05	posttreatment
ESCC-P20	P20	4.64	posttreatment
ESCC-P21	P21	4.13	posttreatment
ESCC-P22	P22	3.78	posttreatment
ESCC-P24	P24	6.88	posttreatment
