# Supplementary material for: Neoadjuvant adebrelimab in locally advanced resectable esophageal squamous cell carcinoma: a phase 1b trial
Source: Nat Med. 2023 Jul 24;29(8):2068–78. doi: 10.1038/s41591-023-02469-3 (PMC10427424; doi:10.1038/s41591-023-02469-3)
Supplement: Supplementary file 11 — Statistical source data. [file 41591_2023_2469_MOESM11_ESM.xlsx]

## Sheet: Published pan-cancer database
Published pan-cancer immuneotherapy datasets
Cancer	Cohort	Deposited Data	Sample Size	Identifier	PMID
ESCC	TCGA-ESCC	The Cancer Genome Atlas Esophageal squamous cell carcinoma (TCGA-ESCC) data	75	https://gdc.cancer.gov/	28052061
ESCC	ESCC-anti-PD-1	Neoadjuvant anti-PD-1 blockade plus chemotherapy in resectable ESCC-Zhang GQ et al.	26	https://www.thelancet.com/journals/ebiom/article/PIIS2352-3964(23)00080-4/fulltext#secsectitle0225	36921563
ESCC	ESCC-ORIENT-2-anti-PD-L1	Anti-PD-1 therapy in advanced ESCCs (ORIENT-2)	56	GSA: HRA001773	35165274
EAC	EAC-PERFECT-anti-PD-L1	Neoadjuvant atezolizumab plus chemoradiotherapy in resecatble EAC (PERFECT)	32	GEO: GSE165252	33504550
GC	GC-anti-PD-1	Anti-PD-L1 in gastric cancer-Kim et al.	45	ENA: ERP107734, SRA: PRJEB25780	30013197
mUC	mUC-Mariathasan-anti-PD-L1	Anti-PD-L1 in metastatic urothelial cancer-Mariathasan et al.	168	EGA: EGAS00001002556	29443960
mUC	mUC-IMvigor210-anti-PD-L1	Anti-PD-L1in metastatic urothelial cancer (IMvigor210)	208	EGA: EGAS00001004343	27939400
Melanoma	Melanoma-Gide-anti-PD-1	Anti-PD-1 plus anti-CTLA-4 or anti-PD-1-in melanoma-Gide et al.	41	ENA: ERP105482	30753825
Melanoma	Melanoma-Jerby-anti-PD-1	Anti-PD-1 in melanoma-Jerby et al.	103	https://singlecell.broadinstitute.org/single_cell/study/SCP109/melanoma-immunotherapy-resistance	30388455
Melanoma	Melanoma-Puch-anti-PD-1	Anti-PD-1in melanoma-Puch et al.	55	GSA: HRA000524	33542239
NSCLC	NSCLC-POPLAR9-anti-PD-L1	Anti-PD-L1-treated metastatic non-small-cell lung cancer (POPLAR)	81	EGA: EGAS00001004343	26970723
NSCLC	NSCLC-Jung-anti-PD-1	Anti-PD-L1 or anti-PD-1 in non-small-cell lung cancer-Jung et al.	27	GEO: GSE135222	31537801

## Sheet: Fig_4_a
Response	CD274	CIITA	IFNG
Well responders	-0.366562	-0.248832	3.29297
Well responders	0.709171	1.76628	0.00570705
Well responders	0.643843	-0.345483	-0.370958
Well responders	-0.932738	1.89669	-0.816108
Well responders	1.80233	1.83839	1.30691
Well responders	-0.462377	0.00353708	0.656311
Well responders	0.443504	1.50317	-0.336716
Well responders	2.15074	-0.885506	0.450857
Poor responders	-0.562546	-0.625467	-0.54217
Poor responders	1.61941	-0.788854	-0.439443
Poor responders	-0.836924	-0.274145	-0.816108
Poor responders	-0.797727	-0.933065	-0.165504
Poor responders	-0.174934	-0.490461	0.313888
Poor responders	-0.296879	-0.497365	-0.54217
Poor responders	-0.932738	-0.706777	-0.816108
Poor responders	-0.3143	-0.265707	-0.439443
Poor responders	-0.854345	-0.14681	-0.679139
Poor responders	-0.836924	-0.799593	-0.0627775

## Sheet: Fig_4_b
EMT_gene	SYMBOL
ENSG00000142173	COL6A2
ENSG00000130635	COL5A1
ENSG00000163359	COL6A3
ENSG00000168542	COL3A1
ENSG00000164692	COL1A2
data_DGE	baseMean	log2FoldChange	lfcSE	stat	pvalue	padj
ENSG00000088836	1014.17	2.61296	0.451854	5.78274	7.34934e-09	0.000135044
ENSG00000160741	626.695	0.729516	0.134312	5.43149	5.58851e-08	0.000513444
ENSG00000174807	678.106	-3.69925	0.701584	-5.27271	1.34423e-07	0.000823344
ENSG00000131788	1221.28	1.11667	0.232132	4.81048	1.50568e-06	0.00608068
ENSG00000184492	9.23541	2.19374	0.468549	4.68199	2.84109e-06	0.00608068
ENSG00000138080	1087.06	-3.77364	0.80674	-4.67764	2.90195e-06	0.00608068
ENSG00000119121	46.6879	3.08218	0.659221	4.67548	2.93265e-06	0.00608068
ENSG00000013297	341.425	-4.79882	1.02693	-4.67298	2.96859e-06	0.00608068
ENSG00000197915	264.057	2.99513	0.644359	4.64823	3.34788e-06	0.00608068
ENSG00000148384	456.577	1.05547	0.227187	4.64584	3.38689e-06	0.00608068
ENSG00000188095	11.6204	-3.70836	0.80412	-4.6117	3.99388e-06	0.00608068
ENSG00000182013	90.9538	-5.63318	1.22403	-4.60217	4.18109e-06	0.00608068
ENSG00000099953	2140.49	-4.01439	0.873408	-4.59623	4.30198e-06	0.00608068
ENSG00000227232	381.088	1.73935	0.38111	4.5639	5.02122e-06	0.00659036
ENSG00000129646	181.93	2.53637	0.565207	4.48752	7.20587e-06	0.00862415
ENSG00000008226	35.7137	2.29559	0.513788	4.46797	7.89638e-06	0.00862415
ENSG00000214872	19.6297	2.75369	0.616625	4.46575	7.9788e-06	0.00862415
ENSG00000163453	3403.14	-2.75002	0.622222	-4.41968	9.88476e-06	0.0100907
ENSG00000184867	184.008	-3.37098	0.767234	-4.39369	1.11445e-05	0.0102787
ENSG00000218336	354.367	-3.34097	0.760549	-4.39284	1.11877e-05	0.0102787
ENSG00000128606	74.0145	-4.28485	0.988843	-4.33319	1.46963e-05	0.0125651
ENSG00000078399	93.2207	-3.24201	0.749344	-4.32647	1.51519e-05	0.0125651
ENSG00000179583	1122.76	2.07286	0.480024	4.31824	1.57278e-05	0.0125651
ENSG00000143355	36.4487	-3.81296	0.8917	-4.27606	1.90229e-05	0.0145644
ENSG00000174501	593.655	2.51289	0.594128	4.22954	2.34167e-05	0.0160766
ENSG00000225492	85.7617	1.96711	0.46522	4.22834	2.35421e-05	0.0160766
ENSG00000088038	983.203	0.7102	0.168144	4.22376	2.40256e-05	0.0160766
ENSG00000124143	417.256	3.6744	0.873939	4.20442	2.61755e-05	0.0160766
ENSG00000166333	619.89	-0.906764	0.21594	-4.19915	2.67923e-05	0.0160766
ENSG00000113140	6145.11	-3.00799	0.716556	-4.19785	2.69466e-05	0.0160766
ENSG00000197380	87.9637	-2.90641	0.694804	-4.18307	2.87598e-05	0.0160766
ENSG00000249196	7.60414	6.32443	1.51523	4.17391	2.9941e-05	0.0160766
ENSG00000185040	115.392	2.10512	0.506589	4.15548	3.24599e-05	0.0160766
ENSG00000175879	104.692	-2.05072	0.493707	-4.15371	3.27124e-05	0.0160766
ENSG00000171451	147.775	-2.95278	0.711424	-4.15053	3.31711e-05	0.0160766
ENSG00000117152	73.9977	-3.60561	0.869278	-4.14782	3.3565e-05	0.0160766
ENSG00000162745	357.95	-3.3073	0.798737	-4.14066	3.46309e-05	0.0160766
ENSG00000103485	72.6815	-2.83937	0.685746	-4.14055	3.46477e-05	0.0160766
ENSG00000038427	2142.75	-3.31223	0.799957	-4.14051	3.46536e-05	0.0160766
ENSG00000165476	905.451	-1.38723	0.335569	-4.13396	3.56563e-05	0.0160766
ENSG00000173821	12321.6	1.32428	0.320448	4.13258	3.58717e-05	0.0160766
ENSG00000283050	351.872	1.54181	0.373616	4.12671	3.67989e-05	0.0160995
ENSG00000173546	2908.81	-3.19013	0.775171	-4.1154	3.86514e-05	0.0165102
ENSG00000122756	44.3637	4.38852	1.06819	4.10839	3.98424e-05	0.0165102
ENSG00000012660	834.52	-1.30345	0.317746	-4.10218	4.09281e-05	0.0165102
ENSG00000126883	2384.26	1.29832	0.31667	4.09991	4.13317e-05	0.0165102
ENSG00000145536	35.3093	-4.9357	1.20575	-4.09347	4.24964e-05	0.0166143
ENSG00000170955	273.005	-2.23883	0.549013	-4.07792	4.5441e-05	0.0173954
ENSG00000169439	194.191	-2.56966	0.632038	-4.06568	4.78928e-05	0.0179598
ENSG00000130508	1464.05	-2.86921	0.707172	-4.05731	4.96422e-05	0.0182435
ENSG00000167515	243.123	-0.852876	0.211153	-4.03913	5.36492e-05	0.0193295
ENSG00000156103	78.8282	-3.46362	0.859376	-4.0304	5.56831e-05	0.0196765
ENSG00000144810	458.005	-3.06244	0.761821	-4.01989	5.82251e-05	0.0201406
ENSG00000145113	7589.99	3.22777	0.804261	4.01334	5.98664e-05	0.0201406
ENSG00000154864	142.478	-3.12459	0.77887	-4.01169	6.02849e-05	0.0201406
ENSG00000124215	212.155	1.80299	0.450002	4.00662	6.15938e-05	0.0202105
ENSG00000088882	217.513	-3.93153	0.982866	-4.00007	6.33242e-05	0.0204137
ENSG00000131634	189.756	-2.22287	0.558403	-3.98077	6.86921e-05	0.0217624
ENSG00000123610	53.6936	-3.80227	0.956591	-3.97481	7.04342e-05	0.0219361
ENSG00000187479	155.698	-2.9546	0.744605	-3.96801	7.24747e-05	0.0221568
ENSG00000227802	61.9731	2.8681	0.723449	3.96448	7.35547e-05	0.0221568
ENSG00000116157	150.016	-2.91445	0.736295	-3.95827	7.54961e-05	0.0221807
ENSG00000204386	772.445	-1.06364	0.268831	-3.95652	7.60482e-05	0.0221807
ENSG00000254087	501.418	1.49489	0.378385	3.95072	7.79176e-05	0.0223709
ENSG00000091136	2225.9	-1.72098	0.436152	-3.94583	7.95251e-05	0.0224011
ENSG00000189184	159.227	-2.13683	0.542874	-3.93615	8.27996e-05	0.0224011
ENSG00000255192	5.37121	2.83883	0.721305	3.93568	8.29603e-05	0.0224011
ENSG00000134153	423.697	-0.890284	0.226448	-3.93151	8.44139e-05	0.0224011
ENSG00000115226	223.359	-2.9355	0.747146	-3.92894	8.53196e-05	0.0224011
ENSG00000196090	54.8002	4.6732	1.19045	3.92558	8.65195e-05	0.0224011
ENSG00000007908	114.443	-3.82838	0.975264	-3.92548	8.65568e-05	0.0224011
ENSG00000254585	15.8725	-4.30018	1.1052	-3.89086	9.98915e-05	0.0254932
ENSG00000078098	187.158	-3.19751	0.8243	-3.87906	0.000104861	0.0257879
ENSG00000166033	743.067	-2.15869	0.556647	-3.87802	0.00010531	0.0257879
ENSG00000119782	51.2478	-1.24418	0.321001	-3.87594	0.000106215	0.0257879
ENSG00000127124	1611.28	1.94834	0.502808	3.87492	0.00010666	0.0257879
ENSG00000212122	16.1356	2.84221	0.736631	3.85839	0.000114138	0.0269091
ENSG00000205307	39.5	2.362	0.612542	3.85605	0.000115232	0.0269091
ENSG00000033011	353.759	-0.877708	0.227873	-3.85173	0.000117284	0.0269091
ENSG00000188011	3.48804	4.6872	1.21728	3.85055	0.000117854	0.0269091
ENSG00000133110	602.801	-3.51913	0.914307	-3.84896	0.00011862	0.0269091
ENSG00000180089	82.6548	1.34683	0.350313	3.84464	0.000120732	0.0270542
ENSG00000120820	49.3993	-2.79826	0.731498	-3.82538	0.000130572	0.0286791
ENSG00000196104	27.4875	-4.73167	1.23724	-3.82438	0.000131104	0.0286791
ENSG00000215749	18.5488	2.61777	0.686056	3.81568	0.000135808	0.0291852
ENSG00000180447	302.986	-2.38207	0.624517	-3.81425	0.000136595	0.0291852
ENSG00000076706	858.961	-1.95978	0.514974	-3.8056	0.000141463	0.0298779
ENSG00000207008	4.72375	3.4402	0.906742	3.79402	0.000148225	0.0309505
ENSG00000130635	3438.85	-2.69266	0.710506	-3.78977	0.000150784	0.0311311
ENSG00000168542	12281.7	-3.12444	0.827947	-3.77372	0.000160832	0.0328365
ENSG00000161904	1284.23	-1.0319	0.274031	-3.76562	0.000166136	0.0335467
ENSG00000205045	67.2566	2.36127	0.628115	3.75929	0.000170395	0.0340328
ENSG00000164692	10786.2	-3.1593	0.841796	-3.75304	0.0001747	0.0340611
ENSG00000162694	171.579	-1.61319	0.430054	-3.75114	0.000176031	0.0340611
ENSG00000203730	9.86331	2.35329	0.627369	3.75105	0.000176098	0.0340611
ENSG00000170962	64.0222	-3.14162	0.839935	-3.74031	0.000183791	0.0351788
ENSG00000167483	16.4805	3.0698	0.821909	3.73496	0.000187745	0.0355528
ENSG00000263069	267.355	1.51665	0.406348	3.73239	0.000189672	0.0355528
ENSG00000141574	683.396	2.35493	0.631363	3.72991	0.00019155	0.0355528
ENSG00000183682	256.662	-2.26081	0.60708	-3.72407	0.000196039	0.0359149
ENSG00000105696	15.0232	-4.87165	1.30877	-3.72231	0.00019741	0.0359149
ENSG00000170579	64.0764	3.15071	0.848308	3.71411	0.000203922	0.036736
ENSG00000165841	59.5446	3.49932	0.944394	3.70536	0.000211093	0.0376586
ENSG00000203805	22.7006	-3.53253	0.955603	-3.69665	0.000218462	0.0384234
ENSG00000183114	19.6737	-3.37947	0.914767	-3.69435	0.000220447	0.0384234
ENSG00000215559	798.286	5.13318	1.39058	3.6914	0.00022302	0.0384234
ENSG00000148204	22.7932	2.56218	0.69425	3.69058	0.000223744	0.0384234
ENSG00000187672	41.4954	2.79043	0.756924	3.68654	0.000227325	0.0386768
ENSG00000204632	26.4918	-4.71664	1.28179	-3.67975	0.000233467	0.0393573
ENSG00000167895	292.826	1.30445	0.355584	3.66848	0.000243994	0.0407582
ENSG00000259207	90.5417	-2.27316	0.62084	-3.66142	0.000250822	0.0411961
ENSG00000184956	16.1768	1.98575	0.542469	3.66058	0.000251649	0.0411961
ENSG00000137496	307.207	1.58624	0.433654	3.65784	0.000254347	0.0411961
ENSG00000106537	483.343	-1.81327	0.496062	-3.65534	0.000256845	0.0411961
ENSG00000244486	213.14	-2.5808	0.707766	-3.64641	0.000265933	0.0411961
ENSG00000125869	28.5196	-3.77072	1.03431	-3.64566	0.000266709	0.0411961
ENSG00000254997	6.18513	2.97129	0.815046	3.64555	0.000266825	0.0411961
ENSG00000170373	397.045	-4.10845	1.12715	-3.64498	0.000267412	0.0411961
ENSG00000127957	83.9896	1.03977	0.285354	3.6438	0.000268644	0.0411961
ENSG00000215769	351.021	2.10144	0.576776	3.64342	0.000269036	0.0411961
ENSG00000205560	406.081	1.49374	0.411238	3.63229	0.000280912	0.0426591
ENSG00000145423	287.984	-2.53649	0.699089	-3.62827	0.000285322	0.0429737
ENSG00000265479	902.971	1.3186	0.363931	3.62322	0.000290958	0.0434664
ENSG00000172572	115.248	-2.50823	0.693421	-3.61719	0.000297821	0.0441328
ENSG00000137474	176.086	1.68736	0.467018	3.61304	0.000302624	0.0444857
ENSG00000151388	316.227	-3.18504	0.883213	-3.6062	0.000310713	0.0453123
ENSG00000162688	742.537	-0.904082	0.250949	-3.60266	0.000314979	0.0454157
ENSG00000166147	1087.74	-2.82557	0.784551	-3.60152	0.000316365	0.0454157
ENSG00000007174	19.0652	1.55212	0.432168	3.59147	0.000328818	0.0464791
ENSG00000061918	98.8814	-2.33514	0.650568	-3.58939	0.000331456	0.0464791
ENSG00000113083	698.177	-2.01051	0.560242	-3.58864	0.000332412	0.0464791
ENSG00000183336	36.5992	-1.83385	0.51118	-3.58748	0.00033389	0.0464791
ENSG00000164949	119.422	-2.39366	0.667944	-3.58362	0.000338861	0.0467995
ENSG00000067601	29.4839	1.52422	0.425551	3.58176	0.000341286	0.0467995
ENSG00000108590	102.254	-0.840911	0.234907	-3.57976	0.000343905	0.0468094
ENSG00000198113	539.171	-1.92898	0.539655	-3.57447	0.000350934	0.0474134
ENSG00000236081	11.6427	-3.7928	1.06181	-3.57202	0.00035424	0.0474134
ENSG00000257108	15.3665	-2.58652	0.724415	-3.57049	0.000356311	0.0474134
ENSG00000254901	315.978	0.930841	0.26083	3.56877	0.000358665	0.0474134
ENSG00000142173	3212.37	-2.39603	0.673068	-3.55985	0.000371061	0.0478539
ENSG00000184986	80.294	-2.74019	0.769898	-3.55916	0.000372049	0.0478539
ENSG00000179314	30.2767	-3.48573	0.979584	-3.55838	0.000373155	0.0478539
ENSG00000204282	111.71	1.33641	0.375696	3.55717	0.000374877	0.0478539
ENSG00000011028	2006.05	-1.72813	0.485841	-3.55699	0.000375134	0.0478539
ENSG00000177917	387.513	-0.875015	0.246119	-3.55525	0.000377623	0.0478539
ENSG00000010319	46.5584	-2.2401	0.631496	-3.54729	0.000389217	0.048509
ENSG00000223953	112.956	-2.44392	0.689626	-3.54383	0.000394354	0.048509
ENSG00000165417	641.468	-0.60797	0.171798	-3.53887	0.000401849	0.048509
ENSG00000134760	5277.95	-3.88219	1.09745	-3.53746	0.000403998	0.048509
ENSG00000196950	410.617	-1.58091	0.446947	-3.53712	0.000404514	0.048509
ENSG00000068001	630.634	-1.04567	0.295658	-3.53675	0.000405081	0.048509
ENSG00000180398	1139.48	-0.706465	0.199812	-3.53564	0.000406785	0.048509
ENSG00000158169	510.715	1.02711	0.290544	3.53514	0.000407566	0.048509
ENSG00000134986	470.418	-1.91608	0.542029	-3.53502	0.000407748	0.048509
ENSG00000124702	957.995	-0.969283	0.274267	-3.53408	0.000409196	0.048509
ENSG00000115414	14135.2	-3.43947	0.973695	-3.53238	0.000411832	0.048509
ENSG00000124256	69.2702	2.09446	0.593669	3.52799	0.000418723	0.0490066
ENSG00000163359	5526.59	-2.78606	0.790748	-3.52333	0.000426167	0.0495373
ENSG00000117385	570.608	-1.64453	0.466958	-3.52179	0.00042865	0.0495373
ENSG00000166341	463.084	-2.31978	0.659384	-3.51809	0.000434659	0.0499179
ENSG00000204842	831.191	0.792147	0.225629	3.51084	0.000446688	0.0509534
ENSG00000167524	295.062	1.43983	0.410285	3.50934	0.000449221	0.0509534
ENSG00000099814	5255.38	0.800179	0.228249	3.50573	0.00045535	0.0513317
ENSG00000201302	7.30068	4.20547	1.2007	3.50252	0.000460874	0.0516375
ENSG00000255399	33.4538	-3.35497	0.959276	-3.4974	0.000469825	0.0519486
ENSG00000214783	155.981	1.55718	0.445341	3.4966	0.000471236	0.0519486
ENSG00000253868	5.13072	2.36318	0.676485	3.49332	0.000477049	0.0519486
ENSG00000204936	496.755	3.45561	0.989375	3.49272	0.000478132	0.0519486
ENSG00000205559	58.0664	0.951221	0.272369	3.4924	0.000478696	0.0519486
ENSG00000100234	1578.78	-2.36949	0.678677	-3.49134	0.000480613	0.0519486
ENSG00000188282	24.6619	2.77865	0.796638	3.48797	0.000486704	0.0522303
ENSG00000104859	586.99	1.07879	0.30949	3.48571	0.00049084	0.0522303
ENSG00000105141	558.538	-4.97973	1.42882	-3.48521	0.000491747	0.0522303
ENSG00000164291	77.3807	-1.12234	0.322202	-3.48336	0.000495164	0.0522911
ENSG00000250641	1.77914	4.68546	1.34535	3.48271	0.000496372	NA
ENSG00000258839	152.128	1.36175	0.39121	3.48088	0.000499767	0.0523836
ENSG00000251143	171.443	1.56287	0.449216	3.4791	0.000503092	0.0523836
ENSG00000178952	2331.23	-0.810091	0.232898	-3.47831	0.000504593	0.0523836
ENSG00000181652	2464.51	3.47854	1.00066	3.47625	0.000508482	0.0524266
ENSG00000130032	22.7132	-3.46851	0.998111	-3.47507	0.000510714	0.0524266
ENSG00000113721	1268.72	-2.42557	0.69856	-3.47224	0.000516126	0.0525865
ENSG00000249158	20.9122	3.17935	0.915903	3.47127	0.000517995	0.0525865
ENSG00000163513	962.956	-1.62533	0.469181	-3.46419	0.00053183	0.0535361
ENSG00000137992	528.967	-0.609466	0.175968	-3.46351	0.000533176	0.0535361
ENSG00000174276	271.524	-0.970734	0.280806	-3.45695	0.000546319	0.0545577
ENSG00000101230	80.9738	-2.18687	0.632944	-3.45507	0.000550146	0.0546429
ENSG00000261408	137.435	1.53181	0.443836	3.4513	0.000557894	0.0551145
ENSG00000174684	225.82	-1.5729	0.45654	-3.44525	0.000570523	0.0555688
ENSG00000042832	62.3788	2.28921	0.664547	3.44477	0.000571552	0.0555688
ENSG00000214837	77.4562	1.6565	0.480875	3.44476	0.000571565	0.0555688
ENSG00000130653	93.5046	2.11347	0.615184	3.43552	0.000591426	0.0571971
ENSG00000063169	752.109	0.873253	0.25466	3.42909	0.000605612	0.058079
ENSG00000149257	3558.96	-1.66093	0.484444	-3.42853	0.000606866	0.058079
ENSG00000267169	75.3238	0.923885	0.269971	3.42216	0.000621254	0.0588545
ENSG00000106948	549.891	1.08643	0.317473	3.42211	0.000621376	0.0588545
ENSG00000157227	9360.01	-1.4645	0.428283	-3.41947	0.000627433	0.0591235
ENSG00000149792	1067.46	-0.901364	0.263986	-3.41444	0.000639126	0.0596155
ENSG00000214814	62.4902	2.269	0.664533	3.41444	0.000639143	0.0596155
ENSG00000281708	1.8379	4.02427	1.17902	3.41324	0.00064195	NA
ENSG00000137073	1184.67	1.00531	0.294568	3.41283	0.00064291	0.059664
ENSG00000244734	299.459	-2.80032	0.821291	-3.40966	0.000650451	0.0600605
ENSG00000178878	110.242	-1.10983	0.325758	-3.40691	0.000657018	0.0603635
ENSG00000158747	1617.72	-1.18071	0.346757	-3.40501	0.000661625	0.0604844
ENSG00000241015	141.196	1.23114	0.361772	3.40308	0.000666303	0.0606105
ENSG00000282458	735.297	1.06496	0.313336	3.39879	0.00067685	0.0606759
ENSG00000189269	4.15106	2.31036	0.680012	3.39752	0.000679987	0.0606759
ENSG00000122121	7.63211	-4.17136	1.22804	-3.39675	0.000681901	0.0606759
ENSG00000160271	1807.09	0.943808	0.278	3.39499	0.00068631	0.0606759
ENSG00000138448	3258.98	-1.41086	0.415609	-3.39467	0.000687105	0.0606759
ENSG00000182492	2988.31	-2.68109	0.789805	-3.39463	0.000687222	0.0606759
ENSG00000137809	247.001	-2.25131	0.66376	-3.39176	0.000694457	0.0606759
ENSG00000127463	1653.94	-1.10779	0.326822	-3.38959	0.000699976	0.0606759
ENSG00000243715	4.93394	2.9129	0.859499	3.38906	0.000701322	0.0606759
ENSG00000106524	143.748	-0.824853	0.243422	-3.38857	0.000702569	0.0606759
ENSG00000223773	98.2228	1.52477	0.450169	3.38712	0.000706317	0.0606759
ENSG00000165458	1910.86	1.34148	0.396258	3.38538	0.000710794	0.0606759
ENSG00000179954	98.2985	-2.21893	0.655488	-3.38516	0.000711363	0.0606759
ENSG00000140545	898.982	-1.33857	0.395507	-3.38443	0.000713252	0.0606759
ENSG00000064989	270.17	-1.42482	0.422765	-3.37023	0.000751056	0.0633756
ENSG00000136895	89.9836	1.29316	0.383847	3.36895	0.000754544	0.0633756
ENSG00000188822	10.094	2.84052	0.843525	3.36744	0.000758691	0.0633756
ENSG00000167619	22.0487	2.0589	0.61142	3.36741	0.000758783	0.0633756
ENSG00000106003	679.608	-1.55544	0.462614	-3.36229	0.00077298	0.0642693
ENSG00000221986	2.754	4.15143	1.23976	3.34856	0.00081232	0.0672359
ENSG00000130768	43.0707	-2.0538	0.613586	-3.3472	0.000816315	0.0672636
ENSG00000104313	38.5506	-2.89009	0.863876	-3.34549	0.000821384	0.0673144
ENSG00000171453	354.658	-0.731738	0.21886	-3.34341	0.00082756	0.0673144
ENSG00000104921	3.87203	4.78252	1.43048	3.34329	0.000827921	0.0673144
ENSG00000180176	44.3089	-3.52866	1.05729	-3.33746	0.000845477	0.06773
ENSG00000122873	108.225	-0.823459	0.246736	-3.33741	0.000845644	0.06773
ENSG00000003436	305.558	-2.41501	0.723858	-3.33631	0.000848995	0.06773
ENSG00000203993	237.579	0.800247	0.239883	3.33598	0.000849978	0.06773
ENSG00000260468	9.1756	2.83006	0.848467	3.3355	0.000851463	0.06773
ENSG00000165553	32.6857	-3.96832	1.19047	-3.3334	0.000857909	0.0679486
ENSG00000087116	582.331	-2.40693	0.722682	-3.33055	0.000866754	0.0681461
ENSG00000162692	353.245	-2.70761	0.813422	-3.32866	0.000872645	0.0681461
ENSG00000155530	21.9839	1.55659	0.467866	3.327	0.000877866	0.0681461
ENSG00000087245	2824.22	-2.6749	0.804163	-3.32632	0.000880017	0.0681461
ENSG00000180992	292.006	-0.832864	0.250513	-3.32464	0.000885333	0.0681461
ENSG00000091831	48.5213	-1.07841	0.324372	-3.32461	0.000885429	0.0681461
ENSG00000116132	437.14	-2.33184	0.701601	-3.3236	0.000888621	0.0681461
ENSG00000011105	1047.34	-1.24392	0.374412	-3.32233	0.000892692	0.0681461
ENSG00000188152	78.5568	1.33779	0.402706	3.32199	0.00089378	0.0681461
ENSG00000121335	2.92138	4.42569	1.33274	3.32075	0.000897751	0.068166
ENSG00000184602	593.07	-0.972544	0.293014	-3.31911	0.000903052	0.0682118
ENSG00000089818	413.106	-0.567643	0.171066	-3.31827	0.000905779	0.0682118
ENSG00000163635	718.806	0.913836	0.275524	3.31672	0.000910813	0.068311
ENSG00000258484	11.8919	-4.82857	1.45742	-3.31309	0.000922703	0.0689214
ENSG00000176177	10.1594	2.8736	0.868274	3.30955	0.000934445	0.0695159
ENSG00000121446	3.57535	2.49041	0.75334	3.30582	0.000947	0.0701658
ENSG00000104332	1029.65	-3.45347	1.0461	-3.30127	0.000962497	0.0709045
ENSG00000146109	511.124	-0.876064	0.265424	-3.30063	0.000964687	0.0709045
ENSG00000162618	62.4712	-2.13302	0.646653	-3.29855	0.000971847	0.0710148
ENSG00000162999	60.7155	-1.10495	0.335041	-3.29795	0.000973918	0.0710148
ENSG00000115221	1512.79	-2.15542	0.653834	-3.29659	0.000978665	0.0710789
ENSG00000138663	258.448	-0.686089	0.208512	-3.29041	0.00100041	0.072372
ENSG00000119673	296.007	-0.919985	0.280149	-3.28391	0.00102377	0.0732844
ENSG00000198542	35.4015	-3.10453	0.945437	-3.2837	0.00102455	0.0732844
ENSG00000173068	283.001	-2.88119	0.877456	-3.28358	0.00102498	0.0732844
ENSG00000064607	1380.4	0.780103	0.237999	3.27776	0.00104636	0.0745225
ENSG00000110900	149.057	-2.15178	0.657398	-3.27317	0.00106347	0.0754487
ENSG00000205085	70.2462	1.53804	0.470584	3.26837	0.00108167	0.0760709
ENSG00000117360	589.505	0.956533	0.292733	3.2676	0.00108465	0.0760709
ENSG00000240288	78.7703	1.58526	0.485259	3.26683	0.00108757	0.0760709
ENSG00000168385	2833.67	-0.663832	0.203223	-3.26652	0.0010888	0.0760709
ENSG00000141867	3390.65	0.675247	0.206786	3.26544	0.00109295	0.0760721
ENSG00000165275	112.598	0.871874	0.267176	3.26329	0.00110125	0.0761909
ENSG00000278530	9.55465	2.66502	0.816776	3.26286	0.00110295	0.0761909
ENSG00000055955	34.9042	1.93149	0.592278	3.26112	0.00110972	0.0763713
ENSG00000165757	259.054	-1.87446	0.575229	-3.25864	0.00111949	0.0767562
ENSG00000124688	275.755	-0.762892	0.234516	-3.25305	0.00114172	0.0779582
ENSG00000020181	718.237	-2.15754	0.663426	-3.25211	0.00114551	0.0779582
ENSG00000165699	890.061	0.743954	0.229029	3.2483	0.00116097	0.0787186
ENSG00000228223	233.518	-1.53361	0.472608	-3.24499	0.00117457	0.0793481
ENSG00000139209	74.0045	-2.5608	0.789548	-3.24338	0.00118122	0.0795053
ENSG00000137875	79.7819	-2.19759	0.678404	-3.23935	0.001198	0.079579
ENSG00000230021	10.9929	1.72736	0.533302	3.239	0.00119952	0.079579
ENSG00000213079	984.085	0.548714	0.16941	3.23896	0.00119966	0.079579
ENSG00000112473	954.047	-0.972826	0.300535	-3.23698	0.001208	0.079579
ENSG00000140279	3547.13	2.42349	0.748859	3.23624	0.00121114	0.079579
ENSG00000148120	1261.82	1.09881	0.339626	3.23535	0.00121492	0.079579
ENSG00000104714	193.659	1.04122	0.321857	3.23506	0.00121618	0.079579
ENSG00000108064	468.116	-0.77367	0.239218	-3.23416	0.00122001	0.079579
ENSG00000234859	20.5062	2.14484	0.663437	3.23292	0.00122531	0.079579
ENSG00000135205	109.014	1.53467	0.474824	3.23208	0.00122894	0.079579
ENSG00000162733	392.238	-2.26424	0.700603	-3.23184	0.00122996	0.079579
ENSG00000196159	350.994	-1.92265	0.595121	-3.23069	0.00123493	0.0796004
ENSG00000168010	539.552	1.41977	0.439601	3.22967	0.00123934	0.0796004
ENSG00000125447	935.478	0.790475	0.244823	3.22876	0.00124328	0.0796004
ENSG00000137364	254.012	-1.1532	0.357631	-3.22456	0.00126165	0.0804772
ENSG00000163520	751.952	-2.50875	0.778237	-3.22364	0.00126574	0.0804772
ENSG00000093217	99.4827	0.719161	0.223502	3.2177	0.00129223	0.0815545
ENSG00000213658	78.257	1.40723	0.437511	3.21644	0.00129791	0.0815545
ENSG00000106538	163.546	-2.27499	0.707326	-3.21633	0.00129844	0.0815545
ENSG00000113583	375.596	-1.0308	0.320532	-3.21588	0.00130043	0.0815545
ENSG00000164694	132.356	-2.78045	0.864924	-3.21468	0.00130592	0.0816201
ENSG00000170348	5010.52	-1.00039	0.31132	-3.21337	0.00131189	0.0817151
ENSG00000205426	11.1926	-2.02596	0.630897	-3.21124	0.00132165	0.0820449
ENSG00000114841	276.552	1.74602	0.543924	3.21005	0.00132714	0.0821084
ENSG00000126803	966.002	-2.06715	0.644483	-3.20746	0.00133914	0.0825726
ENSG00000122733	37.4774	2.28494	0.71371	3.2015	0.00136714	0.0840174
ENSG00000123094	293.576	-2.29181	0.716184	-3.20003	0.00137411	0.0841162
ENSG00000087303	283.117	-2.40944	0.75313	-3.19924	0.0013779	0.0841162
ENSG00000258986	9.84505	3.71475	1.16278	3.19472	0.00139969	0.0850054
ENSG00000075388	11.3773	-4.87049	1.52475	-3.1943	0.00140172	0.0850054
ENSG00000167315	107.585	-1.60525	0.503198	-3.19009	0.00142227	0.085823
ENSG00000139921	657.931	-1.0971	0.344192	-3.18747	0.00143523	0.085823
ENSG00000115380	552.076	-2.17712	0.683133	-3.18696	0.00143775	0.085823
ENSG00000176444	549.333	0.807551	0.253401	3.18685	0.00143831	0.085823
ENSG00000167244	1240.22	-2.72939	0.857045	-3.18465	0.00144929	0.085823
ENSG00000204131	153.694	-1.80459	0.566673	-3.18454	0.00144986	0.085823
ENSG00000173678	40.851	1.51056	0.474455	3.18378	0.00145367	0.085823
ENSG00000206077	128.81	1.55964	0.489908	3.18353	0.00145489	0.085823
ENSG00000006638	30.4348	-1.66637	0.52351	-3.18307	0.00145724	0.085823
ENSG00000163521	72.1116	-1.63386	0.513498	-3.18182	0.00146354	0.0859186
ENSG00000174695	648.323	-0.605283	0.190401	-3.17898	0.00147793	0.0862485
ENSG00000135821	9814.17	1.68353	0.529601	3.17886	0.00147855	0.0862485
ENSG00000090530	1212.49	-2.4967	0.785765	-3.17741	0.00148595	0.086406
ENSG00000174332	54.7666	-2.71405	0.85516	-3.17373	0.00150495	0.0871285
ENSG00000172159	24.3798	1.99606	0.629044	3.17317	0.00150786	0.0871285
ENSG00000115234	1268.52	-0.826176	0.260577	-3.17056	0.00152147	0.0876396
ENSG00000172061	37.8462	-2.96026	0.934167	-3.16888	0.00153027	0.0878709
ENSG00000128294	653.585	-0.91714	0.28961	-3.16681	0.00154121	0.0882237
ENSG00000186517	337.627	1.42479	0.450118	3.16536	0.00154891	0.0883889
ENSG00000134198	36.4731	-2.39515	0.757196	-3.16318	0.00156056	0.0885932
ENSG00000055070	2490.74	-0.745378	0.235664	-3.16289	0.00156213	0.0885932
ENSG00000204262	2324.56	-2.53932	0.803451	-3.16051	0.00157492	0.0890435
ENSG00000249647	32.3185	2.45084	0.776098	3.1579	0.0015891	0.0895229
ENSG00000117318	628.165	-1.42365	0.450929	-3.15716	0.00159314	0.0895229
ENSG00000123119	18.7028	-3.3451	1.05999	-3.15578	0.0016007	0.0896734
ENSG00000163534	7.56445	4.25891	1.35023	3.1542	0.00160937	0.0898691
ENSG00000205890	99.2052	2.37552	0.753328	3.15337	0.00161398	0.0898691
ENSG00000203804	118.179	1.56617	0.49695	3.15156	0.00162403	0.0898911
ENSG00000077782	963.825	-2.46244	0.781347	-3.15153	0.00162415	0.0898911
ENSG00000148143	1482.39	1.08386	0.34427	3.14829	0.00164229	0.0905373
ENSG00000090554	60.1377	1.09717	0.348607	3.1473	0.00164788	0.0905373
ENSG00000144559	139.757	0.818715	0.260229	3.14613	0.00165448	0.0905373
ENSG00000205702	134.524	1.63392	0.519373	3.14594	0.00165554	0.0905373
ENSG00000077380	907.69	-0.738378	0.234819	-3.14445	0.00166398	0.0905623
ENSG00000128652	31.3232	-1.86662	0.593686	-3.14412	0.00166585	0.0905623
ENSG00000152969	7.073	2.46258	0.783494	3.14308	0.00167179	0.0906172
ENSG00000086289	103.448	-2.8469	0.90629	-3.14127	0.0016822	0.0909129
ENSG00000170340	492.417	-0.829363	0.26425	-3.13856	0.0016978	0.0913485
ENSG00000112655	3389.23	-1.28393	0.409135	-3.13815	0.0017002	0.0913485
ENSG00000168461	1213.9	-1.1906	0.379529	-3.13704	0.00170663	0.091381
ENSG00000118194	98.0057	2.27614	0.725734	3.13633	0.00171075	0.091381
ENSG00000244026	95.08	0.826579	0.263661	3.13501	0.0017185	0.0914136
ENSG00000253598	13.7837	2.16821	0.691718	3.13453	0.00172131	0.0914136
ENSG00000182230	3.54775	3.07018	0.980625	3.13084	0.00174307	0.0920838
ENSG00000198931	946.088	-0.998729	0.319124	-3.1296	0.00175046	0.0920838
ENSG00000230453	94.9323	1.22869	0.39265	3.12922	0.00175273	0.0920838
ENSG00000139718	2066.86	0.781589	0.249788	3.12901	0.00175398	0.0920838
ENSG00000135248	3.64045	3.20848	1.02576	3.1279	0.00176059	0.0921287
ENSG00000278873	10.3203	2.3137	0.740212	3.12572	0.00177368	0.0921287
ENSG00000147996	246	0.818718	0.261969	3.12524	0.0017766	0.0921287
ENSG00000086991	46.7787	-2.51194	0.803857	-3.12486	0.00177889	0.0921287
ENSG00000252906	4.21482	3.78668	1.21186	3.12469	0.0017799	0.0921287
ENSG00000116661	182.347	-1.94699	0.623694	-3.12171	0.00179805	0.0926734
ENSG00000138109	56.4405	3.2957	1.05587	3.12131	0.00180051	0.0926734
ENSG00000164989	59.848	1.05913	0.339749	3.11739	0.0018246	0.0931144
ENSG00000106333	420.064	-2.15712	0.692257	-3.11607	0.00183277	0.0931144
ENSG00000206941	4.83476	3.28248	1.05355	3.11563	0.00183555	0.0931144
ENSG00000197894	842.35	-0.750354	0.240864	-3.11526	0.00183781	0.0931144
ENSG00000281131	15.508	-4.51487	1.44975	-3.11425	0.00184415	0.0931144
ENSG00000170074	14.3131	2.57391	0.826554	3.11403	0.00184551	0.0931144
ENSG00000084234	3898.32	-0.853914	0.274306	-3.113	0.00185198	0.0931144
ENSG00000132793	903.733	1.23506	0.396767	3.11281	0.00185315	0.0931144
ENSG00000233360	35.2349	1.28172	0.411788	3.11257	0.00185469	0.0931144
ENSG00000169217	778.361	-0.527729	0.169635	-3.11097	0.00186471	0.0933384
ENSG00000114638	311.883	3.31382	1.06545	3.11025	0.00186931	0.0933384
ENSG00000140943	1772.68	-0.728247	0.234206	-3.10942	0.00187452	0.0933451
ENSG00000110777	139.37	2.14871	0.691461	3.10749	0.00188685	0.0934702
ENSG00000207088	11.7881	1.76562	0.568348	3.10658	0.00189263	0.0934702
ENSG00000130487	1198.22	-2.63306	0.84772	-3.10604	0.00189609	0.0934702
ENSG00000196313	2143.96	0.779941	0.25117	3.10523	0.0019013	0.0934702
ENSG00000173436	212.993	-0.551117	0.177528	-3.1044	0.00190665	0.0934702
ENSG00000112319	54.0377	-2.58121	0.831678	-3.10362	0.00191169	0.0934702
ENSG00000163430	2102.85	-2.2755	0.73321	-3.10347	0.00191264	0.0934702
ENSG00000183291	1091.64	-0.988753	0.319008	-3.09946	0.00193875	0.0944949
ENSG00000204710	8.24697	-4.0679	1.3134	-3.09724	0.00195331	0.0949524
ENSG00000100197	96.7985	2.08104	0.672401	3.09494	0.00196855	0.0952481
ENSG00000170775	63.2145	-1.59943	0.516943	-3.09402	0.00197463	0.0952481
ENSG00000165617	70.2478	-2.49578	0.806657	-3.09398	0.00197494	0.0952481
ENSG00000163132	77.1972	-2.50381	0.80961	-3.09261	0.00198405	0.0953488
ENSG00000129654	54.7392	-3.03412	0.981435	-3.09152	0.00199136	0.0953488
ENSG00000164764	141.174	-2.47755	0.801456	-3.09131	0.00199279	0.0953488
ENSG00000130224	27.6068	-2.77037	0.896653	-3.08968	0.00200373	0.0953488
ENSG00000198189	151.154	-1.39501	0.451521	-3.08958	0.00200442	0.0953488
ENSG00000169105	337.214	-1.15978	0.375507	-3.08858	0.00201119	0.0953488
ENSG00000127399	249.806	-1.65027	0.534439	-3.08786	0.002016	0.0953488
ENSG00000189433	132.081	-1.66083	0.537922	-3.08749	0.00201854	0.0953488
ENSG00000185485	500.05	1.18667	0.384578	3.08563	0.0020312	0.0955873
ENSG00000164125	368.244	-1.96127	0.635753	-3.08495	0.00203587	0.0955873
ENSG00000168282	668.252	-0.921753	0.298854	-3.08429	0.00204041	0.0955873
ENSG00000055483	992.057	0.6976	0.226229	3.0836	0.00204514	0.0955873
ENSG00000144285	7.89363	2.82477	0.916478	3.08221	0.00205473	0.0955873
ENSG00000123500	378.364	-2.26323	0.734397	-3.08175	0.00205786	0.0955873
ENSG00000184838	32.8982	-2.6274	0.852652	-3.08144	0.00206	0.0955873
ENSG00000154252	15.7637	2.40182	0.779667	3.08057	0.00206607	0.0956274
ENSG00000175985	19.4367	2.12875	0.69174	3.07738	0.00208831	0.0958512
ENSG00000109920	1150.5	1.10047	0.35764	3.07704	0.00209064	0.0958512
ENSG00000161664	51.0734	1.62235	0.527297	3.07673	0.00209282	0.0958512
ENSG00000183354	929.531	0.87621	0.284829	3.07627	0.00209609	0.0958512
ENSG00000184863	1683.14	0.813585	0.264525	3.07564	0.00210053	0.0958512
ENSG00000142892	235.654	-1.03879	0.337844	-3.07477	0.00210667	0.0958512
ENSG00000057757	499.564	-0.935209	0.304167	-3.07466	0.00210742	0.0958512
ENSG00000267796	87.488	0.721975	0.234892	3.07364	0.00211463	0.0959415
ENSG00000138085	765.525	-0.880052	0.286395	-3.07287	0.00212014	0.0959545
ENSG00000205795	32.5244	-2.31239	0.753329	-3.06957	0.0021437	0.0964007
ENSG00000170369	6.35242	-4.40125	1.43384	-3.06955	0.0021438	0.0964007
ENSG00000076928	1314.38	0.776417	0.252964	3.06928	0.00214574	0.0964007
ENSG00000156150	9.55234	-4.08792	1.33273	-3.06732	0.00215984	0.0967601
ENSG00000106483	74.6878	-4.43982	1.44789	-3.0664	0.00216655	0.0967601
ENSG00000168393	333.969	-0.916711	0.298994	-3.06599	0.00216953	0.0967601
ENSG00000214021	400.268	1.62666	0.531306	3.06163	0.00220134	0.0979249
ENSG00000110717	984.446	-0.906926	0.296288	-3.06096	0.00220631	0.0979249
ENSG00000187003	3.41726	2.46557	0.80589	3.05944	0.0022175	0.0980287
ENSG00000105143	25.9601	-4.01797	1.31354	-3.05889	0.0022216	0.0980287
ENSG00000006468	100.59	-2.0248	0.66203	-3.05848	0.00222465	0.0980287
ENSG00000254550	8.76567	3.2209	1.0547	3.05385	0.00225925	0.0987344
ENSG00000168014	577.959	0.689729	0.225874	3.0536	0.00226117	0.0987344
ENSG00000146776	225.465	0.912865	0.298962	3.05344	0.00226232	0.0987344
ENSG00000139567	151.561	-1.34672	0.441087	-3.0532	0.00226418	0.0987344
ENSG00000105472	169.254	-1.62812	0.533329	-3.05275	0.00226753	0.0987344
ENSG00000170385	971.022	-0.884011	0.289653	-3.05196	0.00227351	0.0987605
ENSG00000155269	391.513	2.6688	0.874996	3.05007	0.00228786	0.0991496
ENSG00000079150	41.9931	-1.67348	0.548876	-3.04892	0.00229663	0.0992955
ENSG00000029534	215.675	-2.57972	0.846418	-3.0478	0.0023052	0.0994321
ENSG00000090863	3331.63	-0.743535	0.244064	-3.04647	0.00231542	0.0996389
ENSG00000225968	165.918	-2.42544	0.796406	-3.04548	0.00232309	0.0997162
ENSG00000103024	534.426	-0.997692	0.327667	-3.04484	0.00232807	0.0997162
ENSG00000109743	30.4475	-2.52555	0.829838	-3.04342	0.00233902	0.0999522
ENSG00000163531	459.626	1.44122	0.474162	3.03951	0.00236965	0.100963
ENSG00000182223	2.88318	2.90015	0.95431	3.039	0.00237366	0.100963
ENSG00000250426	1.88676	3.80098	1.25185	3.03628	0.00239513	NA
ENSG00000152402	163.794	-2.20796	0.727277	-3.03592	0.002398	0.101611
ENSG00000155011	16.4886	-2.39807	0.790118	-3.03508	0.00240474	0.101611
ENSG00000196611	956.164	-2.36302	0.778635	-3.03482	0.00240679	0.101611
ENSG00000280109	399.077	1.66671	0.549334	3.03405	0.00241295	0.101611
ENSG00000112852	134.049	-1.9829	0.653646	-3.0336	0.00241654	0.101611
ENSG00000081853	45.0878	1.35992	0.448554	3.0318	0.00243102	0.101986
ENSG00000177989	787.328	1.05924	0.349621	3.02969	0.00244806	0.102413
ENSG00000176887	53.8338	-3.10362	1.02459	-3.02912	0.00245264	0.102413
ENSG00000284791	5.65653	-2.52979	0.835335	-3.02848	0.0024579	0.102413
ENSG00000203883	165.322	-1.5764	0.520666	-3.02767	0.0024645	0.102455
ENSG00000203942	4.29578	2.56172	0.846544	3.0261	0.00247733	0.102755
ENSG00000156875	583.487	-0.748562	0.247424	-3.02542	0.0024829	0.102755
ENSG00000086102	718.592	0.712712	0.235704	3.02376	0.00249652	0.102863
ENSG00000169946	59.3867	-2.11208	0.6985	-3.02374	0.0024967	0.102863
ENSG00000146067	850.764	1.23449	0.408501	3.022	0.00251111	0.103186
ENSG00000126821	314.125	-1.57006	0.519642	-3.02144	0.00251578	0.103186
ENSG00000215154	219.221	0.904808	0.299701	3.01903	0.00253586	0.103778
ENSG00000167702	1427.01	1.48659	0.493034	3.01518	0.00256824	0.10487
ENSG00000090432	473.548	-0.894054	0.296752	-3.0128	0.00258853	0.105392
ENSG00000223839	99.8436	3.03199	1.00679	3.01154	0.00259926	0.105392
ENSG00000078814	84.425	1.33173	0.442226	3.01142	0.00260026	0.105392
ENSG00000106617	259.552	0.822702	0.273233	3.01099	0.00260396	0.105392
ENSG00000149591	1019.07	-2.1627	0.719016	-3.00786	0.00263092	0.106249
ENSG00000082781	1854.84	-1.03053	0.342704	-3.00707	0.00263781	0.106293
ENSG00000196187	997.372	0.878687	0.292487	3.0042	0.00266284	0.107067
ENSG00000124541	266.309	-0.826514	0.275576	-2.99922	0.00270669	0.108593
ENSG00000149923	1494.25	-0.87869	0.293229	-2.9966	0.00273008	0.109088
ENSG00000064115	884.078	-0.95658	0.319232	-2.99651	0.00273092	0.109088
ENSG00000037749	345.612	-0.459446	0.153381	-2.99546	0.00274032	0.109227
ENSG00000198026	765.795	0.851052	0.284778	2.98847	0.00280376	0.111513
ENSG00000116254	6.51945	2.11719	0.708797	2.98701	0.00281717	0.111804
ENSG00000267795	69.1987	-2.47796	0.830026	-2.98541	0.00283203	0.112152
ENSG00000011243	528.354	0.749036	0.251023	2.98393	0.00284568	0.112274
ENSG00000175899	1961.82	-1.91663	0.642354	-2.98376	0.00284733	0.112274
ENSG00000205853	5.23806	2.06305	0.691606	2.98299	0.00285449	0.112315
ENSG00000163297	352.12	-1.95445	0.655405	-2.98205	0.00286322	0.112418
ENSG00000196912	354.265	1.91611	0.642972	2.98008	0.00288177	0.112905
ENSG00000060718	23.3525	-1.98595	0.666817	-2.97826	0.00289889	0.113196
ENSG00000250075	5.01317	2.90761	0.976615	2.97723	0.00290866	0.113196
ENSG00000143847	265.185	1.88801	0.634174	2.97712	0.00290972	0.113196
ENSG00000105409	37.914	2.99937	1.00762	2.97668	0.00291385	0.113196
ENSG00000140853	2324.77	1.48038	0.497893	2.97329	0.0029463	0.113849
ENSG00000179832	1564.99	0.878744	0.295552	2.97322	0.00294688	0.113849
ENSG00000254656	90.1783	-3.38732	1.13937	-2.97298	0.00294922	0.113849
ENSG00000199568	86.5497	2.53403	0.853229	2.96993	0.00297872	0.114746
ENSG00000173064	2914.8	1.13443	0.38214	2.96864	0.00299124	0.114956
ENSG00000188818	255.469	1.43096	0.482117	2.96808	0.00299669	0.114956
ENSG00000106819	87.4252	-2.10541	0.709862	-2.96594	0.00301759	0.115466
ENSG00000198576	64.0636	-2.36777	0.798597	-2.96491	0.00302771	0.115466
ENSG00000145730	1156.64	-1.13899	0.384172	-2.9648	0.00302883	0.115466
ENSG00000137672	89.7301	-2.02305	0.682924	-2.96233	0.00305319	0.116087
ENSG00000272333	2073.44	0.745153	0.251582	2.96187	0.00305773	0.116087
ENSG00000129667	1360.27	0.864325	0.291885	2.96119	0.00306457	0.116106
ENSG00000235397	54.5073	1.48584	0.50189	2.96049	0.00307152	0.11613
ENSG00000050628	56.391	-2.35667	0.796893	-2.95732	0.00310325	0.116896
ENSG00000117983	211.303	2.70782	0.915671	2.9572	0.0031045	0.116896
ENSG00000185847	2.00525	2.44746	0.827818	2.95652	0.00311131	NA
ENSG00000198854	3.119	3.12451	1.05749	2.95466	0.00313015	0.117308
ENSG00000228980	1.97138	4.12962	1.39776	2.95446	0.00313217	NA
ENSG00000244411	4.04072	2.28937	0.774902	2.9544	0.0031328	0.117308
ENSG00000019505	33.0512	-2.81498	0.952867	-2.95422	0.0031346	0.117308
ENSG00000132530	1581.88	1.75486	0.595077	2.94896	0.00318849	0.118588
ENSG00000116729	792.931	-0.938445	0.318242	-2.94884	0.00318971	0.118588
ENSG00000172409	138.416	-0.688492	0.233509	-2.94847	0.00319354	0.118588
ENSG00000143631	2039.18	2.64645	0.8976	2.94836	0.00319463	0.118588
ENSG00000183160	74.0055	-2.27355	0.77201	-2.94498	0.0032298	0.119653
ENSG00000172935	91.2054	-2.23261	0.758628	-2.94296	0.00325093	0.12004
ENSG00000120708	5816.06	-2.27471	0.773041	-2.94254	0.00325528	0.12004
ENSG00000158321	1560.33	0.692303	0.235337	2.94176	0.00326356	0.12004
ENSG00000159556	17.7926	-2.03833	0.692959	-2.94149	0.00326639	0.12004
ENSG00000173705	39.4628	-2.33746	0.7952	-2.93947	0.00328776	0.120584
ENSG00000182636	319.705	-1.97426	0.672058	-2.93764	0.00330725	0.120929
ENSG00000241233	5.92606	2.60388	0.886525	2.93718	0.00331216	0.120929
ENSG00000159792	834.45	-0.757469	0.257934	-2.93668	0.00331745	0.120929
ENSG00000145817	357.101	-0.729034	0.248364	-2.93534	0.00333181	0.120929
ENSG00000103534	75.5304	2.21073	0.753427	2.93423	0.00334371	0.120929
ENSG00000221995	170.112	1.35145	0.460649	2.9338	0.00334835	0.120929
ENSG00000187855	3.05764	3.99769	1.36267	2.93373	0.0033492	0.120929
ENSG00000259803	8.75761	-3.69657	1.26051	-2.9326	0.00336141	0.120929
ENSG00000152944	401.594	-0.732571	0.24986	-2.93193	0.0033686	0.120929
ENSG00000083807	89.9888	1.18287	0.403499	2.93152	0.00337308	0.120929
ENSG00000108821	25897.1	-2.48033	0.846176	-2.93122	0.00337634	0.120929
ENSG00000250067	93.9256	1.50971	0.515089	2.93097	0.00337902	0.120929
ENSG00000207496	26.5121	1.85344	0.632438	2.93063	0.00338271	0.120929
ENSG00000178404	48.3266	2.36639	0.80764	2.93	0.00338959	0.120939
ENSG00000254166	879.189	2.11451	0.721935	2.92896	0.00340103	0.121112
ENSG00000186340	1324.04	-2.159	0.737421	-2.92777	0.00341404	0.121134
ENSG00000204568	685.363	-0.872333	0.297959	-2.9277	0.00341484	0.121134
ENSG00000105392	2.10855	3.65953	1.25068	2.92603	0.00343314	NA
ENSG00000185499	2388.47	2.0727	0.708795	2.92426	0.00345271	0.122083
ENSG00000170356	57.755	1.47278	0.503675	2.92407	0.00345486	0.122083
ENSG00000168137	2122.98	0.47971	0.164134	2.92266	0.00347051	0.1224
ENSG00000132874	1.57818	2.75064	0.941336	2.92206	0.00347723	NA
ENSG00000172482	2.64981	3.42367	1.17239	2.92025	0.00349755	0.123069
ENSG00000138172	139.998	-1.14567	0.392384	-2.91977	0.00350287	0.123069
ENSG00000269113	25.3639	-1.78853	0.613454	-2.91551	0.00355113	0.12415
ENSG00000148346	4099.1	2.19047	0.75138	2.91527	0.00355382	0.12415
ENSG00000185189	606.268	0.893113	0.306392	2.91494	0.00355762	0.12415
ENSG00000247596	529.236	-0.957182	0.328418	-2.91452	0.00356235	0.12415
ENSG00000197982	717.17	-0.943142	0.323768	-2.91301	0.0035796	0.12415
ENSG00000197043	301.585	-1.52745	0.52439	-2.91281	0.00358195	0.12415
ENSG00000137745	491.542	-3.09557	1.06275	-2.91278	0.00358226	0.12415
ENSG00000142156	3221.05	-1.82188	0.625579	-2.91231	0.00358769	0.12415
ENSG00000158423	11.1075	1.27751	0.438936	2.91048	0.00360879	0.124646
ENSG00000273540	7.66009	2.75858	0.948141	2.90946	0.00362051	0.124816
ENSG00000100097	1625.62	-1.94124	0.667714	-2.9073	0.00364569	0.125182
ENSG00000144724	654.14	-1.17758	0.405119	-2.90674	0.00365218	0.125182
ENSG00000182810	277.682	-0.728859	0.250776	-2.90641	0.00365603	0.125182
ENSG00000080603	3679.12	0.78317	0.269482	2.90621	0.00365838	0.125182
ENSG00000268758	12.712	2.40841	0.829126	2.90475	0.00367541	0.125257
ENSG00000135597	834.735	0.729608	0.251192	2.90459	0.00367739	0.125257
ENSG00000070159	1027.8	1.32037	0.454763	2.90343	0.00369097	0.125257
ENSG00000198768	73.5713	-2.19487	0.755964	-2.90341	0.00369123	0.125257
ENSG00000127329	272.567	-1.66445	0.573399	-2.90277	0.00369878	0.125257
ENSG00000169174	918.618	-1.7145	0.590688	-2.90254	0.00370146	0.125257
ENSG00000103710	53.2536	-1.65695	0.571104	-2.9013	0.00371613	0.125415
ENSG00000083457	162.063	1.1223	0.386908	2.9007	0.00372332	0.125415
ENSG00000104972	50.7655	1.4957	0.51571	2.90028	0.00372835	0.125415
ENSG00000157240	1269.99	-1.25556	0.433126	-2.89883	0.00374562	0.125415
ENSG00000176720	692.811	-0.933512	0.322056	-2.8986	0.00374834	0.125415
ENSG00000166450	19.8415	-2.21146	0.763185	-2.89767	0.0037594	0.125415
ENSG00000116212	306.433	-0.831974	0.287124	-2.89761	0.00376016	0.125415
ENSG00000198354	5.72734	2.58926	0.8936	2.89756	0.00376076	0.125415
ENSG00000131148	363.61	-0.587214	0.202812	-2.89537	0.00378717	0.126067
ENSG00000181588	1267.77	-1.25451	0.433572	-2.89344	0.00381052	0.126616
ENSG00000180902	743.923	1.3362	0.461908	2.89278	0.0038185	0.126652
ENSG00000111537	4.19203	1.91585	0.662508	2.89182	0.00383023	0.126812
ENSG00000244038	2745.39	-1.03155	0.356861	-2.89063	0.00384475	0.127063
ENSG00000079332	882.098	-0.657666	0.227609	-2.88946	0.00385903	0.127081
ENSG00000253250	16.7012	-2.76132	0.955656	-2.88945	0.00385911	0.127081
ENSG00000154529	130.456	1.60277	0.554902	2.88837	0.00387238	0.12729
ENSG00000185345	28.141	1.40788	0.487916	2.88549	0.00390806	0.128233
ENSG00000034971	1.57336	3.52123	1.22123	2.88336	0.00393457	NA
ENSG00000236091	2.87293	2.83643	0.983964	2.88266	0.00394335	0.128851
ENSG00000168268	1119.3	-1.10549	0.383526	-2.88245	0.003946	0.128851
ENSG00000213930	237.539	0.759792	0.263695	2.88133	0.00396004	0.128851
ENSG00000095397	298.363	1.16216	0.403372	2.8811	0.00396286	0.128851
ENSG00000176472	42.8318	1.06923	0.371156	2.88081	0.0039666	0.128851
ENSG00000149823	1589.14	-0.635779	0.220709	-2.88062	0.00396895	0.128851
ENSG00000170128	13.4108	1.80301	0.62627	2.87897	0.00398979	0.129299
ENSG00000105989	33.8904	-2.93427	1.01963	-2.87777	0.00400492	0.129561
ENSG00000147027	81.4888	-2.06667	0.718968	-2.8745	0.00404672	0.130607
ENSG00000213719	3639.48	-0.754204	0.262416	-2.87408	0.00405209	0.130607
ENSG00000198089	396.42	0.838027	0.291633	2.87357	0.0040586	0.130607
ENSG00000134970	1334.26	-1.11444	0.388008	-2.87222	0.00407605	0.13094
ENSG00000182824	1.78214	3.56442	1.2415	2.87106	0.00409092	NA
ENSG00000124659	404.664	-0.796422	0.277454	-2.87046	0.0040987	0.131437
ENSG00000259158	41.9563	1.85295	0.645813	2.86918	0.0041154	0.131743
ENSG00000129128	1265.36	-0.735906	0.256653	-2.86732	0.00413971	0.132291
ENSG00000229980	47.9794	1.93204	0.674122	2.86601	0.00415686	0.132399
ENSG00000163632	7.32447	1.78444	0.622632	2.86596	0.0041575	0.132399
ENSG00000128656	102.488	-1.8309	0.639316	-2.86385	0.00418527	0.132463
ENSG00000213949	528.354	-1.80985	0.631971	-2.86382	0.00418562	0.132463
ENSG00000004700	460.034	-0.906846	0.316665	-2.86374	0.00418673	0.132463
ENSG00000106258	424.384	1.9344	0.675511	2.86362	0.00418835	0.132463
ENSG00000130254	471.46	0.757761	0.264749	2.86219	0.0042073	0.132834
ENSG00000132718	120.834	-1.63687	0.572026	-2.86152	0.00421612	0.132884
ENSG00000198856	399.86	-1.10598	0.386694	-2.86009	0.00423527	0.133259
ENSG00000198064	65.2949	1.27431	0.445726	2.85896	0.00425037	0.133308
ENSG00000165915	441.009	-0.874249	0.305801	-2.85888	0.00425134	0.133308
ENSG00000204590	818.9	-0.673167	0.235579	-2.8575	0.0042699	0.133563
ENSG00000107263	1690.51	0.640057	0.224084	2.85633	0.00428574	0.133563
ENSG00000166923	1085.83	-2.62015	0.917432	-2.85597	0.00429062	0.133563
ENSG00000201098	13.6491	2.33532	0.817808	2.85558	0.00429578	0.133563
ENSG00000139180	438.579	-0.646444	0.226419	-2.85509	0.00430253	0.133563
ENSG00000165633	129.186	-1.81024	0.634048	-2.85504	0.00430309	0.133563
ENSG00000107796	601.624	-2.06853	0.724903	-2.85352	0.00432376	0.133811
ENSG00000283516	2.89466	2.52834	0.886087	2.85338	0.00432564	0.133811
ENSG00000118971	2119.18	-1.82017	0.638643	-2.85006	0.00437112	0.134687
ENSG00000127578	91.5581	1.12253	0.3939	2.84979	0.00437476	0.134687
ENSG00000141696	602.743	-1.70004	0.596568	-2.84971	0.00437597	0.134687
ENSG00000140873	7.79276	-3.69195	1.29648	-2.84767	0.00440407	0.135326
ENSG00000100612	392.432	-0.878706	0.308675	-2.84671	0.00441742	0.135411
ENSG00000268460	37.3529	1.7362	0.61002	2.84614	0.00442522	0.135411
ENSG00000181404	174.672	1.07137	0.376464	2.84587	0.00442897	0.135411
ENSG00000158805	895.477	0.940605	0.330631	2.84488	0.00444284	0.13561
ENSG00000105664	12.3938	-3.46328	1.21774	-2.84403	0.00445475	0.135748
ENSG00000285269	6.26638	4.33203	1.52348	2.8435	0.00446212	0.135748
ENSG00000181617	12.5972	3.40762	1.19863	2.84292	0.00447016	0.135767
ENSG00000179930	8.87548	2.99815	1.05485	2.84226	0.00447952	0.135827
ENSG00000118004	33.5974	-1.78638	0.629158	-2.83932	0.00452093	0.136756
ENSG00000070610	581.899	0.630851	0.222206	2.83903	0.00452503	0.136756
ENSG00000116194	51.4626	1.55402	0.548349	2.834	0.00459695	0.138476
ENSG00000148356	666.324	0.897952	0.31687	2.83382	0.00459949	0.138476
ENSG00000187475	6.78062	2.40025	0.847107	2.83347	0.00460457	0.138476
ENSG00000079102	47.8375	-1.99163	0.704004	-2.82901	0.00466923	0.140018
ENSG00000128683	56.6836	-1.84127	0.650884	-2.82888	0.00467109	0.140018
ENSG00000107262	734.733	0.925416	0.327371	2.82681	0.00470145	0.140571
ENSG00000147488	6.7143	1.90551	0.674141	2.82658	0.00470482	0.140571
ENSG00000163762	32.1985	-1.69739	0.60091	-2.82469	0.0047326	0.141024
ENSG00000183979	37.8926	-2.27779	0.806534	-2.82418	0.00474022	0.141024
ENSG00000166987	1343	0.781491	0.276735	2.82397	0.00474329	0.141024
ENSG00000078081	690.583	1.45745	0.516226	2.82327	0.00475362	0.141024
ENSG00000141068	1243.04	1.43495	0.508317	2.82295	0.00475836	0.141024
ENSG00000161682	262.438	-1.80623	0.640086	-2.82186	0.00477456	0.141083
ENSG00000213199	22.9748	1.66764	0.590986	2.82179	0.0047757	0.141083
ENSG00000243649	599.356	-1.36823	0.485002	-2.82108	0.00478619	0.141166
ENSG00000128463	470.326	-0.771505	0.27358	-2.82003	0.00480185	0.141401
ENSG00000087253	643.65	-1.15375	0.40941	-2.81809	0.00483097	0.141682
ENSG00000179772	15.7809	-2.13601	0.757986	-2.81801	0.00483227	0.141682
ENSG00000162976	135.013	-0.972334	0.345062	-2.81786	0.00483455	0.141682
ENSG00000100558	575.214	-1.91571	0.680197	-2.81641	0.0048564	0.142096
ENSG00000198646	1545.84	0.659957	0.234496	2.81436	0.00488741	0.142538
ENSG00000173465	276.482	-0.829768	0.294834	-2.81436	0.00488742	0.142538
ENSG00000204392	344.615	-0.754529	0.268179	-2.81353	0.00490011	0.142538
ENSG00000116685	1603.09	-0.841123	0.299019	-2.81294	0.00490905	0.142538
ENSG00000236064	13.9999	1.43165	0.508979	2.81279	0.00491142	0.142538
ENSG00000157191	740.59	-0.695507	0.247304	-2.81235	0.00491805	0.142538
ENSG00000198092	166.579	2.39586	0.853231	2.80798	0.00498529	0.144259
ENSG00000282164	115.671	1.40115	0.49908	2.80747	0.00499319	0.144261
ENSG00000204851	37.5719	-1.86296	0.663979	-2.80575	0.00502001	0.144519
ENSG00000109906	35.1097	2.02976	0.723484	2.80554	0.0050232	0.144519
ENSG00000229474	26.8245	1.41766	0.505336	2.80538	0.00502572	0.144519
ENSG00000197953	50.2456	2.67641	0.954429	2.8042	0.00504419	0.144823
ENSG00000110711	498.891	-1.01265	0.361396	-2.80205	0.00507785	0.145273
ENSG00000112769	508.529	-1.94028	0.692487	-2.8019	0.00508025	0.145273
ENSG00000173175	94.7508	1.88496	0.67284	2.80151	0.00508648	0.145273
ENSG00000127838	398.047	-0.85254	0.304349	-2.80119	0.00509147	0.145273
ENSG00000083720	471.655	-0.81574	0.291336	-2.8	0.00511029	0.145584
ENSG00000167604	98.7723	0.934094	0.333729	2.79896	0.00512669	0.145825
ENSG00000155254	1325.17	-1.32703	0.474375	-2.79743	0.00515106	0.146092
ENSG00000228126	13.8734	3.04841	1.08974	2.79737	0.00515199	0.146092
ENSG00000167978	17394.2	1.03291	0.369367	2.79644	0.00516688	0.146289
ENSG00000212402	58.8018	2.1888	0.783295	2.79435	0.00520037	0.146585
ENSG00000173950	504.382	-0.840545	0.300859	-2.79381	0.00520904	0.146585
ENSG00000176971	74.5295	-1.91317	0.684903	-2.79335	0.00521649	0.146585
ENSG00000126088	431.423	-0.768078	0.274986	-2.79315	0.00521975	0.146585
ENSG00000171840	45.9385	-1.401	0.501607	-2.79303	0.00522171	0.146585
ENSG00000155366	1672.45	-0.894325	0.320294	-2.7922	0.0052351	0.146585
ENSG00000100285	3.90782	1.89453	0.678683	2.79149	0.00524664	0.146585
ENSG00000118137	6.02779	2.56111	0.917507	2.79138	0.00524842	0.146585
ENSG00000100150	458.713	0.716997	0.256896	2.79101	0.00525442	0.146585
ENSG00000186088	190.389	1.02117	0.365899	2.79084	0.00525711	0.146585
ENSG00000120071	2059.06	0.657857	0.235776	2.79018	0.00526792	0.146646
ENSG00000103035	710.215	-0.680316	0.243865	-2.78973	0.00527528	0.146646
ENSG00000239467	18.8419	-2.35985	0.846539	-2.78764	0.00530928	0.147369
ENSG00000249279	3.45769	2.35472	0.844932	2.78687	0.00532191	0.147496
ENSG00000099139	877.13	1.5107	0.542459	2.78491	0.00535424	0.147779
ENSG00000167123	702.387	-1.71586	0.616212	-2.78453	0.0053606	0.147779
ENSG00000196436	70.3844	1.18436	0.425373	2.78428	0.00536466	0.147779
ENSG00000172531	2665.86	-0.889431	0.319606	-2.7829	0.0053876	0.147779
ENSG00000179304	282.052	0.945136	0.339636	2.78279	0.00538938	0.147779
ENSG00000135643	117.934	-2.54652	0.915252	-2.78232	0.00539724	0.147779
ENSG00000119522	507.05	0.823565	0.296057	2.78177	0.00540628	0.147779
ENSG00000207475	11.2264	2.71358	0.975528	2.78166	0.00540823	0.147779
ENSG00000095066	605.533	0.941283	0.338397	2.7816	0.00540924	0.147779
ENSG00000179869	2622.16	1.87411	0.673801	2.7814	0.00541253	0.147779
ENSG00000152128	30.1838	1.72449	0.620391	2.77968	0.00544124	0.148342
ENSG00000122176	292.529	-1.8576	0.668584	-2.7784	0.00546267	0.148615
ENSG00000197978	318.634	1.62287	0.584161	2.77812	0.00546741	0.148615
ENSG00000123154	76.4612	0.670865	0.241998	2.7722	0.00556793	0.151124
ENSG00000133116	20.574	-1.88816	0.68153	-2.77047	0.00559753	0.15117
ENSG00000035403	3088.64	-0.718237	0.259309	-2.76981	0.00560893	0.15117
ENSG00000163660	1720.32	0.94725	0.342132	2.76867	0.00562857	0.15117
ENSG00000095906	767.607	-0.634512	0.229201	-2.76836	0.00563387	0.15117
ENSG00000196460	9.43188	-2.85915	1.03285	-2.76823	0.00563616	0.15117
ENSG00000255874	46.8315	-1.62258	0.586164	-2.76813	0.00563785	0.15117
ENSG00000187642	213.972	1.98308	0.716422	2.76803	0.00563961	0.15117
ENSG00000259721	19.0719	-2.56876	0.928093	-2.76778	0.00564392	0.15117
ENSG00000268104	115.326	2.0596	0.744205	2.76751	0.00564861	0.15117
ENSG00000165516	503.022	-0.618343	0.223445	-2.76732	0.00565192	0.15117
ENSG00000250433	2.64512	3.98932	1.4421	2.76633	0.0056692	0.151412
ENSG00000204315	64.7099	-1.03845	0.375575	-2.76496	0.00569296	0.151826
ENSG00000274750	695.149	-1.18444	0.428825	-2.76205	0.00574389	0.15253
ENSG00000197746	11792.5	-0.964894	0.349362	-2.76187	0.00574709	0.15253
ENSG00000178031	46.6889	-1.93261	0.699816	-2.7616	0.00575193	0.15253
ENSG00000204335	54.1054	-3.27483	1.18586	-2.76156	0.00575256	0.15253
ENSG00000090975	543.523	0.901769	0.327192	2.75608	0.00584983	0.153904
ENSG00000106100	357.02	0.677564	0.24593	2.75511	0.00586723	0.153904
ENSG00000217236	21.0137	-2.29981	0.834781	-2.75498	0.0058695	0.153904
ENSG00000085872	1331.86	0.56953	0.206742	2.75479	0.00587299	0.153904
ENSG00000117118	511.714	-0.590661	0.21442	-2.75469	0.0058748	0.153904
ENSG00000160781	55.8933	1.61554	0.586582	2.75416	0.00588438	0.153904
ENSG00000228526	216.226	1.20978	0.439265	2.7541	0.00588542	0.153904
ENSG00000236345	6.99444	-2.43066	0.882677	-2.75373	0.005892	0.153904
ENSG00000171862	2026.95	-0.692253	0.251431	-2.75326	0.00590059	0.153904
ENSG00000164294	155.484	-1.55303	0.564072	-2.75324	0.00590078	0.153904
ENSG00000269720	18.2123	2.34133	0.850405	2.7532	0.00590164	0.153904
ENSG00000174109	142.375	-0.681772	0.247694	-2.75248	0.00591455	0.153904
ENSG00000100918	301.687	1.3545	0.492121	2.75237	0.0059166	0.153904
ENSG00000104814	52.5513	1.61103	0.585385	2.75209	0.00592162	0.153904
ENSG00000239039	17.6942	1.60065	0.581855	2.75094	0.00594246	0.154227
ENSG00000101955	41.9415	-1.7763	0.646061	-2.74944	0.00596979	0.154345
ENSG00000164111	1347.99	-1.03056	0.374829	-2.74942	0.00597003	0.154345
ENSG00000147168	112.527	1.31798	0.479419	2.74912	0.0059756	0.154345
ENSG00000104432	60.447	1.52138	0.553535	2.74847	0.00598735	0.154345
ENSG00000272325	1632.61	-0.770871	0.280515	-2.74806	0.00599498	0.154345
ENSG00000125772	860.703	1.03371	0.37618	2.74792	0.00599742	0.154345
ENSG00000116962	1642.26	-2.11815	0.771229	-2.74646	0.00602422	0.154705
ENSG00000164039	120.151	-0.969399	0.352996	-2.7462	0.00602892	0.154705
ENSG00000177202	19.9628	2.09215	0.762044	2.74544	0.00604292	0.154705
ENSG00000147082	12.192	2.35152	0.856607	2.74516	0.00604815	0.154705
ENSG00000102316	831.233	-0.985638	0.359084	-2.74487	0.0060535	0.154705
ENSG00000154783	156.591	-1.66775	0.607916	-2.74339	0.00608084	0.154988
ENSG00000177873	100.825	0.729918	0.266185	2.74214	0.00610399	0.154988
ENSG00000183801	43.9654	-1.64985	0.601769	-2.74167	0.00611278	0.154988
ENSG00000156304	657.977	0.491902	0.179445	2.74125	0.00612065	0.154988
ENSG00000131061	145.543	0.808769	0.295048	2.74114	0.00612265	0.154988
ENSG00000123329	122.154	1.38976	0.507104	2.74057	0.00613326	0.154988
ENSG00000135916	1097.91	-1.51259	0.551934	-2.74052	0.00613413	0.154988
ENSG00000156076	47.9207	-4.51395	1.64722	-2.74034	0.00613752	0.154988
ENSG00000165863	15.0005	-2.35278	0.858623	-2.74018	0.00614047	0.154988
ENSG00000074966	29.1987	2.29512	0.837727	2.7397	0.00614958	0.154997
ENSG00000134871	3820.5	-1.8139	0.662269	-2.73891	0.00616431	0.154997
ENSG00000103018	765.247	-0.577602	0.210895	-2.73881	0.00616615	0.154997
ENSG00000067445	76.4014	-2.18921	0.799609	-2.73785	0.00618431	0.155168
ENSG00000207166	25.0723	1.85488	0.677568	2.73755	0.00618984	0.155168
ENSG00000146223	2404.6	-0.672612	0.245799	-2.73643	0.00621095	0.155485
ENSG00000077232	788.524	-0.777743	0.284519	-2.73354	0.00626575	0.156644
ENSG00000129007	23.8122	1.21532	0.44501	2.731	0.00631429	0.157513
ENSG00000176973	823.117	-0.778198	0.284968	-2.73082	0.00631765	0.157513
ENSG00000172270	5427.34	-0.924831	0.338876	-2.72911	0.00635053	0.157623
ENSG00000151067	283.418	-2.03064	0.744068	-2.7291	0.00635079	0.157623
ENSG00000154736	64.4366	-2.03206	0.744818	-2.72826	0.00636685	0.157623
ENSG00000154096	478.519	-2.03708	0.746947	-2.72721	0.0063872	0.157623
ENSG00000135334	924.174	0.565653	0.207459	2.72657	0.00639962	0.157623
ENSG00000254469	64.0699	1.38115	0.506563	2.72651	0.00640076	0.157623
ENSG00000019144	832.133	-1.20335	0.441384	-2.72632	0.00640443	0.157623
ENSG00000144481	4.36885	-2.9567	1.08454	-2.72624	0.00640611	0.157623
ENSG00000140931	256.403	-1.29486	0.474972	-2.72618	0.00640711	0.157623
ENSG00000179918	868.549	-0.818769	0.300356	-2.726	0.00641077	0.157623
ENSG00000167615	3319.54	1.14925	0.42173	2.72509	0.00642838	0.157623
ENSG00000129625	805.466	-0.658384	0.241611	-2.72498	0.00643057	0.157623
ENSG00000161640	5.84198	2.72057	0.998481	2.72471	0.00643575	0.157623
ENSG00000161643	22.1503	1.50538	0.552579	2.72428	0.00644414	0.157623
ENSG00000265107	51.2693	-2.39371	0.878837	-2.72372	0.00645504	0.157623
ENSG00000242732	69.5522	-2.12221	0.779219	-2.72351	0.00645931	0.157623
ENSG00000167600	1609.6	1.4583	0.535598	2.72275	0.00647403	0.157772
ENSG00000014641	955.895	-0.609998	0.224129	-2.72164	0.00649593	0.158096
ENSG00000196878	10893.7	-1.60902	0.591316	-2.72108	0.00650686	0.158153
ENSG00000110934	46.1602	1.50511	0.55343	2.7196	0.00653613	0.15853
ENSG00000253972	22.2046	1.69456	0.623131	2.71942	0.00653964	0.15853
ENSG00000165973	2.50979	2.58917	0.952506	2.71827	0.00656233	NA
ENSG00000116774	105.797	-1.84643	0.679385	-2.7178	0.00657174	0.158846
ENSG00000055609	4077.95	0.729957	0.268648	2.71715	0.0065846	0.158846
ENSG00000108784	565.207	-0.817382	0.300836	-2.71704	0.00658693	0.158846
ENSG00000114982	952.851	0.537219	0.197767	2.71643	0.00659908	0.158846
ENSG00000144935	93.7523	-1.86756	0.687607	-2.71603	0.00660705	0.158846
ENSG00000130513	54.6544	-1.93387	0.712185	-2.7154	0.00661951	0.158846
ENSG00000142661	74.0085	-2.02884	0.747177	-2.71535	0.00662062	0.158846
ENSG00000143624	1511	0.465822	0.171596	2.71464	0.00663483	0.158846
ENSG00000180155	491.985	1.32286	0.487331	2.71451	0.00663744	0.158846
ENSG00000174099	220.367	-1.94278	0.715966	-2.7135	0.00665757	0.158846
ENSG00000127125	464.273	-0.580023	0.213774	-2.71326	0.00666252	0.158846
ENSG00000049759	1304.83	0.913894	0.33684	2.71314	0.00666486	0.158846
ENSG00000183876	186.861	-1.85551	0.6839	-2.71313	0.00666503	0.158846
ENSG00000138755	326.944	1.93492	0.713338	2.71249	0.00667788	0.158946
ENSG00000101342	29.5615	1.89473	0.698953	2.71081	0.00671188	0.15944
ENSG00000067167	1721.15	-0.907023	0.33462	-2.71061	0.006716	0.15944
ENSG00000166741	123.227	-2.19286	0.80916	-2.71004	0.00672749	0.159507
ENSG00000127412	1.21792	3.46412	1.2786	2.7093	0.00674245	NA
ENSG00000147576	43.2855	2.04887	0.756651	2.70781	0.00677278	0.159871
ENSG00000225329	5.01161	2.80369	1.03551	2.70754	0.00677829	0.159871
ENSG00000116396	776.664	1.12925	0.417103	2.70737	0.00678183	0.159871
ENSG00000163126	57.9875	1.0974	0.405419	2.70682	0.00679311	0.159871
ENSG00000103496	294.718	0.669267	0.247279	2.70652	0.00679918	0.159871
ENSG00000116701	156.121	1.0524	0.388853	2.70642	0.00680132	0.159871
ENSG00000187498	3066.25	-1.78164	0.658538	-2.70544	0.00682135	0.159871
ENSG00000104894	145.641	1.26806	0.468714	2.70541	0.00682211	0.159871
ENSG00000143195	41.9289	-2.35281	0.869671	-2.7054	0.00682223	0.159871
ENSG00000204227	498.655	-0.684063	0.252886	-2.70503	0.00682986	0.159871
ENSG00000250930	3.49807	3.30276	1.22177	2.70325	0.00686653	0.160525
ENSG00000168002	419.802	-0.729878	0.270219	-2.70106	0.00691189	0.16138
ENSG00000197343	1586.61	0.674739	0.249886	2.70019	0.00693001	0.161439
ENSG00000116580	1188.24	0.632259	0.234183	2.69985	0.006937	0.161439
ENSG00000205238	101.52	1.00216	0.371216	2.69967	0.00694079	0.161439
ENSG00000167641	47.4116	-1.75757	0.65177	-2.69661	0.00700489	0.162419
ENSG00000228544	67.1549	0.939856	0.348546	2.6965	0.00700717	0.162419
ENSG00000071967	690.82	-1.40669	0.521722	-2.69624	0.00701272	0.162419
ENSG00000255337	2.67999	2.60316	0.965572	2.69598	0.00701827	0.162419
ENSG00000069399	1060.92	1.00628	0.373356	2.69524	0.00703377	0.162573
ENSG00000176435	70.0736	-1.50882	0.560125	-2.69371	0.00706609	0.163103
ENSG00000269556	357.4	-0.717027	0.266224	-2.69332	0.00707445	0.163103
ENSG00000235823	118.368	1.00169	0.37216	2.69157	0.00711173	0.163757
ENSG00000105705	358.159	0.811215	0.301451	2.69104	0.00712303	0.163812
ENSG00000105655	655.99	-1.55036	0.576297	-2.69021	0.00714062	0.164011
ENSG00000267291	2.32357	2.91878	1.08565	2.68851	0.00717708	NA
ENSG00000112062	1083.94	-0.658705	0.245022	-2.68835	0.00718064	0.164704
ENSG00000165572	206.832	-0.725896	0.270065	-2.68786	0.00719125	0.164704
ENSG00000033100	1332.19	-0.842495	0.31348	-2.68756	0.00719766	0.164704
ENSG00000170035	544.708	-0.613842	0.228506	-2.68632	0.00722429	0.165107
ENSG00000137507	193.431	-1.63699	0.609617	-2.68528	0.00724692	0.165239
ENSG00000107077	502.054	0.821138	0.305798	2.68523	0.00724806	0.165239
ENSG00000224186	192.026	1.52769	0.569053	2.68461	0.00726142	0.165339
ENSG00000129910	4.91247	-2.87954	1.07325	-2.68302	0.00729613	0.165924
ENSG00000180340	295.21	-1.6765	0.625518	-2.68018	0.00735829	0.166613
ENSG00000165023	17.021	2.55628	0.95378	2.68015	0.00735884	0.166613
ENSG00000227036	1043.29	0.830519	0.30993	2.6797	0.00736881	0.166613
ENSG00000075223	1950.94	-1.86268	0.695176	-2.67944	0.00737456	0.166613
ENSG00000152818	1727.45	0.988046	0.368754	2.67942	0.00737504	0.166613
ENSG00000286169	80.8947	2.51447	0.938532	2.67915	0.00738085	0.166613
ENSG00000180279	1.9343	2.28237	0.85191	2.67912	0.00738155	NA
ENSG00000117505	1314.07	-0.589388	0.220084	-2.67802	0.00740596	0.166656
ENSG00000197774	761.591	0.979264	0.365743	2.67746	0.0074182	0.166656
ENSG00000150048	25.8105	-1.97941	0.739287	-2.67745	0.00741843	0.166656
ENSG00000113758	1148.03	-0.989263	0.369528	-2.6771	0.00742636	0.166656
ENSG00000138073	762.489	-0.579956	0.216643	-2.67702	0.0074281	0.166656
ENSG00000196932	24.7649	-1.90418	0.711439	-2.67652	0.00743901	0.166697
ENSG00000076201	1110.3	0.492228	0.18401	2.675	0.00747287	0.166847
ENSG00000188313	1141.49	0.746484	0.27906	2.67499	0.00747305	0.166847
ENSG00000236901	213.814	1.22214	0.456938	2.67464	0.00748102	0.166847
ENSG00000107485	137.592	-1.92646	0.720281	-2.67459	0.00748201	0.166847
ENSG00000283526	6.15394	2.37303	0.887583	2.67359	0.00750445	0.167145
ENSG00000205108	4.11455	1.68525	0.6306	2.67245	0.00752998	0.16751
ENSG00000164187	421.233	-0.91944	0.344403	-2.66966	0.00759274	0.168702
ENSG00000145864	35.9319	2.83671	1.06319	2.66813	0.00762758	0.169096
ENSG00000133812	797.841	0.511771	0.191822	2.66795	0.00763158	0.169096
ENSG00000166847	1379.46	-0.611401	0.22919	-2.66766	0.0076381	0.169096
ENSG00000109272	1.45932	-3.52821	1.32259	-2.66765	0.00763831	NA
ENSG00000160539	14.3202	-2.50937	0.940925	-2.66691	0.00765514	0.16916
ENSG00000257335	16.1832	1.91525	0.718202	2.66673	0.00765938	0.16916
ENSG00000143333	76.9666	-1.27052	0.476623	-2.66566	0.00768378	0.169495
ENSG00000174776	16.349	2.34143	0.878954	2.66388	0.00772457	0.170149
ENSG00000117748	274.669	-0.825989	0.310124	-2.66342	0.00773512	0.170149
ENSG00000164116	279.341	-1.68486	0.632806	-2.66252	0.0077558	0.170149
ENSG00000184857	75.3794	-0.604941	0.22723	-2.66224	0.00776228	0.170149
ENSG00000170540	2594.74	-0.772829	0.290394	-2.66131	0.00778363	0.170149
ENSG00000198574	24.517	2.21289	0.831524	2.66124	0.00778529	0.170149
ENSG00000114204	2.62861	3.89935	1.46544	2.66087	0.00779397	0.170149
ENSG00000155846	676.83	0.91078	0.342296	2.6608	0.00779557	0.170149
ENSG00000233608	59.1866	-1.85635	0.697708	-2.66064	0.00779931	0.170149
ENSG00000196233	2085.69	0.590203	0.221852	2.66035	0.00780603	0.170149
ENSG00000132911	5.28101	3.52734	1.32612	2.65988	0.00781674	0.170149
ENSG00000204252	137.99	2.0616	0.77517	2.65955	0.00782452	0.170149
ENSG00000143578	145.558	-0.775833	0.291786	-2.65891	0.00783931	0.170269
ENSG00000161405	332.215	1.45786	0.548747	2.6567	0.00789095	0.171188
ENSG00000095627	2.47952	3.36965	1.26852	2.65637	0.00789879	NA
ENSG00000087206	153.817	0.480499	0.180943	2.65553	0.0079184	0.171262
ENSG00000204380	42.9016	1.15707	0.435724	2.65552	0.00791869	0.171262
ENSG00000161381	197.52	-1.68865	0.635979	-2.6552	0.00792605	0.171262
ENSG00000128791	592.763	-1.26477	0.476379	-2.65497	0.00793165	0.171262
ENSG00000205786	1.55379	4.13891	1.55991	2.6533	0.00797086	NA
ENSG00000173085	175.514	-0.694813	0.262153	-2.65041	0.00803931	0.173383
ENSG00000050555	180.357	-1.67716	0.632888	-2.65	0.00804909	0.17339
ENSG00000196152	99.2854	0.667438	0.252048	2.64806	0.00809555	0.173947
ENSG00000161202	3189.09	0.914764	0.345497	2.64768	0.00810471	0.173947
ENSG00000132141	11.2841	1.17675	0.444499	2.64737	0.00811204	0.173947
ENSG00000117305	263.383	-0.988773	0.373497	-2.64734	0.00811281	0.173947
ENSG00000172292	1397.28	-0.794245	0.300224	-2.6455	0.00815692	0.174086
ENSG00000148200	190.626	0.758907	0.286875	2.64543	0.00815869	0.174086
ENSG00000125430	308.816	-1.17315	0.443472	-2.64538	0.00815981	0.174086
ENSG00000158164	4.501	-3.29671	1.24622	-2.64538	0.00815992	0.174086
ENSG00000136240	2368.32	-0.916567	0.346515	-2.6451	0.00816665	0.174086
ENSG00000184408	29.9418	-2.26558	0.856687	-2.64458	0.00817918	0.174151
ENSG00000152049	23.7837	-2.60659	0.986046	-2.64348	0.00820586	0.174216
ENSG00000178115	7.38004	2.29586	0.868699	2.64287	0.0082206	0.174216
ENSG00000119725	699.516	-0.578713	0.218977	-2.6428	0.0082223	0.174216
ENSG00000102802	26.402	-1.85902	0.70348	-2.64261	0.00822696	0.174216
ENSG00000167984	121.124	1.3708	0.518809	2.64221	0.00823678	0.174216
ENSG00000155849	167.921	1.18526	0.448605	2.64211	0.00823912	0.174216
ENSG00000283486	38.4512	1.32232	0.50064	2.64126	0.00825973	0.174379
ENSG00000130066	1694.32	0.990774	0.375149	2.64101	0.00826581	0.174379
ENSG00000198835	32.1903	-1.56251	0.591803	-2.64024	0.00828465	0.174402
ENSG00000204044	9.72371	-1.99954	0.757389	-2.64004	0.00828965	0.174402
ENSG00000060688	475.116	-0.644728	0.244233	-2.63981	0.00829536	0.174402
ENSG00000178033	63.7838	-2.14355	0.812266	-2.63898	0.00831567	0.174463
ENSG00000104883	51.8749	-1.15212	0.43659	-2.63891	0.00831724	0.174463
ENSG00000204713	860.525	-0.710488	0.269291	-2.63837	0.00833062	0.174544
ENSG00000136295	3766.68	-1.45744	0.552583	-2.6375	0.00835196	0.174771
ENSG00000198689	403.789	-0.517795	0.196346	-2.63715	0.00836047	0.174771
ENSG00000004534	585.28	0.955218	0.362332	2.63631	0.00838143	0.17501
ENSG00000196696	416.092	1.26121	0.478629	2.63504	0.00841269	0.175373
ENSG00000014164	754.597	0.733845	0.278517	2.63483	0.0084179	0.175373
ENSG00000101333	213.742	-2.43935	0.926174	-2.63379	0.0084437	0.175711
ENSG00000069702	217.874	0.990542	0.376351	2.63196	0.00848929	0.176304
ENSG00000012124	32.6517	2.22971	0.847192	2.63188	0.00849136	0.176304
ENSG00000137573	978.145	-2.05103	0.779604	-2.63086	0.00851691	0.176619
ENSG00000115661	226.979	-0.649745	0.247004	-2.63051	0.00852578	0.176619
ENSG00000145794	25.751	-2.28155	0.868079	-2.62827	0.00858201	0.177584
ENSG00000184507	13.0938	1.44699	0.550934	2.62643	0.00862863	0.177996
ENSG00000182108	496.999	-0.626206	0.23845	-2.62615	0.00863556	0.177996
ENSG00000082556	15.055	-2.86336	1.09051	-2.62572	0.00864662	0.177996
ENSG00000164318	44.3148	-1.75797	0.669541	-2.62563	0.00864877	0.177996
ENSG00000187824	36.9551	-1.24019	0.472349	-2.62557	0.00865036	0.177996
ENSG00000105072	113.32	0.567755	0.216274	2.62516	0.0086608	0.178011
ENSG00000152583	437.513	-1.52817	0.58268	-2.62266	0.0087247	0.179124
ENSG00000170961	184.683	-2.26029	0.862791	-2.61975	0.00879953	0.180166
ENSG00000165886	264.438	-1.16534	0.444903	-2.61932	0.00881051	0.180166
ENSG00000184840	1264.46	-0.819294	0.312807	-2.61916	0.00881457	0.180166
ENSG00000170122	26.2186	1.74309	0.665541	2.61905	0.00881749	0.180166
ENSG00000104611	443.925	1.44365	0.551269	2.61878	0.00882447	0.180166
ENSG00000075399	556.54	1.30822	0.49976	2.61769	0.00885276	0.180405
ENSG00000172500	669.598	-0.787335	0.300789	-2.61757	0.00885581	0.180405
ENSG00000153976	304.054	-1.09132	0.417057	-2.61672	0.00887789	0.180655
ENSG00000176269	1.4783	3.83112	1.46431	2.61632	0.00888819	NA
ENSG00000253671	49.5714	1.56257	0.597261	2.61623	0.00889079	0.180717
ENSG00000160862	21.5299	-2.37064	0.906794	-2.6143	0.00894096	0.18138
ENSG00000169682	926.214	-0.744283	0.284706	-2.61422	0.00894317	0.18138
ENSG00000163810	11.5853	1.64604	0.629801	2.61359	0.00895976	0.181517
ENSG00000138136	1.75476	3.67953	1.40885	2.61172	0.00900875	NA
ENSG00000171564	14.8939	3.43474	1.3156	2.61078	0.00903362	0.182617
ENSG00000197780	151.23	-0.908835	0.348152	-2.61045	0.00904227	0.182617
ENSG00000142449	6.79923	2.1139	0.809851	2.61024	0.00904795	0.182617
ENSG00000148541	37.941	-1.7544	0.672242	-2.60977	0.0090603	0.182617
ENSG00000285427	12.7061	1.24209	0.475962	2.60964	0.00906376	0.182617
ENSG00000049618	2513.57	0.568495	0.217884	2.60917	0.00907622	0.182668
ENSG00000165138	545.783	0.804301	0.308352	2.60839	0.00909705	0.182887
ENSG00000120903	6.22665	1.84546	0.707837	2.60717	0.0091293	0.183334
ENSG00000235899	8.54387	2.42334	0.929736	2.60648	0.00914777	0.183505
ENSG00000163462	108.903	1.53389	0.5886	2.60601	0.00916048	0.183559
ENSG00000157335	8.92855	2.06551	0.792846	2.60519	0.00918246	0.183608
ENSG00000159674	1281.02	-1.25814	0.482939	-2.60517	0.00918288	0.183608
ENSG00000122691	117.114	-2.16458	0.831065	-2.60459	0.00919855	0.183721
ENSG00000169604	1871.02	-1.39314	0.535277	-2.60266	0.00925046	0.184119
ENSG00000183032	29.5416	1.78206	0.684709	2.60265	0.00925057	0.184119
ENSG00000049089	166.338	-1.90322	0.731404	-2.60215	0.00926417	0.184119
ENSG00000168061	214.37	-0.999194	0.384009	-2.602	0.00926808	0.184119
ENSG00000176490	54.3578	-2.24913	0.864391	-2.60199	0.00926856	0.184119
ENSG00000225877	2.55887	4.10236	1.5771	2.6012	0.00928993	NA
ENSG00000106991	642.002	-1.14408	0.439931	-2.60059	0.00930623	0.184405
ENSG00000163623	46.5022	-1.87406	0.720709	-2.6003	0.00931429	0.184405
ENSG00000148688	145.436	-0.599635	0.230634	-2.59994	0.00932398	0.184405
ENSG00000140807	408.382	-1.59265	0.612628	-2.5997	0.00933048	0.184405
ENSG00000078269	648.091	0.765989	0.294656	2.5996	0.00933316	0.184405
ENSG00000050820	1598.86	-0.562491	0.216461	-2.59858	0.0093609	0.184538
ENSG00000034713	421.8	-0.536688	0.206532	-2.59857	0.00936131	0.184538
ENSG00000065618	10002.1	-1.78755	0.687981	-2.59825	0.00936999	0.184538
ENSG00000261924	26.2184	0.839634	0.323265	2.59736	0.00939445	0.184652
ENSG00000009790	70.8672	1.03143	0.397117	2.5973	0.0093959	0.184652
ENSG00000204052	24.1129	-1.55302	0.598036	-2.59688	0.00940759	0.184684
ENSG00000204991	196.053	1.02321	0.394372	2.59454	0.00947187	0.185748
ENSG00000102837	24.1647	-3.579	1.37994	-2.59359	0.00949786	0.185916
ENSG00000166557	1467.1	-0.988661	0.381228	-2.59336	0.00950436	0.185916
ENSG00000141753	4203.75	-1.58148	0.609875	-2.59312	0.00951083	0.185916
ENSG00000149428	2603.59	-0.747466	0.28846	-2.59123	0.00956332	0.18656
ENSG00000146085	340.868	-0.722218	0.278757	-2.59085	0.00957388	0.18656
ENSG00000101082	44.3943	1.0178	0.392847	2.59084	0.0095742	0.18656
ENSG00000174672	42.2388	0.995008	0.384168	2.59003	0.00959665	0.186799
ENSG00000244617	103.633	-2.28873	0.883823	-2.58958	0.00960936	0.186849
ENSG00000184207	449.432	-0.764617	0.295375	-2.58863	0.00963586	0.187043
ENSG00000083896	881.049	0.824157	0.318423	2.58824	0.00964665	0.187043
ENSG00000145649	26.4575	1.3147	0.507974	2.58813	0.0096499	0.187043
ENSG00000265018	91.2772	1.47744	0.570966	2.58762	0.00966412	0.187064
ENSG00000205423	189.327	-0.635495	0.245615	-2.58736	0.00967133	0.187064
ENSG00000198612	316.01	-0.715984	0.27691	-2.58562	0.00972028	0.187625
ENSG00000186526	3.16182	2.89063	1.11803	2.58547	0.00972468	0.187625
ENSG00000240583	460.623	-1.46912	0.568271	-2.58525	0.00973097	0.187625
ENSG00000162129	696.406	1.02391	0.396299	2.58367	0.00977554	0.187991
ENSG00000104823	920.624	-0.786258	0.304324	-2.58362	0.00977692	0.187991
ENSG00000138162	3047.2	1.05229	0.407324	2.58343	0.00978223	0.187991
ENSG00000119681	1989.9	-1.4181	0.548985	-2.58313	0.00979088	0.187991
ENSG00000002746	64.0558	-1.61197	0.624289	-2.5821	0.00982019	0.188357
ENSG00000058085	12220.8	-2.2451	0.869816	-2.58112	0.00984814	0.188696
ENSG00000177697	2057.52	-0.94206	0.365058	-2.58058	0.00986352	0.188794
ENSG00000172638	376.719	-1.64693	0.638332	-2.58006	0.00987841	0.188882
ENSG00000165684	469.282	0.761143	0.295117	2.57912	0.00990519	0.188949
ENSG00000264346	4.24594	2.99829	1.16256	2.57905	0.00990726	0.188949
ENSG00000073756	344.267	-1.65338	0.641157	-2.57875	0.00991595	0.188949
ENSG00000198755	3861.3	-0.657938	0.255185	-2.57828	0.00992929	0.188949
ENSG00000177455	22.1019	2.15153	0.834564	2.57803	0.00993662	0.188949
ENSG00000109016	202.664	-0.625694	0.242725	-2.57779	0.00994358	0.188949
ENSG00000230701	47.8673	0.944223	0.366354	2.57735	0.00995611	0.188991
ENSG00000266714	598.792	1.12088	0.435141	2.5759	0.00999791	0.189589
ENSG00000125740	228.867	1.32774	0.515524	2.57551	0.0100093	0.189608
ENSG00000169856	15.8806	2.28008	0.885418	2.57515	0.0100197	0.189611
ENSG00000162337	2609.51	-1.50847	0.585965	-2.57433	0.0100435	0.189866
ENSG00000078808	2388.82	-0.825233	0.320681	-2.57338	0.0100711	0.190091
ENSG00000142694	205.792	-1.04089	0.40451	-2.57321	0.0100761	0.190091
ENSG00000197977	15.7088	-2.26421	0.880508	-2.57149	0.0101263	0.190627
ENSG00000214787	19.7173	1.0882	0.423219	2.57124	0.0101334	0.190627
ENSG00000084754	1884.99	-0.728528	0.283399	-2.57068	0.0101499	0.190627
ENSG00000172673	31.3946	1.71999	0.669165	2.57035	0.0101595	0.190627
ENSG00000135404	1270.83	-0.771854	0.300302	-2.57026	0.0101621	0.190627
ENSG00000155970	31.2279	-2.18741	0.851098	-2.5701	0.0101668	0.190627
ENSG00000115386	3.51	4.21502	1.64061	2.56919	0.0101938	0.190938
ENSG00000241852	229.427	0.895627	0.348663	2.56874	0.0102068	0.190948
ENSG00000180287	6.93209	2.37273	0.923795	2.56846	0.0102151	0.190948
ENSG00000169189	240.976	-0.679741	0.264836	-2.56665	0.0102686	0.191639
ENSG00000010030	111.839	1.45779	0.568004	2.56651	0.0102729	0.191639
ENSG00000085491	530.795	-0.790921	0.308293	-2.56548	0.0103033	0.191831
ENSG00000079246	2532.08	-0.517824	0.201853	-2.56536	0.0103069	0.191831
ENSG00000064995	229.839	-0.531144	0.207065	-2.5651	0.0103145	0.191831
ENSG00000234308	10.0404	1.99618	0.7784	2.56446	0.0103336	0.191833
ENSG00000186222	153.968	-0.843975	0.329113	-2.56439	0.0103356	0.191833
ENSG00000228314	598.644	3.049	1.18914	2.56405	0.0103459	0.191833
ENSG00000185915	2.34196	3.3557	1.30904	2.56349	0.0103626	NA
ENSG00000117560	11.5594	1.67121	0.651987	2.56326	0.0103695	0.192077
ENSG00000136697	3.07838	2.11596	0.825921	2.56194	0.0104089	0.192428
ENSG00000272752	312.086	1.09487	0.427399	2.5617	0.0104161	0.192428
ENSG00000175445	23.698	-1.73127	0.675863	-2.56157	0.0104199	0.192428
ENSG00000167302	582.909	0.676095	0.264011	2.56086	0.0104414	0.192541
ENSG00000284505	33.9867	0.986543	0.385267	2.56067	0.010447	0.192541
ENSG00000221716	4.93408	2.45861	0.960583	2.5595	0.0104823	0.192865
ENSG00000142684	214.391	-0.945557	0.369488	-2.5591	0.0104943	0.192865
ENSG00000137841	118.239	1.45513	0.568623	2.55904	0.010496	0.192865
ENSG00000198795	71.6928	-1.83252	0.716196	-2.55869	0.0105069	0.192871
ENSG00000226025	3.10975	2.65065	1.03624	2.55796	0.0105287	0.192984
ENSG00000160299	999.581	0.758896	0.2967	2.55779	0.010534	0.192984
ENSG00000162191	507.273	-0.611348	0.239135	-2.5565	0.0105732	0.193508
ENSG00000163518	2.45584	3.09139	1.20933	2.55628	0.0105799	NA
ENSG00000151917	37.8406	-1.51236	0.591834	-2.55538	0.0106072	0.193937
ENSG00000275874	8.17138	-2.90023	1.13553	-2.55408	0.0106469	0.19447
ENSG00000116539	2954.64	0.594069	0.232663	2.55334	0.0106694	0.194688
ENSG00000177943	234.377	1.16593	0.456854	2.55208	0.0107083	0.195204
ENSG00000129009	510.964	-2.12015	0.831405	-2.55008	0.0107698	0.195991
ENSG00000135426	16.6411	1.35594	0.531745	2.54998	0.0107728	0.195991
ENSG00000213977	3005.48	-1.0052	0.394426	-2.54852	0.0108182	0.196622
ENSG00000157593	795.479	-0.941549	0.36954	-2.54789	0.0108375	0.196778
ENSG00000123989	2422.34	-1.08973	0.427952	-2.54637	0.0108848	0.197442
ENSG00000253187	19.6276	-1.91089	0.750642	-2.54567	0.0109069	0.197647
ENSG00000074695	1666.69	-0.702889	0.276225	-2.54462	0.0109396	0.198044
ENSG00000196968	567.643	-0.829535	0.32627	-2.54248	0.0110068	0.199065
ENSG00000198887	573.751	0.66866	0.263093	2.54154	0.0110366	0.199407
ENSG00000139626	237.603	1.70467	0.670884	2.54093	0.0110557	0.199557
ENSG00000187688	134.51	-1.63141	0.642241	-2.54018	0.0110795	0.19979
ENSG00000204291	441.238	-1.63419	0.643608	-2.5391	0.0111137	0.20021
ENSG00000107833	225.345	-0.980557	0.386308	-2.53827	0.01114	0.200488
ENSG00000228308	2.77244	2.34906	0.925589	2.53791	0.0111518	0.200503
ENSG00000010270	223.848	-1.52059	0.599452	-2.53664	0.0111922	0.201032
ENSG00000139631	301.015	1.19378	0.470875	2.53525	0.0112369	0.201462
ENSG00000171103	178.845	-0.477796	0.18847	-2.53512	0.0112408	0.201462
ENSG00000125510	24.3519	-1.54499	0.609494	-2.53487	0.011249	0.201462
ENSG00000221823	1043.22	-0.620754	0.244978	-2.53391	0.0112796	0.20151
ENSG00000177990	34.8714	-2.38171	0.939959	-2.53384	0.011282	0.20151
ENSG00000006283	15.8038	-1.57775	0.622875	-2.53302	0.0113085	0.20151
ENSG00000182871	3744.64	-1.22295	0.48282	-2.53294	0.0113111	0.20151
ENSG00000243449	73.183	-1.58685	0.626513	-2.53283	0.0113145	0.20151
ENSG00000110660	281.5	-0.860885	0.339902	-2.53274	0.0113175	0.20151
ENSG00000118473	65.0206	-2.35236	0.928932	-2.53232	0.0113309	0.201555
ENSG00000137207	1162.54	-0.841935	0.332551	-2.53175	0.0113496	0.201691
ENSG00000226312	71.9384	1.23067	0.486292	2.53073	0.0113827	0.202006
ENSG00000100429	501.775	0.634994	0.250934	2.53052	0.0113893	0.202006
ENSG00000130349	73.188	0.525813	0.207932	2.52878	0.011446	0.202816
ENSG00000135870	1635.48	0.606385	0.239831	2.52839	0.0114588	0.202848
ENSG00000163354	23.1958	1.40277	0.555025	2.52739	0.0114913	0.203132
ENSG00000105127	547.126	0.541963	0.214479	2.52688	0.0115081	0.203132
ENSG00000182220	827.526	-0.79272	0.313746	-2.52663	0.0115163	0.203132
ENSG00000140365	464.219	-0.514918	0.203803	-2.52654	0.0115191	0.203132
ENSG00000185013	34.5006	1.18064	0.467476	2.52556	0.0115514	0.203502
ENSG00000178401	37.7406	-2.10292	0.832763	-2.52523	0.0115622	0.203502
ENSG00000173702	2.37305	3.99743	1.58342	2.52456	0.0115844	NA
ENSG00000089472	75.8686	-1.79008	0.709159	-2.52423	0.0115951	0.203625
ENSG00000262655	216.263	-1.53398	0.607757	-2.52399	0.011603	0.203625
ENSG00000117899	557.622	-0.397553	0.157515	-2.5239	0.011606	0.203625
ENSG00000180185	315.263	-0.562247	0.222789	-2.52367	0.0116135	0.203625
ENSG00000231535	107.06	3.11655	1.23548	2.52255	0.0116509	0.203857
ENSG00000215788	474.616	1.04676	0.415003	2.5223	0.011659	0.203857
ENSG00000188315	87.8092	1.07403	0.425824	2.52223	0.0116614	0.203857
ENSG00000279491	15.9893	1.29241	0.512476	2.52189	0.0116726	0.203857
ENSG00000200156	84.3175	2.07683	0.82369	2.52137	0.0116899	0.203857
ENSG00000169750	360.317	-1.562	0.619529	-2.52127	0.0116933	0.203857
ENSG00000198670	54.3918	2.17674	0.863674	2.52032	0.0117248	0.204211
ENSG00000165443	9.49111	-2.92969	1.16289	-2.51931	0.0117586	0.204511
ENSG00000198929	187.009	1.54183	0.612052	2.51912	0.0117649	0.204511
ENSG00000239620	6.35245	3.38758	1.34492	2.5188	0.0117754	0.204511
ENSG00000088053	36.845	1.74158	0.691532	2.51844	0.0117876	0.204531
ENSG00000170989	77.2496	-1.44648	0.574584	-2.51745	0.0118209	0.204887
ENSG00000159409	9.36561	1.25902	0.500227	2.51691	0.0118391	0.204887
ENSG00000122861	2009.08	-1.5562	0.618562	-2.51584	0.0118751	0.204887
ENSG00000120075	17.0178	-1.94277	0.772302	-2.51555	0.0118846	0.204887
ENSG00000088538	190.553	2.04409	0.812644	2.51535	0.0118913	0.204887
ENSG00000115419	1229.72	-1.02374	0.407073	-2.51488	0.0119074	0.204887
ENSG00000046651	373.365	0.788731	0.313629	2.51485	0.0119082	0.204887
ENSG00000165506	239.076	-0.579874	0.230585	-2.5148	0.0119101	0.204887
ENSG00000145354	269.112	-0.761748	0.302925	-2.51464	0.0119153	0.204887
ENSG00000135862	3414	-1.17377	0.466807	-2.51447	0.0119211	0.204887
ENSG00000184922	301.794	0.845636	0.336346	2.51418	0.0119308	0.204887
ENSG00000215193	1501.59	-0.314753	0.125218	-2.51363	0.0119494	0.20489
ENSG00000224660	135.786	1.20377	0.478952	2.51334	0.0119593	0.20489
ENSG00000236830	197.825	1.45749	0.579976	2.51301	0.0119707	0.20489
ENSG00000177613	446.802	-0.574833	0.228757	-2.51286	0.0119756	0.20489
ENSG00000200795	171.979	0.971207	0.386545	2.51253	0.0119867	0.20489
ENSG00000053371	638.389	-0.958538	0.381726	-2.51106	0.0120368	0.205273
ENSG00000228044	5.43312	1.78452	0.71078	2.51065	0.0120509	0.205273
ENSG00000105617	56.2077	0.663898	0.264491	2.5101	0.0120697	0.205273
ENSG00000102362	89.0235	1.47106	0.586074	2.51003	0.012072	0.205273
ENSG00000142224	24.5051	2.15493	0.858573	2.5099	0.0120766	0.205273
ENSG00000173227	198.81	-1.65716	0.660346	-2.50953	0.0120891	0.205273
ENSG00000134294	7035.27	-1.09742	0.437305	-2.5095	0.0120901	0.205273
ENSG00000189182	18.6084	2.62754	1.04723	2.50905	0.0121058	0.205273
ENSG00000006327	1023.44	-1.58853	0.633191	-2.50878	0.0121151	0.205273
ENSG00000106327	42.8902	1.13886	0.453992	2.50855	0.0121228	0.205273
ENSG00000138613	91.5125	-1.14238	0.45548	-2.50809	0.0121387	0.205273
ENSG00000168569	287.309	-0.786501	0.313603	-2.50795	0.0121432	0.205273
ENSG00000213380	716.887	-0.482587	0.192559	-2.50617	0.0122046	0.206041
ENSG00000071127	2852.69	-0.675789	0.26967	-2.50598	0.0122111	0.206041
ENSG00000106113	5.23121	1.61062	0.642919	2.50516	0.0122396	0.206119
ENSG00000162461	39.0882	1.14583	0.457392	2.50513	0.0122406	0.206119
ENSG00000132326	690.926	0.567965	0.226743	2.50488	0.0122493	0.206119
ENSG00000266173	447.03	0.460118	0.18375	2.50404	0.0122785	0.206182
ENSG00000113211	12.5185	1.78981	0.714859	2.50373	0.0122892	0.206182
ENSG00000148337	1369.36	0.535011	0.213755	2.50292	0.0123175	0.206182
ENSG00000186566	1166.04	0.605629	0.24198	2.50281	0.0123212	0.206182
ENSG00000116678	136.09	-0.90359	0.361045	-2.50271	0.0123247	0.206182
ENSG00000167548	6784.6	0.61085	0.244086	2.5026	0.0123285	0.206182
ENSG00000152683	683.392	-0.499664	0.199665	-2.50251	0.0123316	0.206182
ENSG00000066379	124.447	-0.681003	0.272164	-2.50217	0.0123433	0.206189
ENSG00000175121	76.1201	1.76342	0.704944	2.50151	0.0123665	0.206389
ENSG00000167281	11.1818	1.80855	0.723159	2.50091	0.0123875	0.206552
ENSG00000188938	615.935	0.655606	0.262187	2.50053	0.0124007	0.206585
ENSG00000125347	1007.8	0.874248	0.349701	2.49998	0.0124199	0.206717
ENSG00000226235	3.79764	2.05726	0.823275	2.49888	0.0124587	0.207175
ENSG00000198759	82.6936	-1.33119	0.532905	-2.498	0.0124897	0.207504
ENSG00000255284	55.3773	1.12551	0.450756	2.49694	0.012527	0.207935
ENSG00000164406	17.6933	1.34755	0.539757	2.4966	0.0125391	0.207948
ENSG00000147381	536.956	-3.69564	1.48052	-2.49617	0.0125541	0.208009
ENSG00000248483	128.169	1.23038	0.493076	2.49531	0.0125849	0.20833
ENSG00000143641	2486.81	-1.10064	0.441237	-2.49444	0.0126156	0.208651
ENSG00000179862	1062.43	-1.40115	0.56207	-2.49283	0.0126729	0.20941
ENSG00000172828	42.2149	1.86842	0.749679	2.4923	0.012692	0.209446
ENSG00000196312	685.763	0.900732	0.361449	2.492	0.0127025	0.209446
ENSG00000117122	772.84	-2.08096	0.835128	-2.49178	0.0127103	0.209446
ENSG00000188060	46.9155	-1.51585	0.608418	-2.49146	0.012722	0.209446
ENSG00000166171	92.8777	-0.972362	0.390371	-2.49086	0.0127433	0.209446
ENSG00000225032	52.0942	0.938884	0.376959	2.49068	0.01275	0.209446
ENSG00000203710	20.8778	1.8456	0.741045	2.49054	0.0127548	0.209446
ENSG00000123810	33.5582	-0.850922	0.341731	-2.49004	0.012773	0.209557
ENSG00000175756	784.12	-0.747056	0.300095	-2.4894	0.0127961	0.209748
ENSG00000278570	10.9176	1.76032	0.707382	2.48849	0.0128286	0.210095
ENSG00000127314	1208.6	-0.977534	0.392905	-2.48797	0.0128476	0.210217
ENSG00000240012	1.84956	2.45269	0.986177	2.48707	0.0128799	NA
ENSG00000070886	30.9825	2.83515	1.14002	2.48694	0.0128847	0.210638
ENSG00000185294	1.39715	3.91743	1.5757	2.48615	0.0129133	NA
ENSG00000181555	1530.89	0.473787	0.190578	2.48605	0.0129168	0.210975
ENSG00000144455	399.19	-0.817428	0.329037	-2.48431	0.0129805	0.211752
ENSG00000104957	426.81	0.775208	0.312066	2.48411	0.0129875	0.211752
ENSG00000237159	3.16848	3.08005	1.24021	2.48349	0.0130103	0.211769
ENSG00000168772	22.5623	-1.80253	0.725856	-2.48332	0.0130165	0.211769
ENSG00000226167	18.226	1.42857	0.575309	2.48314	0.0130231	0.211769
ENSG00000163864	239.17	1.08639	0.437633	2.48243	0.013049	0.212004
ENSG00000260549	15.4116	-2.12399	0.855927	-2.4815	0.0130829	0.212011
ENSG00000173933	1441.56	-0.588292	0.237072	-2.4815	0.0130833	0.212011
ENSG00000269404	11.5233	2.32525	0.937046	2.48147	0.0130841	0.212011
ENSG00000165810	64.9328	1.72681	0.696205	2.48033	0.0131262	0.212506
ENSG00000113312	211.198	-0.535196	0.215811	-2.47993	0.0131409	0.212556
ENSG00000105352	5.64123	2.12809	0.858359	2.47926	0.0131656	0.212769
ENSG00000183747	1.52144	3.39136	1.3681	2.47888	0.0131797	NA
ENSG00000135636	311.072	-1.40641	0.567569	-2.47796	0.0132135	0.213356
ENSG00000187862	6.77145	2.48698	1.00379	2.4776	0.013227	0.213386
ENSG00000132581	379.468	-0.499202	0.201522	-2.47716	0.0132434	0.213463
ENSG00000164237	172.275	-1.20553	0.486916	-2.47584	0.0132923	0.213887
ENSG00000151881	148.588	-0.887817	0.358617	-2.47567	0.0132986	0.213887
ENSG00000232684	14.9539	1.28027	0.517173	2.47551	0.0133046	0.213887
ENSG00000168938	352.754	-1.10462	0.446612	-2.47333	0.013386	0.215006
ENSG00000167552	810.227	-1.29206	0.522514	-2.47278	0.0134065	0.215027
ENSG00000197361	27.1157	-1.00028	0.404535	-2.47267	0.0134107	0.215027
ENSG00000203760	97.6438	0.977758	0.395753	2.47062	0.0134878	0.216033
ENSG00000113916	1276.44	0.80255	0.324869	2.47038	0.0134969	0.216033
ENSG00000117859	681.248	-0.634555	0.257086	-2.46826	0.0135772	0.217129
ENSG00000182667	80.3076	-1.88172	0.762566	-2.46761	0.0136017	0.217332
ENSG00000205076	774.294	-2.29058	0.928831	-2.46609	0.0136596	0.218067
ENSG00000004777	153.83	1.18053	0.47892	2.46499	0.0137016	0.21823
ENSG00000205189	272.092	-1.58581	0.643352	-2.46492	0.0137044	0.21823
ENSG00000171163	510.169	0.950502	0.385616	2.46489	0.0137055	0.21823
ENSG00000166311	311.232	-1.02275	0.415037	-2.46424	0.0137303	0.218258
ENSG00000167182	398.373	0.663362	0.269197	2.46423	0.0137309	0.218258
ENSG00000170315	3627.72	-0.805649	0.327004	-2.46373	0.0137501	0.218373
ENSG00000212899	1.6012	3.74125	1.51886	2.4632	0.0137705	NA
ENSG00000138834	1619.02	0.834194	0.33871	2.46285	0.0137837	0.218519
ENSG00000160838	5.39593	2.08993	0.848664	2.46262	0.0137927	0.218519
ENSG00000175634	1360.89	-1.00016	0.406247	-2.46194	0.0138186	0.218519
ENSG00000213901	55.0765	1.30082	0.528431	2.46167	0.0138292	0.218519
ENSG00000214822	137.801	2.40713	0.977884	2.46157	0.013833	0.218519
ENSG00000197308	6.29777	-2.68437	1.09063	-2.46131	0.0138432	0.218519
ENSG00000258429	285.094	-0.592324	0.240684	-2.461	0.0138548	0.218519
ENSG00000108387	43.2172	-1.58819	0.645382	-2.46085	0.0138607	0.218519
ENSG00000150551	57.3903	-1.61379	0.655823	-2.46071	0.0138663	0.218519
ENSG00000118322	804.133	1.94428	0.790504	2.45954	0.0139113	0.218873
ENSG00000115252	15.547	-1.85489	0.754169	-2.45951	0.0139126	0.218873
ENSG00000099769	18.0189	1.26001	0.512393	2.45906	0.01393	0.218933
ENSG00000109472	189.013	-1.11071	0.451731	-2.4588	0.0139402	0.218933
ENSG00000168003	3912.38	-0.908238	0.369431	-2.45848	0.0139528	0.218944
ENSG00000124641	375.676	-0.55256	0.224804	-2.45796	0.013973	0.219073
ENSG00000106236	12.337	-2.43571	0.991187	-2.45736	0.0139962	0.219249
ENSG00000164176	411.229	-1.81707	0.739782	-2.45622	0.0140406	0.219733
ENSG00000168421	58.5219	1.47379	0.600088	2.45596	0.014051	0.219733
ENSG00000162687	45.4406	-2.21839	0.903567	-2.45514	0.0140828	0.219861
ENSG00000184465	629.559	0.85484	0.348184	2.45514	0.0140831	0.219861
ENSG00000261617	3.7109	2.92546	1.19201	2.45423	0.0141187	0.219884
ENSG00000238121	10.2777	1.77872	0.724772	2.45419	0.0141204	0.219884
ENSG00000177294	22.3008	1.52761	0.622451	2.45418	0.0141205	0.219884
ENSG00000137409	2160.12	-0.789401	0.321736	-2.45357	0.0141447	0.220076
ENSG00000168769	1416.84	0.851863	0.347382	2.45224	0.014197	0.220609
ENSG00000162396	131.756	-0.389016	0.158647	-2.45209	0.014203	0.220609
ENSG00000153832	38.7813	-1.33084	0.542825	-2.45169	0.0142188	0.220668
ENSG00000166482	270.162	-1.78943	0.730485	-2.44964	0.0142998	0.221737
ENSG00000211460	652.225	-0.512711	0.209473	-2.44763	0.0143801	0.222639
ENSG00000111877	330.018	0.520135	0.212517	2.4475	0.0143851	0.222639
ENSG00000163564	12.2708	1.81292	0.741069	2.44636	0.0144307	0.222639
ENSG00000139437	323.906	0.95047	0.388529	2.44633	0.0144319	0.222639
ENSG00000239961	6.55144	2.94819	1.20518	2.44627	0.0144343	0.222639
ENSG00000183695	3.90742	4.27022	1.74566	2.44619	0.0144373	0.222639
ENSG00000169884	32.9593	1.74879	0.714942	2.44606	0.0144427	0.222639
ENSG00000100991	1372.35	-0.395016	0.161517	-2.44566	0.0144587	0.222656
ENSG00000219607	148.401	-1.68628	0.689724	-2.44487	0.0144906	0.222656
ENSG00000132199	894.749	0.843607	0.345097	2.44455	0.0145032	0.222656
ENSG00000066056	91.1935	-1.25121	0.511845	-2.44451	0.0145051	0.222656
ENSG00000106484	1029.6	-1.64029	0.671198	-2.44383	0.0145323	0.222656
ENSG00000229867	26.3898	0.973618	0.398418	2.44371	0.014537	0.222656
ENSG00000094916	2985.65	-1.00094	0.409644	-2.44343	0.0145485	0.222656
ENSG00000100601	153.08	-0.661983	0.270932	-2.44336	0.0145513	0.222656
ENSG00000203734	22.9821	1.21588	0.497644	2.44328	0.0145546	0.222656
ENSG00000173890	87.3153	1.24609	0.51006	2.44302	0.0145651	0.222656
ENSG00000131042	47.5763	1.15399	0.472479	2.44242	0.0145891	0.222681
ENSG00000171150	377.386	-0.558721	0.228761	-2.44238	0.0145909	0.222681
ENSG00000172995	1.62999	3.45211	1.41498	2.43968	0.0147002	NA
ENSG00000011009	1091.82	-0.780516	0.319928	-2.43966	0.014701	0.224175
ENSG00000149970	20.1124	2.21026	0.906199	2.43904	0.0147261	0.224372
ENSG00000053372	525.424	-0.697302	0.285947	-2.43857	0.0147455	0.224481
ENSG00000107731	2080.48	-0.813131	0.333645	-2.43711	0.014805	0.225163
ENSG00000130764	1105.91	-0.677397	0.278003	-2.43665	0.014824	0.225163
ENSG00000173163	139.862	-0.710728	0.291691	-2.43658	0.014827	0.225163
ENSG00000005893	2378.51	-0.584143	0.23977	-2.43626	0.01484	0.225173
ENSG00000105700	712.026	0.497151	0.204149	2.43524	0.0148821	0.225355
ENSG00000248724	7.73848	1.46294	0.600776	2.43508	0.0148885	0.225355
ENSG00000004059	1706.27	-0.959928	0.394209	-2.43507	0.0148888	0.225355
ENSG00000166963	272.702	-1.5725	0.645908	-2.43455	0.0149103	0.225495
ENSG00000138279	1198.57	-0.736132	0.302409	-2.43422	0.0149238	0.225514
ENSG00000019169	3.48097	1.40421	0.576979	2.43374	0.0149439	0.225569
ENSG00000234719	23.9062	1.53793	0.631972	2.43354	0.014952	0.225569
ENSG00000125817	2622.9	-0.841982	0.346088	-2.43285	0.0149803	0.225811
ENSG00000149557	162.332	-1.73007	0.711388	-2.43196	0.0150173	0.225974
ENSG00000247708	198.299	0.997245	0.410058	2.43196	0.0150174	0.225974
ENSG00000159423	673.76	-0.984612	0.404906	-2.4317	0.015028	0.225974
ENSG00000106624	1761.9	-2.06007	0.847623	-2.43041	0.0150817	0.226596
ENSG00000213809	30.3377	1.23735	0.50928	2.42961	0.015115	0.226627
ENSG00000182612	170.654	-1.01025	0.415858	-2.42932	0.0151272	0.226627
ENSG00000143870	2170.85	-0.941291	0.38749	-2.4292	0.0151321	0.226627
ENSG00000119865	31.3106	-1.71317	0.705248	-2.42918	0.0151331	0.226627
ENSG00000173511	661.26	-0.878792	0.361835	-2.42871	0.0151527	0.22667
ENSG00000180071	70.4048	1.26191	0.519619	2.42852	0.0151607	0.22667
ENSG00000147475	1248.91	-1.01608	0.418598	-2.42733	0.0152102	0.22696
ENSG00000196597	128.552	1.03489	0.426376	2.42717	0.015217	0.22696
ENSG00000165434	287.4	-1.35579	0.55864	-2.42694	0.0152267	0.22696
ENSG00000164736	22.7093	-1.54856	0.638088	-2.42688	0.0152295	0.22696
ENSG00000284954	9.22596	-1.38692	0.571637	-2.42623	0.0152566	0.22718
ENSG00000083444	2001.95	-1.15218	0.475018	-2.42556	0.0152848	0.227367
ENSG00000223797	28.9877	0.826678	0.34085	2.42534	0.0152939	0.227367
ENSG00000204310	810.871	-0.816473	0.336729	-2.42472	0.0153203	0.227575
ENSG00000140905	166.672	-0.721351	0.297654	-2.42346	0.0153736	0.228182
ENSG00000136828	194.622	1.26559	0.522413	2.42259	0.0154105	0.228545
ENSG00000182583	1.59725	3.24309	1.3389	2.42221	0.0154265	NA
ENSG00000171450	7.7663	-2.4212	0.999719	-2.42188	0.0154404	0.228804
ENSG00000099338	38.2767	1.27787	0.527899	2.42068	0.0154916	0.228829
ENSG00000138757	1053.22	-0.621391	0.256724	-2.42046	0.0155008	0.228829
ENSG00000185158	197.12	0.896121	0.370246	2.42034	0.0155059	0.228829
ENSG00000160113	1806.31	-1.25542	0.518707	-2.4203	0.0155078	0.228829
ENSG00000131899	1610.14	-0.764088	0.315703	-2.42028	0.0155086	0.228829
ENSG00000099866	20.4486	1.22112	0.504579	2.42009	0.0155168	0.228829
ENSG00000072422	113.066	-1.10976	0.458676	-2.41949	0.0155425	0.228864
ENSG00000197702	720.472	-0.59382	0.24547	-2.41912	0.0155581	0.228864
ENSG00000133624	218.08	0.926331	0.382929	2.41907	0.0155603	0.228864
ENSG00000058804	688.393	-0.819839	0.338935	-2.41887	0.015569	0.228864
ENSG00000176919	12.143	1.57632	0.651787	2.41846	0.0155862	0.228934
ENSG00000158748	10.0613	1.56956	0.649282	2.41738	0.0156326	0.229421
ENSG00000203801	3.87013	1.38571	0.573314	2.41702	0.0156481	0.229421
ENSG00000124614	3648.17	-0.629464	0.260499	-2.41638	0.0156756	0.229421
ENSG00000084072	352.662	-0.494004	0.204442	-2.41636	0.0156767	0.229421
ENSG00000046653	109.766	-1.09532	0.45334	-2.4161	0.0156876	0.229421
ENSG00000153531	33.2194	0.974593	0.4034	2.41595	0.0156943	0.229421
ENSG00000260125	1.03733	-2.58641	1.07102	-2.4149	0.0157396	NA
ENSG00000198870	15.6654	1.1984	0.496391	2.41422	0.0157688	0.230215
ENSG00000140406	893.677	-0.709319	0.293831	-2.41404	0.0157768	0.230215
ENSG00000163156	197.957	0.484424	0.200688	2.41382	0.0157862	0.230215
ENSG00000135406	5.47637	-1.70331	0.705944	-2.41281	0.0158299	0.230603
ENSG00000140464	2980.99	0.594053	0.246228	2.41261	0.0158387	0.230603
ENSG00000204899	75.9707	-1.03263	0.428061	-2.41234	0.0158504	0.230603
ENSG00000184451	18.443	-1.46916	0.609126	-2.41191	0.0158692	0.230618
ENSG00000079263	22.0984	1.29658	0.537613	2.41174	0.0158765	0.230618
ENSG00000130940	1956.2	0.856545	0.355237	2.4112	0.0159002	0.230779
ENSG00000154451	361.438	1.38778	0.575818	2.41009	0.0159485	0.231102
ENSG00000168701	192.312	-0.432579	0.1795	-2.40991	0.0159564	0.231102
ENSG00000164283	24.2897	-1.75471	0.728149	-2.40982	0.0159602	0.231102
ENSG00000091732	173.699	-0.557633	0.231441	-2.40939	0.0159791	0.231163
ENSG00000102878	217.569	1.05142	0.436474	2.40891	0.0160005	0.231163
ENSG00000115085	88.1977	1.5287	0.634615	2.40887	0.0160021	0.231163
ENSG00000146830	1785.41	0.68809	0.285723	2.40824	0.0160295	0.231376
ENSG00000128383	88.0128	2.14419	0.89083	2.40696	0.0160861	0.23201
ENSG00000156642	1360.73	-0.661137	0.274778	-2.40608	0.0161249	0.232132
ENSG00000114127	1625.86	0.531734	0.221009	2.40593	0.0161313	0.232132
ENSG00000122884	653.081	-1.1786	0.489878	-2.40591	0.0161324	0.232132
ENSG00000153786	777.645	-0.654109	0.271913	-2.40558	0.0161468	0.232133
ENSG00000124299	556.099	-0.985458	0.409723	-2.40518	0.0161645	0.232133
ENSG00000168209	3074.73	-1.10791	0.460659	-2.40505	0.0161704	0.232133
ENSG00000261286	113.774	1.18803	0.494105	2.40441	0.0161987	0.232232
ENSG00000247774	30.5668	1.02074	0.424562	2.40422	0.0162071	0.232232
ENSG00000112139	482.804	1.90976	0.794398	2.40404	0.0162151	0.232232
ENSG00000206760	2.0951	4.40056	1.83114	2.40318	0.0162532	NA
ENSG00000147050	935.466	0.898839	0.374497	2.40012	0.0163896	0.234548
ENSG00000239282	271.138	-1.27831	0.532756	-2.39942	0.0164211	0.234712
ENSG00000263818	8.32075	-1.64658	0.686334	-2.3991	0.0164355	0.234712
ENSG00000121774	1691.98	-0.494812	0.206264	-2.39893	0.0164432	0.234712
ENSG00000258274	20.502	1.44658	0.603129	2.39846	0.0164641	0.234712
ENSG00000099326	479.014	0.927991	0.386952	2.39821	0.0164756	0.234712
ENSG00000119723	179.931	-0.607939	0.253502	-2.39816	0.0164777	0.234712
ENSG00000204969	3.58237	2.18799	0.912784	2.39705	0.0165277	0.235241
ENSG00000198944	21.071	-2.02753	0.845952	-2.39674	0.0165415	0.235255
ENSG00000099308	411.79	0.758508	0.31654	2.39625	0.0165638	0.235391
ENSG00000137817	602.363	0.608467	0.253969	2.39584	0.0165825	0.235474
ENSG00000229918	2.78582	2.26649	0.946184	2.3954	0.0166021	0.235571
ENSG00000131165	1896.15	-0.66514	0.277772	-2.39456	0.0166404	0.235932
ENSG00000122515	2092.76	0.589955	0.246447	2.39384	0.0166729	0.23621
ENSG00000173320	668.518	1.14855	0.479917	2.39322	0.0167014	0.236262
ENSG00000156500	107.263	0.843817	0.352607	2.39308	0.0167076	0.236262
ENSG00000168026	50.0972	1.25926	0.526247	2.39291	0.0167151	0.236262
ENSG00000198663	1141.63	-0.671511	0.280728	-2.39203	0.0167553	0.236648
ENSG00000286053	7.16335	2.67275	1.11858	2.38942	0.0168749	0.238036
ENSG00000133704	725.127	-0.524627	0.219596	-2.38905	0.0168918	0.238036
ENSG00000099974	94.4637	0.859218	0.35965	2.38904	0.0168924	0.238036
ENSG00000204472	27.0845	1.00224	0.419601	2.38855	0.0169151	0.238172
ENSG00000272589	46.4648	1.51291	0.633535	2.38805	0.0169382	0.238311
ENSG00000187609	190.308	0.960353	0.402196	2.38777	0.0169509	0.238311
ENSG00000277117	95.2014	-1.6319	0.683794	-2.38654	0.0170076	0.238587
ENSG00000138107	1227.3	-0.64623	0.270804	-2.38634	0.0170171	0.238587
ENSG00000197057	14.7864	1.65314	0.692783	2.38624	0.0170218	0.238587
ENSG00000178038	2955.43	1.77111	0.742233	2.38618	0.0170242	0.238587
ENSG00000269190	125.467	-1.61103	0.675217	-2.38594	0.0170355	0.238587
ENSG00000207304	91.6821	1.29329	0.542166	2.38542	0.0170597	0.238745
ENSG00000040487	269.723	-0.646817	0.271256	-2.38453	0.017101	0.239016
ENSG00000130707	1096.18	1.51082	0.633654	2.3843	0.0171118	0.239016
ENSG00000091409	7947.12	-1.32864	0.557299	-2.38408	0.017122	0.239016
ENSG00000189013	6.84668	1.80003	0.755171	2.38361	0.0171439	0.239016
ENSG00000279141	46.3926	1.27939	0.536805	2.38334	0.0171561	0.239016
ENSG00000116205	199.837	-0.51825	0.217448	-2.38332	0.0171571	0.239016
ENSG00000241644	32.1407	-1.71564	0.720012	-2.38279	0.0171818	0.239178
ENSG00000162384	207.135	-0.558431	0.234413	-2.38225	0.0172072	0.239248
ENSG00000128965	84.504	0.940662	0.394978	2.38156	0.0172396	0.239248
ENSG00000166848	513.814	-0.481996	0.202413	-2.38126	0.0172537	0.239248
ENSG00000256025	10.9961	-2.80248	1.177	-2.38103	0.0172642	0.239248
ENSG00000188878	431.367	0.802291	0.336971	2.38089	0.0172708	0.239248
ENSG00000090971	195.943	-1.18514	0.497788	-2.38082	0.017274	0.239248
ENSG00000157693	297.87	0.693385	0.291248	2.38074	0.0172779	0.239248
ENSG00000138395	6.07464	-2.03602	0.85539	-2.38022	0.0173022	0.239404
ENSG00000168970	1246.3	1.20228	0.505212	2.37975	0.0173244	0.23953
ENSG00000141873	404.638	-0.68922	0.289774	-2.37848	0.0173843	0.240178
ENSG00000175471	150.866	-1.16648	0.490593	-2.3777	0.0174212	0.240338
ENSG00000167680	164.428	-1.15043	0.483846	-2.37768	0.0174221	0.240338
ENSG00000138735	233.056	-1.31696	0.554299	-2.37591	0.0175059	0.241313
ENSG00000267013	5.40811	-2.54125	1.07028	-2.37438	0.0175783	0.24213
ENSG00000114988	283.642	-0.772212	0.325304	-2.37382	0.0176053	0.242285
ENSG00000137959	1066.45	1.42388	0.599882	2.37359	0.0176159	0.242285
ENSG00000131471	121.161	-1.40978	0.594067	-2.3731	0.0176395	0.242428
ENSG00000165887	4.70406	1.65059	0.695898	2.37189	0.0176974	0.242497
ENSG00000171680	1236.08	0.995188	0.419659	2.37142	0.01772	0.242497
ENSG00000167986	3874.4	-0.671517	0.283179	-2.37135	0.0177231	0.242497
ENSG00000129422	1557.3	0.783478	0.330412	2.37121	0.0177297	0.242497
ENSG00000114790	365.672	1.26511	0.533623	2.37079	0.0177501	0.242497
ENSG00000277494	6.20723	1.96983	0.83098	2.37049	0.0177646	0.242497
ENSG00000146700	44.0673	-1.33757	0.564341	-2.37014	0.0177816	0.242497
ENSG00000139263	1204.2	-0.509975	0.215174	-2.37006	0.0177852	0.242497
ENSG00000183722	105.946	-1.5399	0.64977	-2.36992	0.0177918	0.242497
ENSG00000113905	5.48792	2.84779	1.20172	2.36977	0.0177993	0.242497
ENSG00000112077	3.30766	-4.26363	1.79932	-2.36957	0.0178087	0.242497
ENSG00000161544	100.952	-1.35999	0.574001	-2.36931	0.0178214	0.242497
ENSG00000119927	257.986	-0.675493	0.285118	-2.36917	0.0178279	0.242497
ENSG00000145431	413.407	-1.79078	0.755877	-2.36914	0.0178293	0.242497
ENSG00000145284	462.02	-1.21843	0.514394	-2.36867	0.0178523	0.242576
ENSG00000145293	365.399	-0.612215	0.258485	-2.36848	0.0178615	0.242576
ENSG00000188732	95.0294	1.86453	0.787554	2.36749	0.017909	0.242882
ENSG00000213213	10.4213	1.16709	0.493006	2.3673	0.0179183	0.242882
ENSG00000187742	582.635	0.688614	0.290955	2.36674	0.0179455	0.242882
ENSG00000176022	504.378	-0.870297	0.367736	-2.36663	0.0179507	0.242882
ENSG00000175697	58.9484	-1.87715	0.793216	-2.3665	0.0179571	0.242882
ENSG00000108528	850.313	-0.675408	0.285419	-2.36637	0.0179633	0.242882
ENSG00000101596	1432.77	0.798213	0.337519	2.36494	0.0180328	0.243642
ENSG00000123080	272.067	-1.29948	0.54973	-2.36384	0.0180864	0.243972
ENSG00000179532	368.143	0.896406	0.379244	2.36366	0.0180952	0.243972
ENSG00000151079	23.326	-3.01742	1.27661	-2.36363	0.018097	0.243972
ENSG00000254019	6.47998	1.79535	0.759731	2.36314	0.0181207	0.244061
ENSG00000240505	5.68478	2.91958	1.23557	2.36295	0.0181302	0.244061
ENSG00000233746	2.43442	-2.72983	1.15587	-2.36171	0.0181908	NA
ENSG00000270580	84.2928	0.800966	0.339154	2.36166	0.0181935	0.244733
ENSG00000163909	122.512	-1.69843	0.719444	-2.36076	0.0182377	0.244837
ENSG00000123496	6.29155	-2.54495	1.07817	-2.36044	0.0182533	0.244837
ENSG00000163993	228.305	1.99915	0.846945	2.36042	0.0182541	0.244837
ENSG00000151617	201.03	-1.45993	0.618545	-2.36027	0.0182616	0.244837
ENSG00000182021	38.3437	1.89695	0.803799	2.35998	0.0182757	0.244837
ENSG00000224531	305.696	-0.69869	0.296071	-2.35987	0.0182812	0.244837
ENSG00000139351	22.9142	1.59015	0.673963	2.3594	0.0183043	0.244857
ENSG00000182632	11.0612	-2.36358	1.00181	-2.3593	0.0183093	0.244857
ENSG00000150281	122.418	-1.08069	0.458182	-2.35866	0.0183412	0.245082
ENSG00000206538	80.5534	-1.58794	0.673306	-2.35842	0.0183528	0.245082
ENSG00000242412	7.65539	-2.03982	0.865095	-2.35791	0.018378	0.24524
ENSG00000112697	1857.38	-0.559134	0.23724	-2.35683	0.0184319	0.245752
ENSG00000187559	11.8499	1.5269	0.648037	2.35619	0.0184634	0.245752
ENSG00000168000	489.066	-1.16102	0.492807	-2.35594	0.018476	0.245752
ENSG00000137497	6454.24	1.02613	0.435726	2.35498	0.0185237	0.245752
ENSG00000238105	103.91	1.06996	0.454371	2.35482	0.0185317	0.245752
ENSG00000150750	3.09928	5.35048	2.27236	2.35459	0.0185431	0.245752
ENSG00000151655	3.78517	3.22355	1.36905	2.35459	0.0185433	0.245752
ENSG00000166086	137.649	-1.66274	0.706223	-2.35441	0.0185522	0.245752
ENSG00000116191	579.566	1.00005	0.424819	2.35407	0.0185692	0.245752
ENSG00000091947	300.547	-0.602504	0.255946	-2.35403	0.0185711	0.245752
ENSG00000160870	2.86017	2.15478	0.91537	2.35399	0.0185729	0.245752
ENSG00000166922	11.919	-1.9727	0.83805	-2.35392	0.0185768	0.245752
ENSG00000155330	105.649	-0.731677	0.310876	-2.3536	0.0185926	0.245783
ENSG00000046604	2950.15	-1.08299	0.460378	-2.35239	0.0186532	0.246407
ENSG00000075043	7.48989	2.51742	1.0704	2.35184	0.018681	0.246528
ENSG00000186976	17.536	1.49746	0.636762	2.35167	0.0186892	0.246528
ENSG00000232825	1.24631	3.05107	1.29791	2.35075	0.0187354	NA
ENSG00000169249	43.2242	0.908367	0.386451	2.35054	0.0187463	0.247025
ENSG00000241769	48.5928	1.29224	0.549799	2.35039	0.0187537	0.247025
ENSG00000138435	7.71031	-2.24966	0.957667	-2.34911	0.0188186	0.2475
ENSG00000099889	223.751	-0.817084	0.347879	-2.34876	0.0188362	0.2475
ENSG00000202354	5.80888	3.29829	1.40444	2.34848	0.0188501	0.2475
ENSG00000242110	310.655	-1.37125	0.583945	-2.34825	0.0188616	0.2475
ENSG00000185955	5.05254	1.84513	0.785753	2.34824	0.0188625	0.2475
ENSG00000106034	83.5422	-1.39622	0.594672	-2.34789	0.0188802	0.2475
ENSG00000204946	349.099	0.555592	0.236642	2.34781	0.0188841	0.2475
ENSG00000042493	1618.19	-0.999961	0.426145	-2.34653	0.0189492	0.247976
ENSG00000111341	116.792	-1.93528	0.824774	-2.34644	0.0189539	0.247976
ENSG00000106009	1293.47	-0.605635	0.258146	-2.3461	0.0189711	0.247976
ENSG00000182606	1097.86	0.704985	0.300548	2.34566	0.0189933	0.247976
ENSG00000153064	30.2043	1.3365	0.569796	2.34558	0.0189977	0.247976
ENSG00000158691	109.441	-0.884728	0.377228	-2.34534	0.0190096	0.247976
ENSG00000103266	889.781	-0.821519	0.350317	-2.34507	0.0190233	0.247976
ENSG00000198039	303.755	1.30099	0.554806	2.34494	0.0190299	0.247976
ENSG00000125703	61.2491	-0.5443	0.232139	-2.34471	0.0190418	0.247976
ENSG00000072042	991.651	-0.737171	0.31445	-2.34432	0.0190618	0.24806
ENSG00000089847	14.5156	1.48596	0.63412	2.34335	0.0191116	0.248533
ENSG00000167822	2.10849	4.27523	1.82459	2.34312	0.0191234	NA
ENSG00000101425	1.51658	2.93838	1.25436	2.34253	0.0191533	NA
ENSG00000127337	123.041	-1.13805	0.485824	-2.34252	0.0191541	0.248908
ENSG00000112584	596.53	0.556773	0.237745	2.34189	0.0191863	0.249151
ENSG00000145287	380.152	2.28849	0.977397	2.34141	0.0192112	0.249298
ENSG00000238363	1.88669	2.5735	1.09939	2.34085	0.01924	NA
ENSG00000197635	54.2302	-1.82709	0.78083	-2.33993	0.0192871	0.250107
ENSG00000168263	39.1802	1.49589	0.639422	2.33944	0.0193126	0.250125
ENSG00000230542	7.48673	1.38955	0.593984	2.33938	0.0193158	0.250125
ENSG00000106714	294.309	1.35862	0.580989	2.33846	0.0193633	0.250394
ENSG00000170075	31.9943	0.862959	0.36903	2.33845	0.0193638	0.250394
ENSG00000102024	3194.59	-0.829323	0.354694	-2.33814	0.0193802	0.25043
ENSG00000160856	11.0842	2.04227	0.873715	2.33746	0.0194155	0.250649
ENSG00000179218	11478.9	-0.810431	0.346741	-2.33728	0.0194245	0.250649
ENSG00000010256	1589.11	-0.607825	0.260126	-2.33666	0.0194568	0.25089
ENSG00000272568	10.8503	1.86278	0.797321	2.3363	0.0194756	0.250928
ENSG00000133246	22.73	1.41341	0.605089	2.33587	0.019498	0.250928
ENSG00000186399	34.607	1.50544	0.6445	2.33582	0.0195007	0.250928
ENSG00000167004	3435.81	-0.706317	0.302453	-2.3353	0.019528	0.250959
ENSG00000164621	10.8665	1.2592	0.539214	2.33524	0.0195307	0.250959
ENSG00000167614	52.0574	0.948442	0.406187	2.33499	0.0195441	0.250959
ENSG00000162227	360.957	-0.748679	0.32083	-2.33357	0.0196184	0.251563
ENSG00000089597	7081.83	-0.89005	0.381435	-2.33343	0.0196258	0.251563
ENSG00000128016	3564.65	1.31579	0.563915	2.3333	0.0196321	0.251563
ENSG00000145819	534.835	1.04719	0.448969	2.33244	0.0196777	0.25197
ENSG00000256235	206.488	-1.00438	0.430663	-2.33218	0.0196914	0.25197
ENSG00000163638	156.027	-1.70017	0.72913	-2.33179	0.019712	0.252058
ENSG00000182093	114.95	-0.658025	0.282364	-2.33041	0.0197845	0.252712
ENSG00000123243	145.766	-1.55552	0.667519	-2.33029	0.0197906	0.252712
ENSG00000186638	196.413	0.721344	0.309734	2.32891	0.0198638	0.25347
ENSG00000205084	132.189	-1.29303	0.555318	-2.32845	0.0198882	0.253606
ENSG00000155754	12.6291	-1.88993	0.812084	-2.32726	0.0199515	0.254156
ENSG00000137441	38.0714	-3.03706	1.30507	-2.32712	0.019959	0.254156
ENSG00000137462	297.909	0.898072	0.385989	2.32668	0.0199825	0.254279
ENSG00000231028	22.8305	1.02438	0.440383	2.32611	0.0200127	0.254487
ENSG00000173692	1019	-0.507235	0.218119	-2.3255	0.0200454	0.254497
ENSG00000007545	1011.31	0.476467	0.204908	2.32528	0.0200571	0.254497
ENSG00000163374	1282.02	0.607965	0.261497	2.32494	0.0200752	0.254497
ENSG00000176438	219.514	-1.22878	0.528529	-2.3249	0.0200771	0.254497
ENSG00000133321	175.937	1.53481	0.660207	2.32475	0.0200854	0.254497
ENSG00000236384	3.71756	1.63684	0.704189	2.32443	0.0201025	0.254497
ENSG00000064692	122.365	-1.01126	0.435084	-2.32428	0.0201105	0.254497
ENSG00000085231	36.4439	0.693398	0.298416	2.3236	0.0201471	0.254661
ENSG00000106610	122.931	0.750719	0.323163	2.32303	0.0201774	0.254661
ENSG00000117523	5723.5	0.514324	0.221431	2.32273	0.0201936	0.254661
ENSG00000231304	8.82977	1.5209	0.654959	2.32213	0.0202261	0.254661
ENSG00000111843	380.021	-0.736697	0.317258	-2.32207	0.020229	0.254661
ENSG00000243667	100.128	-0.435352	0.1875	-2.32187	0.02024	0.254661
ENSG00000146285	18.4006	1.70246	0.733237	2.32184	0.0202414	0.254661
ENSG00000113263	41.2687	1.23316	0.531174	2.32158	0.0202556	0.254661
ENSG00000092531	404.001	-0.51861	0.223425	-2.32118	0.0202772	0.254661
ENSG00000160185	21.6838	1.65911	0.714826	2.321	0.020287	0.254661
ENSG00000197054	15.9567	1.45766	0.628046	2.32095	0.0202898	0.254661
ENSG00000048544	586.069	-0.810235	0.349097	-2.32095	0.0202898	0.254661
ENSG00000164114	93.2231	-1.9795	0.853093	-2.32039	0.0203201	0.2548
ENSG00000144283	1335.5	0.579335	0.249689	2.32023	0.0203285	0.2548
ENSG00000186501	568.946	-0.747257	0.322178	-2.31939	0.0203738	0.254907
ENSG00000130813	541.689	0.924218	0.398508	2.3192	0.0203843	0.254907
ENSG00000105523	165.75	1.53962	0.663919	2.31899	0.0203957	0.254907
ENSG00000103353	864.714	-0.504941	0.21776	-2.31879	0.0204064	0.254907
ENSG00000268861	57.5867	3.68183	1.58798	2.31856	0.020419	0.254907
ENSG00000243896	265.474	1.24873	0.538709	2.31801	0.0204487	0.254907
ENSG00000102996	607.435	-0.964553	0.416173	-2.31767	0.0204672	0.254907
ENSG00000236404	15.8161	1.20421	0.519621	2.31747	0.020478	0.254907
ENSG00000243811	80.3792	1.35978	0.586765	2.31742	0.0204807	0.254907
ENSG00000144747	539.621	0.628736	0.271325	2.31728	0.0204885	0.254907
ENSG00000171246	20.5133	-1.75658	0.758042	-2.31726	0.0204897	0.254907
ENSG00000197457	657.369	-1.53822	0.664014	-2.31655	0.0205285	0.255207
ENSG00000139629	781.639	-1.51478	0.654067	-2.31594	0.0205615	0.255207
ENSG00000156858	564.541	0.447695	0.193313	2.31591	0.0205634	0.255207
ENSG00000183479	89.3612	-1.53543	0.663101	-2.31553	0.0205837	0.255207
ENSG00000213578	7.81931	3.41337	1.47428	2.31528	0.0205976	0.255207
ENSG00000159921	405.79	0.736652	0.31818	2.3152	0.0206019	0.255207
ENSG00000090581	565.249	-0.682947	0.295044	-2.31473	0.0206279	0.255207
ENSG00000005844	194.515	1.35659	0.586171	2.31433	0.0206498	0.255207
ENSG00000167914	163.14	-2.22709	0.962323	-2.31428	0.0206523	0.255207
ENSG00000107165	16.2658	-2.21559	0.957359	-2.31427	0.0206527	0.255207
ENSG00000112208	189.484	-1.25582	0.542769	-2.31373	0.0206824	0.255245
ENSG00000198018	901.426	-0.788841	0.340981	-2.31344	0.0206982	0.255245
ENSG00000164330	47.9276	-1.50915	0.652404	-2.31321	0.0207112	0.255245
ENSG00000196689	202.485	0.766898	0.33153	2.31321	0.0207113	0.255245
ENSG00000170624	79.9245	-1.84159	0.796314	-2.31264	0.0207425	0.255458
ENSG00000260804	82.6444	-0.933063	0.403545	-2.31217	0.0207684	0.255605
ENSG00000050130	370.146	-0.752927	0.325735	-2.31147	0.0208068	0.255782
ENSG00000286140	629.039	-0.699792	0.302756	-2.3114	0.0208106	0.255782
ENSG00000157445	75.7541	1.45124	0.627949	2.31108	0.0208282	0.255828
ENSG00000256713	1.30343	3.58607	1.55196	2.31067	0.020851	NA
ENSG00000254206	41.4852	1.3014	0.563236	2.31057	0.0208563	0.256002
ENSG00000204634	560.546	0.696975	0.301703	2.31013	0.0208807	0.256065
ENSG00000198883	4.02143	1.80274	0.780413	2.30998	0.0208893	0.256065
ENSG00000212766	3.05817	2.47699	1.0729	2.30869	0.0209606	0.256767
ENSG00000188976	1612.95	-0.582322	0.252414	-2.30701	0.0210542	0.257415
ENSG00000154553	207.866	-1.6453	0.713179	-2.30699	0.0210551	0.257415
ENSG00000178882	34.0453	-2.3566	1.0215	-2.30699	0.0210555	0.257415
ENSG00000128536	41.4173	1.12934	0.48963	2.30653	0.0210812	0.257558
ENSG00000136197	49.0926	-1.03481	0.448725	-2.3061	0.0211048	0.257675
ENSG00000103066	262.441	-0.760572	0.329871	-2.30567	0.0211292	0.257731
ENSG00000108342	41.2914	-2.13658	0.926732	-2.3055	0.0211388	0.257731
ENSG00000259905	20.8398	2.83971	1.23183	2.30527	0.0211515	0.257731
ENSG00000150093	5204.09	-1.10917	0.4812	-2.30501	0.0211662	0.257739
ENSG00000179051	3863.72	-0.638573	0.277068	-2.30475	0.0211806	0.257744
ENSG00000132329	86.1317	-1.74704	0.758173	-2.30427	0.0212073	0.25776
ENSG00000184517	128.121	-0.591816	0.256893	-2.30374	0.0212372	0.25776
ENSG00000100385	201.386	0.83571	0.362795	2.30353	0.0212489	0.25776
ENSG00000122958	559.422	-0.459224	0.199393	-2.30311	0.0212729	0.25776
ENSG00000106460	737.048	-0.686496	0.298167	-2.30238	0.0213135	0.25776
ENSG00000237975	105.483	1.90734	0.828443	2.30232	0.021317	0.25776
ENSG00000187266	48.1061	-1.19898	0.520788	-2.30224	0.0213215	0.25776
ENSG00000272610	40.9645	1.2334	0.535775	2.30208	0.0213304	0.25776
ENSG00000184925	14.6792	1.50498	0.653786	2.30194	0.0213384	0.25776
ENSG00000140157	395.811	-0.745801	0.324009	-2.30179	0.0213469	0.25776
ENSG00000196569	233.291	-1.47935	0.642707	-2.30175	0.0213494	0.25776
ENSG00000111581	577.114	-0.981652	0.426484	-2.30173	0.0213503	0.25776
ENSG00000180096	96.9536	0.998207	0.433746	2.30136	0.0213711	0.257842
ENSG00000004848	1.18634	2.57508	1.11903	2.30117	0.0213823	NA
ENSG00000196586	1685.41	1.0961	0.476439	2.3006	0.0214141	0.258083
ENSG00000145217	129.666	1.26017	0.547777	2.30051	0.0214191	0.258083
ENSG00000140682	261.614	-1.1564	0.502903	-2.29946	0.0214791	0.258492
ENSG00000186648	128.531	1.43068	0.622194	2.29942	0.0214812	0.258492
ENSG00000091986	467.172	-1.42774	0.621071	-2.29883	0.0215144	0.258722
ENSG00000165898	149.491	-0.528158	0.229845	-2.29789	0.0215679	0.259196
ENSG00000166948	11.9404	3.61915	1.57573	2.29681	0.0216296	0.259768
ENSG00000130766	757.924	-1.44819	0.63082	-2.29572	0.0216919	0.260114
ENSG00000131368	339.47	0.631642	0.275169	2.29547	0.0217062	0.260114
ENSG00000142552	185.284	-1.64923	0.718494	-2.2954	0.0217101	0.260114
ENSG00000166272	1110.87	-0.759855	0.331046	-2.29531	0.0217151	0.260114
ENSG00000176945	1000.07	1.78217	0.776665	2.29464	0.0217536	0.260236
ENSG00000165171	57.766	1.18099	0.514674	2.29464	0.0217536	0.260236
ENSG00000154358	1874.48	1.17129	0.510557	2.29413	0.0217828	0.260368
ENSG00000140299	712.77	-0.618317	0.269542	-2.29396	0.021793	0.260368
ENSG00000250635	14.9339	1.75148	0.763689	2.29345	0.021822	0.260387
ENSG00000155957	255.001	-0.558986	0.243756	-2.29321	0.0218357	0.260387
ENSG00000253626	139.936	-0.964801	0.420725	-2.29319	0.0218371	0.260387
ENSG00000137070	101.117	1.22392	0.533996	2.292	0.0219057	0.260676
ENSG00000165209	478.789	0.848859	0.37039	2.2918	0.0219173	0.260676
ENSG00000204498	243.58	-0.564013	0.246114	-2.29167	0.0219246	0.260676
ENSG00000116031	48.1794	-2.07202	0.904168	-2.29164	0.0219266	0.260676
ENSG00000172890	2064.01	1.35247	0.590551	2.29018	0.022011	0.260676
ENSG00000159461	2316.95	-0.87492	0.382043	-2.29011	0.0220152	0.260676
ENSG00000204514	427.822	1.04206	0.455031	2.29008	0.0220165	0.260676
ENSG00000165832	292.434	-0.569357	0.248619	-2.29008	0.0220166	0.260676
ENSG00000177854	85.4467	-0.802832	0.350594	-2.28992	0.0220258	0.260676
ENSG00000121766	203.381	-0.594563	0.259667	-2.28971	0.0220379	0.260676
ENSG00000015592	0.793732	2.83163	1.23674	2.28959	0.0220449	NA
ENSG00000198198	2131.3	0.7187	0.313906	2.28954	0.0220482	0.260676
ENSG00000271447	340.421	-1.72278	0.752611	-2.28907	0.0220752	0.260676
ENSG00000103152	370.36	-0.719201	0.314223	-2.28882	0.0220897	0.260676
ENSG00000254852	9.38648	2.25175	0.98382	2.28878	0.0220919	0.260676
ENSG00000130294	118.33	-2.62961	1.14896	-2.28869	0.0220974	0.260676
ENSG00000162897	2.316	4.0306	1.76117	2.28859	0.0221031	NA
ENSG00000165916	722.24	-0.522646	0.228385	-2.28845	0.0221116	0.260676
ENSG00000135837	1815.42	0.493022	0.215448	2.28836	0.0221166	0.260676
ENSG00000074071	615.462	-0.602036	0.263087	-2.28835	0.0221169	0.260676
ENSG00000121310	636.357	1.36977	0.598647	2.28812	0.0221308	0.260676
ENSG00000259330	210.677	-0.903213	0.395114	-2.28595	0.0222569	0.261764
ENSG00000127511	1432.09	0.535127	0.234106	2.28583	0.022264	0.261764
ENSG00000197355	633.291	1.09316	0.47824	2.2858	0.0222659	0.261764
ENSG00000129673	4.14825	1.73446	0.759405	2.28397	0.0223731	0.262595
ENSG00000100387	306.435	-0.46565	0.203882	-2.28391	0.0223767	0.262595
ENSG00000125482	182.867	0.713789	0.312536	2.28386	0.0223795	0.262595
ENSG00000197647	59.9252	0.88356	0.386981	2.28321	0.0224179	0.262878
ENSG00000144771	5.5384	2.80866	1.23034	2.28284	0.02244	0.262969
ENSG00000233393	4.53899	2.03233	0.890645	2.28187	0.0224973	0.263315
ENSG00000102313	8.57431	1.66709	0.730652	2.28165	0.0225098	0.263315
ENSG00000162571	25.7997	1.4285	0.626094	2.28161	0.0225125	0.263315
ENSG00000198837	1158.4	0.523908	0.229691	2.28092	0.0225531	0.263432
ENSG00000074842	294.619	-0.879445	0.385599	-2.28072	0.022565	0.263432
ENSG00000186810	29.0077	1.33411	0.584956	2.28071	0.0225656	0.263432
ENSG00000163492	26.5647	1.92051	0.842756	2.27884	0.0226766	0.264523
ENSG00000139644	8988.92	-0.669671	0.293889	-2.27865	0.0226878	0.264523
ENSG00000241404	92.8082	1.30836	0.574282	2.27826	0.0227111	0.264535
ENSG00000116791	167.727	-0.671861	0.294915	-2.27815	0.0227176	0.264535
ENSG00000176387	134.134	0.834796	0.366511	2.27768	0.0227455	0.264692
ENSG00000074855	780.096	1.26951	0.557492	2.27719	0.022775	0.264768
ENSG00000170627	32.1058	2.91242	1.27901	2.27709	0.0227808	0.264768
ENSG00000161647	128.923	1.01602	0.446308	2.2765	0.0228163	0.265013
ENSG00000173200	31.7735	1.35829	0.596843	2.2758	0.0228582	0.265125
ENSG00000123096	161.67	-1.5145	0.665509	-2.2757	0.0228641	0.265125
ENSG00000184368	12.0664	1.83884	0.808074	2.27559	0.0228708	0.265125
ENSG00000101096	170.304	0.937693	0.412126	2.27526	0.0228905	0.265125
ENSG00000250151	23.7789	1.41628	0.622516	2.27509	0.0229006	0.265125
ENSG00000061794	399.791	-0.60093	0.264168	-2.27481	0.0229176	0.265125
ENSG00000234456	66.8787	-1.6427	0.722188	-2.27462	0.0229287	0.265125
ENSG00000183098	99.9055	-2.17874	0.957936	-2.27441	0.0229415	0.265125
ENSG00000197724	762.166	0.530856	0.233477	2.2737	0.0229843	0.265333
ENSG00000134817	92.8598	-1.52814	0.672175	-2.27342	0.023001	0.265333
ENSG00000119509	346.642	0.606728	0.266883	2.27339	0.0230028	0.265333
ENSG00000100453	39.6361	1.2741	0.56056	2.2729	0.0230321	0.265388
ENSG00000227110	15.2148	1.13427	0.499085	2.2727	0.0230443	0.265388
ENSG00000184785	8.87378	-1.4627	0.643628	-2.27259	0.0230509	0.265388
ENSG00000007312	17.2826	1.63713	0.720547	2.27206	0.0230829	0.265449
ENSG00000104879	7.58785	-1.7916	0.788579	-2.27193	0.0230907	0.265449
ENSG00000288009	8.04328	1.68705	0.742608	2.27179	0.0230995	0.265449
ENSG00000160472	2.78315	1.8175	0.800168	2.2714	0.023123	0.265554
ENSG00000141510	841.477	-1.20348	0.530087	-2.27034	0.0231869	0.266004
ENSG00000022976	215.834	0.619673	0.272951	2.27027	0.0231912	0.266004
ENSG00000039139	79.5405	-1.73443	0.764152	-2.26975	0.023223	0.266202
ENSG00000280055	80.9976	1.03828	0.457499	2.26946	0.0232401	0.266233
ENSG00000156140	24.1756	-1.70654	0.752118	-2.26898	0.0232697	0.266406
ENSG00000140391	1273.72	-0.762007	0.335957	-2.26817	0.0233188	0.266662
ENSG00000081041	47.8187	-1.49772	0.660332	-2.26813	0.0233211	0.266662
ENSG00000167751	2.50934	2.74811	1.21174	2.26789	0.0233358	NA
ENSG00000109270	262.642	-0.677262	0.298648	-2.26776	0.023344	0.266699
ENSG00000102606	762.797	0.523171	0.230753	2.26723	0.023376	0.266699
ENSG00000198223	32.8097	1.16489	0.51386	2.26694	0.023394	0.266699
ENSG00000169851	1166.06	-1.1076	0.488609	-2.26684	0.0234002	0.266699
ENSG00000069329	1383.06	-0.461042	0.203413	-2.26653	0.0234188	0.266699
ENSG00000124145	3626.75	-0.949105	0.418774	-2.26639	0.0234277	0.266699
ENSG00000241322	138.45	1.60868	0.709863	2.26619	0.02344	0.266699
ENSG00000153936	484.343	-0.863302	0.380951	-2.26618	0.0234405	0.266699
ENSG00000110237	850.894	-0.87295	0.385251	-2.26592	0.023456	0.266711
ENSG00000132185	12.6968	2.48923	1.09874	2.26554	0.0234795	0.266741
ENSG00000161265	92.8157	0.658834	0.290824	2.26541	0.0234877	0.266741
ENSG00000153292	741.192	2.1936	0.968658	2.26458	0.0235386	0.266758
ENSG00000272886	473.644	0.327997	0.144839	2.26456	0.0235398	0.266758
ENSG00000160593	90.0068	1.53126	0.6762	2.26451	0.0235426	0.266758
ENSG00000155629	192.761	1.2306	0.543447	2.26444	0.0235473	0.266758
ENSG00000171603	8548.5	-0.817895	0.36126	-2.26401	0.0235736	0.266892
ENSG00000124766	2243.27	-0.85848	0.379278	-2.26346	0.0236073	0.267108
ENSG00000175573	555.195	-0.728525	0.321973	-2.26269	0.0236547	0.26748
ENSG00000166819	8.88316	1.39265	0.615644	2.26211	0.0236906	0.26759
ENSG00000128563	285.224	0.618317	0.273415	2.26146	0.0237305	0.26759
ENSG00000151414	977.708	-0.81099	0.358613	-2.26146	0.0237305	0.26759
ENSG00000015285	47.6076	1.00453	0.444206	2.2614	0.0237345	0.26759
ENSG00000245532	72558.4	1.47703	0.653161	2.26136	0.0237373	0.26759
ENSG00000125945	740.501	-0.626735	0.277206	-2.2609	0.0237653	0.267742
ENSG00000173269	236.039	-1.16434	0.515143	-2.26023	0.023807	0.267952
ENSG00000184164	367.987	-0.730317	0.32313	-2.26013	0.0238131	0.267952
ENSG00000197958	3757.56	0.908485	0.402322	2.2581	0.0239392	0.268681
ENSG00000143515	497.012	-1.26776	0.561432	-2.25809	0.02394	0.268681
ENSG00000231389	874.257	1.41374	0.626153	2.25781	0.0239573	0.268681
ENSG00000124562	538.567	-0.67511	0.299021	-2.25773	0.0239622	0.268681
ENSG00000205213	1077.12	-0.931177	0.412448	-2.25768	0.0239654	0.268681
ENSG00000253304	168.237	-1.38581	0.613915	-2.25734	0.023987	0.268681
ENSG00000173545	258.412	-0.606437	0.268655	-2.25731	0.023989	0.268681
ENSG00000176692	128.271	-2.18377	0.9675	-2.25713	0.0239999	0.268681
ENSG00000185069	2.98168	3.94619	1.74844	2.25698	0.0240095	0.268681
ENSG00000112115	2.28302	2.38948	1.0592	2.25593	0.0240749	NA
ENSG00000143442	1453.17	0.513994	0.227843	2.25592	0.0240758	0.269259
ENSG00000221676	3.55637	2.97916	1.32107	2.25512	0.0241257	0.269654
ENSG00000273749	2483.55	-0.675687	0.299689	-2.25463	0.0241565	0.269833
ENSG00000156162	773.433	-0.782384	0.347306	-2.25272	0.0242766	0.270993
ENSG00000136878	449.089	0.589534	0.261725	2.25249	0.0242914	0.270993
ENSG00000129596	3.69042	-2.72914	1.21172	-2.25228	0.0243046	0.270993
ENSG00000274628	38.2218	2.03097	0.902182	2.25118	0.0243744	0.271502
ENSG00000118520	17.9558	2.12614	0.944527	2.25101	0.0243847	0.271502
ENSG00000287927	5.12944	-2.41376	1.07245	-2.2507	0.0244046	0.271502
ENSG00000172578	127.854	1.25488	0.55757	2.25062	0.0244093	0.271502
ENSG00000280987	261.856	-1.03581	0.460431	-2.24966	0.0244704	0.27177
ENSG00000070413	2831.06	-0.642815	0.285766	-2.24945	0.0244841	0.27177
ENSG00000165672	705.773	-0.616017	0.273874	-2.24927	0.0244952	0.27177
ENSG00000101335	640.898	-1.45722	0.647887	-2.24919	0.0245004	0.27177
ENSG00000198682	188.709	-0.903108	0.401545	-2.24908	0.0245074	0.27177
ENSG00000203724	24.3521	-1.09685	0.487813	-2.24851	0.0245436	0.272007
ENSG00000110841	1607.57	-0.602073	0.267887	-2.24749	0.0246087	0.272565
ENSG00000205771	59.912	-0.554717	0.24685	-2.24718	0.0246285	0.272619
ENSG00000233621	84.4549	-0.724577	0.322568	-2.24628	0.0246863	0.272659
ENSG00000181896	357.806	0.90762	0.4041	2.24603	0.0247021	0.272659
ENSG00000056558	192.506	0.940025	0.418536	2.24598	0.0247051	0.272659
ENSG00000136731	1765.73	-0.424693	0.189098	-2.24589	0.0247113	0.272659
ENSG00000111667	1497.8	-0.675485	0.300793	-2.24568	0.0247244	0.272659
ENSG00000181904	568.181	-0.496303	0.221023	-2.24548	0.0247375	0.272659
ENSG00000179698	73.5385	1.25699	0.559792	2.24546	0.0247389	0.272659
ENSG00000127884	807.171	-0.822514	0.366386	-2.24494	0.0247721	0.272659
ENSG00000042062	138.285	-1.33697	0.595629	-2.24464	0.0247915	0.272659
ENSG00000198873	149.673	0.801983	0.357296	2.24459	0.0247944	0.272659
ENSG00000140379	19.7525	1.16079	0.517152	2.24458	0.0247953	0.272659
ENSG00000183486	1040.14	1.37701	0.613663	2.24392	0.0248378	0.272964
ENSG00000267121	37.7938	1.1867	0.529166	2.24258	0.0249236	0.273743
ENSG00000111711	430.395	-0.720299	0.321231	-2.2423	0.0249417	0.273778
ENSG00000249699	0.85237	3.02653	1.34983	2.24216	0.0249508	NA
ENSG00000172725	1826.54	-0.77071	0.34379	-2.24181	0.0249739	0.273933
ENSG00000196290	266.737	-0.545128	0.243185	-2.24162	0.0249857	0.273933
ENSG00000183778	191.342	2.23642	0.997939	2.24104	0.0250234	0.274183
ENSG00000150636	35.4494	-1.62579	0.725626	-2.24053	0.0250565	0.274382
ENSG00000166889	979.452	0.551512	0.2462	2.2401	0.0250846	0.274507
ENSG00000197969	1289.72	0.849011	0.379041	2.23989	0.0250978	0.274507
ENSG00000158874	2.43874	4.70719	2.10155	2.23986	0.0250998	NA
ENSG00000186919	541.699	0.748998	0.334462	2.23941	0.0251291	0.274686
ENSG00000063322	674.599	-0.432618	0.193237	-2.2388	0.0251692	0.27496
ENSG00000129636	461.808	-0.593806	0.265339	-2.23791	0.0252268	0.275303
ENSG00000103742	55.4554	-1.52078	0.679626	-2.23768	0.0252422	0.275303
ENSG00000275342	1109.96	0.565921	0.252926	2.2375	0.0252535	0.275303
ENSG00000168404	208.506	0.81443	0.364008	2.2374	0.0252605	0.275303
ENSG00000119718	381.827	-0.445571	0.199174	-2.23709	0.0252806	0.275359
ENSG00000120051	4.91791	1.75498	0.784595	2.23679	0.0252999	0.275406
ENSG00000251898	2.73864	3.00167	1.34259	2.23573	0.0253697	0.275783
ENSG00000182366	18.178	1.11278	0.497751	2.23562	0.0253765	0.275783
ENSG00000125944	1307.17	-0.493279	0.220649	-2.23558	0.0253796	0.275783
ENSG00000188026	247.111	0.585618	0.261987	2.23529	0.0253982	0.275822
ENSG00000115677	5833.79	-0.620588	0.277729	-2.23451	0.0254497	0.276219
ENSG00000228606	27.6202	0.822214	0.36804	2.23403	0.0254809	0.276394
ENSG00000112578	284.395	-0.741602	0.332116	-2.23296	0.0255515	0.276901
ENSG00000281103	16.8284	1.3276	0.594572	2.23287	0.0255577	0.276901
ENSG00000138696	103.383	-1.53672	0.688411	-2.23227	0.0255974	0.277167
ENSG00000197177	5.03018	-2.51576	1.12745	-2.23136	0.0256571	0.27761
ENSG00000221878	11.7641	2.13457	0.956771	2.23101	0.0256805	0.27761
ENSG00000144504	288.461	0.748464	0.335489	2.23096	0.0256836	0.27761
ENSG00000187955	156.462	-1.42305	0.638031	-2.23038	0.0257224	0.277791
ENSG00000139292	89.1578	-2.27257	1.01897	-2.23025	0.0257306	0.277791
ENSG00000016864	231.299	-0.562137	0.252119	-2.22965	0.0257707	0.27806
ENSG00000092529	290.756	1.27293	0.571025	2.22921	0.0258	0.278213
ENSG00000235958	10.5908	1.35968	0.610143	2.22846	0.0258498	0.278472
ENSG00000188070	503.348	-0.754033	0.338471	-2.22777	0.0258961	0.278472
ENSG00000187997	7.41116	0.99076	0.444758	2.22764	0.0259046	0.278472
ENSG00000103855	1865.29	-1.23083	0.552567	-2.22748	0.025915	0.278472
ENSG00000187513	36.1157	-1.40038	0.628782	-2.22714	0.0259379	0.278472
ENSG00000277745	3.07359	1.80019	0.808317	2.22708	0.0259417	0.278472
ENSG00000277858	3.07359	1.80019	0.808317	2.22708	0.0259417	0.278472
ENSG00000105443	914.577	0.602854	0.270698	2.22703	0.0259453	0.278472
ENSG00000205116	33.9783	-1.81594	0.815851	-2.22582	0.0260262	0.27903
ENSG00000163157	5.01701	1.39514	0.626841	2.22567	0.026036	0.27903
ENSG00000238083	567.889	1.07814	0.484432	2.22557	0.0260428	0.27903
ENSG00000157778	430.663	-0.640903	0.288066	-2.22485	0.0260912	0.279386
ENSG00000073861	15.1151	1.3782	0.619627	2.22423	0.0261328	0.279668
ENSG00000237807	145.528	1.61633	0.726801	2.2239	0.0261553	0.279716
ENSG00000128191	783.863	0.432339	0.194422	2.22371	0.0261677	0.279716
ENSG00000236188	2.45738	2.17002	0.976043	2.22328	0.026197	NA
ENSG00000081181	122.22	-0.935713	0.420886	-2.2232	0.0262025	0.279925
ENSG00000212807	32.1905	1.21833	0.548088	2.22287	0.0262249	0.280001
ENSG00000122642	2294.58	-0.911526	0.410145	-2.22245	0.0262531	0.28014
ENSG00000169246	374.694	1.1503	0.517682	2.22201	0.0262824	0.28029
ENSG00000204516	116.174	-1.20119	0.540831	-2.22101	0.0263503	0.280851
ENSG00000131143	1481.96	-0.445318	0.200568	-2.22028	0.0263994	0.281212
ENSG00000258123	2.21097	3.74263	1.68577	2.22014	0.0264095	NA
ENSG00000262884	5.48518	1.1169	0.503233	2.21944	0.0264565	0.281464
ENSG00000136694	260.817	1.98349	0.893714	2.21938	0.0264607	0.281464
ENSG00000144035	4.3797	2.285	1.02965	2.2192	0.0264734	0.281464
ENSG00000141485	91.2157	-1.86113	0.838785	-2.21884	0.0264979	0.281464
ENSG00000070404	586.021	-1.53331	0.691052	-2.21881	0.0264997	0.281464
ENSG00000128917	86.8409	-1.02334	0.461409	-2.21786	0.0265641	0.281985
ENSG00000188404	35.1457	1.28629	0.580039	2.2176	0.0265823	0.282014
ENSG00000269293	23.8441	-0.964555	0.43502	-2.21726	0.0266051	0.282031
ENSG00000113319	63.4369	-1.34638	0.607266	-2.21713	0.0266145	0.282031
ENSG00000108469	917.663	0.984303	0.444031	2.21674	0.0266407	0.282145
ENSG00000196917	14.967	-2.60762	1.17679	-2.21588	0.0266995	0.282605
ENSG00000170153	203.518	-2.15434	0.972583	-2.21507	0.0267555	0.283035
ENSG00000103363	1076.71	-0.589694	0.266321	-2.21422	0.0268134	0.283485
ENSG00000168955	4.646	1.74504	0.788192	2.21398	0.0268301	0.283498
ENSG00000126870	203.571	0.594379	0.268543	2.21335	0.0268735	0.283654
ENSG00000100207	3090.54	0.67445	0.304783	2.21289	0.0269055	0.283654
ENSG00000261083	3.92447	1.82635	0.825396	2.21269	0.026919	0.283654
ENSG00000204228	143.675	-0.815306	0.368483	-2.2126	0.0269252	0.283654
ENSG00000205659	138.298	-0.64397	0.291051	-2.21257	0.0269271	0.283654
ENSG00000161010	390.644	0.978756	0.442422	2.21227	0.0269481	0.283654
ENSG00000165807	3.41922	-1.9568	0.88455	-2.2122	0.0269529	0.283654
ENSG00000128284	188.587	1.14397	0.517189	2.2119	0.0269736	0.283709
ENSG00000144320	783.556	-0.390039	0.17644	-2.2106	0.0270636	0.284396
ENSG00000153956	293.2	-0.830967	0.375936	-2.2104	0.0270776	0.284396
ENSG00000249695	7.49174	1.69177	0.765408	2.21029	0.0270854	0.284396
ENSG00000266983	3.51922	1.79774	0.813608	2.20959	0.0271336	0.28474
ENSG00000130300	347.556	-1.20708	0.546546	-2.20856	0.0272051	0.28496
ENSG00000143387	251.875	-1.40413	0.635825	-2.20837	0.0272187	0.28496
ENSG00000138829	727.86	-2.05032	0.928488	-2.20824	0.0272278	0.28496
ENSG00000111728	109.871	1.29943	0.588456	2.2082	0.0272304	0.28496
ENSG00000125508	11.9551	-1.73843	0.787338	-2.20799	0.0272453	0.28496
ENSG00000122696	233.372	0.650441	0.29459	2.20795	0.0272476	0.28496
ENSG00000131966	304.774	-0.603036	0.27317	-2.20755	0.0272757	0.285092
ENSG00000225778	9.72935	1.37427	0.622805	2.20659	0.0273431	0.285384
ENSG00000103051	782.061	-0.652891	0.295896	-2.20649	0.0273497	0.285384
ENSG00000084092	492.494	-0.630246	0.285645	-2.2064	0.0273561	0.285384
ENSG00000204231	607.841	-0.40451	0.183347	-2.20626	0.0273658	0.285384
ENSG00000174177	260.179	-0.49408	0.224005	-2.20566	0.0274076	0.285628
ENSG00000231290	66.1469	-2.30359	1.04449	-2.20548	0.0274203	0.285628
ENSG00000162852	669.433	0.96224	0.436371	2.20509	0.0274475	0.285681
ENSG00000204581	5.30925	-1.16243	0.527188	-2.20497	0.0274565	0.285681
ENSG00000120210	3.81896	1.92286	0.872183	2.20465	0.0274787	0.28573
ENSG00000167601	561.552	-1.28494	0.58293	-2.20429	0.0275042	0.28573
ENSG00000144868	37.5458	-1.8413	0.835344	-2.20423	0.0275078	0.28573
ENSG00000164818	1107.3	-0.793853	0.360328	-2.20314	0.0275849	0.286284
ENSG00000155660	3087.26	-0.937339	0.425476	-2.20303	0.0275923	0.286284
ENSG00000166317	168.224	-2.01148	0.913679	-2.20151	0.0276996	0.287185
ENSG00000272514	3.7477	-1.71528	0.779265	-2.20115	0.0277251	0.287185
ENSG00000162972	140.762	-0.600193	0.272673	-2.20114	0.027726	0.287185
ENSG00000100116	241.252	-0.869986	0.395299	-2.20083	0.0277481	0.287251
ENSG00000142192	6352.52	-0.906571	0.411986	-2.20049	0.0277721	0.287338
ENSG00000227617	8.57169	6.31354	2.87129	2.19885	0.0278885	0.288233
ENSG00000260551	1.94973	4.07879	1.85497	2.19884	0.0278893	NA
ENSG00000167595	380.596	0.641769	0.291868	2.19883	0.0278899	0.288233
ENSG00000111790	350.116	-0.499976	0.227406	-2.19861	0.0279059	0.288235
ENSG00000177096	212.359	-0.855458	0.389132	-2.19838	0.0279224	0.288244
ENSG00000251562	129764	1.13593	0.516883	2.19766	0.0279732	0.288553
ENSG00000169715	587.942	-1.63377	0.743461	-2.19751	0.0279837	0.288553
ENSG00000180229	225.128	1.09495	0.498511	2.19644	0.0280606	0.288874
ENSG00000119125	7.28727	1.82553	0.83116	2.19636	0.0280661	0.288874
ENSG00000035862	2063.79	-1.26002	0.573729	-2.1962	0.0280774	0.288874
ENSG00000138750	322.82	-0.575315	0.26196	-2.19619	0.028078	0.288874
ENSG00000199270	1.74608	2.32776	1.06021	2.19556	0.0281235	NA
ENSG00000199334	1.74608	2.32776	1.06021	2.19556	0.0281235	NA
ENSG00000199337	1.74608	2.32776	1.06021	2.19556	0.0281235	NA
ENSG00000199352	1.74608	2.32776	1.06021	2.19556	0.0281235	NA
ENSG00000199396	1.74608	2.32776	1.06021	2.19556	0.0281235	NA
ENSG00000199910	1.74608	2.32776	1.06021	2.19556	0.0281235	NA
ENSG00000200343	1.74608	2.32776	1.06021	2.19556	0.0281235	NA
ENSG00000200370	1.74608	2.32776	1.06021	2.19556	0.0281235	NA
ENSG00000200381	1.74608	2.32776	1.06021	2.19556	0.0281235	NA
ENSG00000200624	1.74608	2.32776	1.06021	2.19556	0.0281235	NA
ENSG00000201355	1.74608	2.32776	1.06021	2.19556	0.0281235	NA
ENSG00000201588	1.74608	2.32776	1.06021	2.19556	0.0281235	NA
ENSG00000201925	1.74608	2.32776	1.06021	2.19556	0.0281235	NA
ENSG00000202257	1.74608	2.32776	1.06021	2.19556	0.0281235	NA
ENSG00000202521	1.74608	2.32776	1.06021	2.19556	0.0281235	NA
ENSG00000202526	1.74608	2.32776	1.06021	2.19556	0.0281235	NA
ENSG00000117500	660.601	-0.745981	0.339834	-2.19513	0.0281541	0.288874
ENSG00000227345	158.472	-0.530901	0.241857	-2.1951	0.0281564	0.288874
ENSG00000185290	6.27466	-1.99822	0.910349	-2.195	0.0281634	0.288874
ENSG00000175711	86.3466	0.708969	0.32302	2.19482	0.0281769	0.288874
ENSG00000224729	13.1729	-1.9176	0.873718	-2.19476	0.0281807	0.288874
ENSG00000166189	650.53	-0.664583	0.302807	-2.19474	0.0281822	0.288874
ENSG00000175203	1048.09	-0.600448	0.273602	-2.1946	0.028192	0.288874
ENSG00000239653	53.4039	1.1805	0.537949	2.19444	0.0282036	0.288874
ENSG00000185164	1693.1	-0.842283	0.383992	-2.19349	0.0282718	0.289412
ENSG00000196923	883.732	-0.871524	0.397434	-2.19288	0.0283162	0.289659
ENSG00000068697	1803.21	-0.663016	0.302401	-2.19251	0.0283427	0.289659
ENSG00000223923	8.9383	1.69506	0.77314	2.19244	0.0283481	0.289659
ENSG00000134824	1471.62	-1.38678	0.632574	-2.19228	0.028359	0.289659
ENSG00000112701	912.792	0.436356	0.199081	2.19185	0.0283901	0.289816
ENSG00000185090	166.057	-1.38767	0.633353	-2.19099	0.0284522	0.290288
ENSG00000106133	172.07	0.787234	0.359347	2.19073	0.028471	0.290319
ENSG00000128185	452.33	-0.735886	0.336007	-2.19009	0.0285176	0.290402
ENSG00000135931	140.636	-1.05797	0.483077	-2.19007	0.0285192	0.290402
ENSG00000023445	319.941	1.21645	0.555517	2.18976	0.0285414	0.290402
ENSG00000124203	44.6109	1.45004	0.662196	2.18975	0.0285424	0.290402
ENSG00000166426	10.8057	-2.87998	1.31579	-2.18878	0.0286132	0.290961
ENSG00000188388	3.67874	2.41154	1.10212	2.18809	0.0286629	0.291305
ENSG00000002586	1377.62	-0.963151	0.440271	-2.18763	0.0286965	0.291314
ENSG00000087087	1380.16	0.515992	0.235878	2.18754	0.028703	0.291314
ENSG00000266401	4.41971	2.2128	1.0116	2.18743	0.0287113	0.291314
ENSG00000160796	5930.83	1.40645	0.643123	2.18691	0.0287491	0.291444
ENSG00000117069	32.5278	-1.60321	0.733181	-2.18666	0.0287677	0.291444
ENSG00000103175	31.1504	-1.37478	0.628727	-2.1866	0.0287716	0.291444
ENSG00000173156	1448.06	-1.22884	0.562052	-2.18634	0.0287906	0.291475
ENSG00000104852	1794.1	0.601277	0.275068	2.18592	0.0288213	0.291548
ENSG00000163125	1283.12	0.477586	0.218494	2.18581	0.0288295	0.291548
ENSG00000173852	508.54	-0.985355	0.451045	-2.1846	0.0289178	0.292128
ENSG00000272690	15.9191	1.57989	0.723196	2.18459	0.0289187	0.292128
ENSG00000255804	1.69847	2.30366	1.05451	2.18457	0.0289201	NA
ENSG00000064601	2101.99	-0.55483	0.254041	-2.18402	0.0289607	0.292392
ENSG00000116819	50.6828	-0.937992	0.429676	-2.18302	0.0290341	0.292972
ENSG00000149541	515.65	-0.890439	0.407942	-2.18276	0.0290535	0.293007
ENSG00000160633	736.288	0.571994	0.262092	2.18242	0.0290787	0.2931
ENSG00000104343	500.902	-0.636211	0.291592	-2.18186	0.0291201	0.293216
ENSG00000153904	177.476	-1.10182	0.504996	-2.18183	0.0291221	0.293216
ENSG00000200394	1.27046	2.50129	1.14692	2.18088	0.0291926	NA
ENSG00000179406	421.688	0.887027	0.406936	2.17977	0.0292745	0.294588
ENSG00000267416	3.96115	1.34702	0.618108	2.17926	0.0293125	0.294809
ENSG00000132259	1.8352	2.48943	1.14269	2.17857	0.0293638	NA
ENSG00000184949	42.8154	-1.21291	0.556789	-2.17839	0.0293766	0.295167
ENSG00000242147	27.307	0.769291	0.353154	2.17835	0.0293802	0.295167
ENSG00000138792	65.3766	-1.62599	0.746629	-2.17777	0.0294231	0.295437
ENSG00000173889	2150.92	0.607849	0.279166	2.17737	0.0294527	0.295486
ENSG00000285230	90.2686	0.572771	0.263068	2.17727	0.0294602	0.295486
ENSG00000254838	100.334	1.22804	0.564208	2.17657	0.0295126	0.29585
ENSG00000065427	1317.11	-0.655654	0.301303	-2.17606	0.0295506	0.29607
ENSG00000183798	80.8319	1.18818	0.546199	2.17535	0.0296035	0.296351
ENSG00000004779	266.988	-0.57184	0.262884	-2.17526	0.0296109	0.296351
ENSG00000197093	177.103	0.686506	0.315636	2.175	0.0296305	0.296359
ENSG00000172037	1548.38	-0.639274	0.293945	-2.17481	0.0296446	0.296359
ENSG00000271601	238.662	-0.867283	0.398849	-2.17446	0.0296703	0.296359
ENSG00000161653	100.592	-0.860608	0.395794	-2.17438	0.0296762	0.296359
ENSG00000169446	619.862	-0.520561	0.239581	-2.17279	0.0297958	0.297007
ENSG00000107290	2088.49	0.513031	0.236126	2.1727	0.0298027	0.297007
ENSG00000174547	457.731	-0.872817	0.401789	-2.17233	0.029831	0.297007
ENSG00000158792	254.14	-0.661896	0.304746	-2.17196	0.0298589	0.297007
ENSG00000160298	219.225	0.731024	0.336615	2.17169	0.0298791	0.297007
ENSG00000168453	3687.01	1.14377	0.526678	2.17167	0.0298805	0.297007
ENSG00000100302	137.957	1.65564	0.762402	2.17161	0.0298852	0.297007
ENSG00000173960	414.833	-0.45793	0.210881	-2.17151	0.0298925	0.297007
ENSG00000072952	204.214	-1.36207	0.627279	-2.1714	0.029901	0.297007
ENSG00000007062	11.1321	-2.11492	0.973998	-2.17138	0.0299027	0.297007
ENSG00000196972	32.2322	-1.28866	0.593715	-2.1705	0.0299691	0.297231
ENSG00000145384	2.67307	2.11828	0.975981	2.17041	0.0299762	0.297231
ENSG00000169862	3.31209	2.4578	1.13259	2.17008	0.0300011	0.297231
ENSG00000188263	12.3853	1.44142	0.664346	2.16968	0.0300309	0.297231
ENSG00000171804	6.62763	2.55842	1.17921	2.16961	0.0300363	0.297231
ENSG00000164932	234.54	-1.83266	0.844701	-2.16959	0.0300378	0.297231
ENSG00000168806	277.274	-0.53327	0.245794	-2.16958	0.0300385	0.297231
ENSG00000199990	4.40364	4.38096	2.01977	2.16904	0.0300799	0.29748
ENSG00000020129	645.396	-0.622257	0.286944	-2.16857	0.0301157	0.297674
ENSG00000135605	69.0263	1.70098	0.784842	2.16729	0.0302128	0.298473
ENSG00000154001	1471.31	-0.477395	0.220409	-2.16595	0.0303152	0.299294
ENSG00000261247	1.91727	3.52867	1.62921	2.16587	0.0303211	NA
ENSG00000015568	728.252	0.936219	0.432283	2.16575	0.03033	0.299294
ENSG00000170175	173.018	-0.841211	0.388449	-2.16556	0.0303447	0.299294
ENSG00000031698	888.433	-0.598622	0.276463	-2.16529	0.0303659	0.299342
ENSG00000120832	77.7275	0.604922	0.279539	2.164	0.0304647	0.300155
ENSG00000146414	564.121	0.683602	0.315959	2.16358	0.0304965	0.300181
ENSG00000164484	44.0409	-1.44213	0.666563	-2.16354	0.0305	0.300181
ENSG00000153132	13.4158	-1.95747	0.904924	-2.16313	0.0305312	0.300327
ENSG00000138029	1064.78	-0.636502	0.294321	-2.16261	0.0305709	0.300556
ENSG00000224281	77.7347	-0.616971	0.285326	-2.16234	0.030592	0.300603
ENSG00000159176	1713.89	-0.509992	0.235925	-2.16167	0.0306437	0.300886
ENSG00000163479	1801.8	-0.544949	0.252111	-2.16154	0.0306535	0.300886
ENSG00000224008	0.881594	3.2007	1.48114	2.16097	0.0306978	NA
ENSG00000260778	11.6175	1.07267	0.496714	2.15954	0.0308084	0.302245
ENSG00000273983	1281.6	-0.977547	0.452899	-2.15842	0.0308951	0.302772
ENSG00000198513	84.4426	-0.850313	0.394006	-2.15812	0.0309182	0.302772
ENSG00000255585	75.1324	0.806566	0.373746	2.15806	0.030923	0.302772
ENSG00000182308	12.4474	1.18675	0.549951	2.15792	0.0309339	0.302772
ENSG00000158270	65.0273	-1.30378	0.604298	-2.1575	0.0309664	0.302772
ENSG00000132854	87.371	-2.48768	1.15321	-2.15717	0.0309926	0.302772
ENSG00000221866	61.7066	-1.60009	0.74197	-2.15654	0.0310414	0.302772
ENSG00000164855	3323.06	1.6099	0.746531	2.15651	0.0310437	0.302772
ENSG00000132274	900.635	1.18517	0.54959	2.15647	0.0310469	0.302772
ENSG00000005810	3538.13	0.866908	0.402027	2.15635	0.0310567	0.302772
ENSG00000135925	557.131	-1.34642	0.624614	-2.15561	0.0311145	0.302772
ENSG00000137288	287.777	-0.54791	0.25419	-2.15552	0.0311214	0.302772
ENSG00000171533	13.4639	1.65369	0.767235	2.15538	0.0311317	0.302772
ENSG00000181541	50.3251	1.22506	0.568385	2.15533	0.0311361	0.302772
ENSG00000166682	8.80143	2.18394	1.01338	2.15511	0.0311533	0.302772
ENSG00000197614	41.8433	-2.03769	0.945579	-2.15497	0.0311643	0.302772
ENSG00000176165	54.333	-2.71689	1.26078	-2.15492	0.0311679	0.302772
ENSG00000103978	882.326	-0.504602	0.23417	-2.15486	0.0311731	0.302772
ENSG00000215458	291.442	1.04966	0.487119	2.15483	0.0311752	0.302772
ENSG00000172716	315.847	-1.23555	0.573524	-2.15431	0.0312155	0.302917
ENSG00000163449	8.34085	-1.44945	0.672869	-2.15413	0.0312298	0.302917
ENSG00000152102	1404.77	-0.559766	0.259906	-2.15373	0.0312616	0.302917
ENSG00000163832	129.08	-0.483712	0.224613	-2.15354	0.0312766	0.302917
ENSG00000163291	265.325	-0.63859	0.29655	-2.1534	0.0312876	0.302917
ENSG00000138071	2975.99	-0.526766	0.244634	-2.15328	0.0312964	0.302917
ENSG00000186564	45.1704	-1.53736	0.714008	-2.15314	0.0313076	0.302917
ENSG00000143196	18.0739	-2.01933	0.93799	-2.15283	0.0313321	0.302917
ENSG00000185115	199.334	-0.692009	0.321454	-2.15275	0.0313385	0.302917
ENSG00000175611	102.299	0.772855	0.359079	2.15233	0.0313714	0.303076
ENSG00000102900	641.295	-0.543088	0.252382	-2.15185	0.0314095	0.303121
ENSG00000162779	4.77403	2.3136	1.07536	2.15148	0.0314386	0.303121
ENSG00000011451	1457.13	0.401506	0.186626	2.15139	0.0314453	0.303121
ENSG00000154118	52.1793	-1.66979	0.776243	-2.15111	0.0314671	0.303121
ENSG00000196684	84.0389	1.29101	0.600166	2.15109	0.0314694	0.303121
ENSG00000174640	312.168	-1.10942	0.51577	-2.151	0.0314765	0.303121
ENSG00000101365	634.533	-0.555503	0.258277	-2.15081	0.0314916	0.303121
ENSG00000213066	205.628	0.531642	0.247215	2.15052	0.0315138	0.303128
ENSG00000251664	5.45301	1.6401	0.762752	2.15024	0.031536	0.303128
ENSG00000117751	430.884	-0.449829	0.209207	-2.15017	0.0315421	0.303128
ENSG00000116793	120.208	-0.68001	0.31634	-2.14962	0.0315855	0.303128
ENSG00000163069	226.321	-0.910135	0.423396	-2.14961	0.0315863	0.303128
ENSG00000170312	380.023	-0.739307	0.343937	-2.14954	0.0315913	0.303128
ENSG00000173124	5.20265	1.19282	0.555054	2.14901	0.0316337	0.303377
ENSG00000117009	15.7165	1.1172	0.520053	2.14825	0.031694	0.303494
ENSG00000177565	5346.95	0.973669	0.45324	2.14824	0.0316947	0.303494
ENSG00000001630	1352.77	-0.867327	0.40374	-2.14823	0.0316955	0.303494
ENSG00000175309	454.887	0.733815	0.341664	2.14777	0.0317322	0.303687
ENSG00000081138	2.25021	3.27359	1.5246	2.14718	0.0317788	NA
ENSG00000105538	233.378	-1.24807	0.581475	-2.14639	0.031842	0.304579
ENSG00000146755	1.27866	-3.02075	1.40751	-2.14617	0.0318596	NA
ENSG00000106868	148.3	0.452051	0.210634	2.14614	0.0318615	0.304608
ENSG00000179403	2373.42	-0.926322	0.431699	-2.14576	0.031892	0.304741
ENSG00000147443	49.859	0.99408	0.463437	2.14501	0.0319517	0.305055
[truncated: 47,046 more rows]

## Sheet: Fig_4_d
*The information of other 7 cohort was shown in sheet Fig_6_cd
Melanoma-Puch-anti-PD-1
IFN/MET	Response
-0.0196649	NR
-0.361755	NR
-0.214458	NR
-0.14655	NR
-0.180821	NR
-0.0186385	NR
-0.182491	NR
-0.0652757	NR
-0.184379	NR
-0.157396	NR
-0.280211	NR
-0.0732097	NR
-0.0443529	R
-0.116285	NR
-0.0494716	R
-0.227383	NR
-0.193075	NR
0.00119107	R
0.007847	NR
-0.25286	NR
-0.353302	NR
-0.0152645	NR
-0.1318	R
-0.116093	NR
-0.181453	NR
-0.12239	R
-0.07021	NR
-0.275474	R
-0.0378177	R
-0.0585814	NR
0.00878261	R
0.0231953	R
-0.0307928	R
-0.0554669	R
-0.135887	NR
-0.0717624	NR
-0.0295596	NR
-0.1373	NR
-0.0155465	NR
-0.0847317	NR
-0.101028	NR
-0.0426575	NR
-0.0550343	NR
0.0203859	R
-0.0536802	R
0.0402784	NR
-0.151367	NR
-0.183632	NR
-0.0146157	NR
-0.0276935	NR
-0.00784636	R
-0.057825	NR
-0.0946043	NR
-0.0763182	NR
-0.32635	NR
ESCC-ORIENT-2-anti-PD-L1
IFN/EMT score	Response
0.235284	NR
0.272409	NR
0.342734	NR
0.321133	NR
0.21379	NR
0.348469	R
0.221974	NR
0.170012	NR
0.196132	NR
0.249754	NR
0.246297	NR
0.19476	NR
0.356088	NR
0.24087	NR
0.171607	NR
0.307782	NR
0.214892	NR
0.256044	NR
0.321639	NR
0.375694	R
0.263066	NR
0.206444	NR
0.104015	NR
0.220449	R
0.176976	NR
0.256006	NR
0.270488	NR
0.247556	NR
0.372496	NR
0.294169	NR
0.155111	NR
0.296121	NR
0.212619	R
0.280212	NR
0.237616	NR
0.219979	NR
0.229007	NR
0.293623	NR
0.173338	NR
0.160647	NR
0.217536	NR
0.302997	NR
0.215064	NR
0.25941	NR
0.164958	NR
0.263313	NR
0.199985	NR
0.163011	NR
0.287416	NR
0.279241	NR
0.247102	NR
0.205272	NR
0.330433	NR
0.275872	NR
0.277997	NR
0.208017	NR
