# Supplementary material for: Neoadjuvant adebrelimab in locally advanced resectable esophageal squamous cell carcinoma: a phase 1b trial
Source: Nat Med. 2023 Jul 24;29(8):2068–78. doi: 10.1038/s41591-023-02469-3 (PMC10427424; doi:10.1038/s41591-023-02469-3)
Supplement: Supplementary file 12 — Statistical source data. [file 41591_2023_2469_MOESM12_ESM.xlsx]

## Sheet: Fig_5_ab
ID	NES	pvalue	p.adjust	qvalue	rank	leading_edge	core_enrichment
HALLMARK_EPITHELIAL_MESENCHYMAL_TRANSITION	-3.27346	6.71884e-50	3.35942e-48	1.62667e-48	2160	tags=64%, list=12%, signal=57%	ENSG00000106397/ENSG00000115884/ENSG00000080573/ENSG00000182985/ENSG00000065534/ENSG00000171812/ENSG00000143878/ENSG00000113657/ENSG00000077942/ENSG00000171951/ENSG00000105290/ENSG00000135919/ENSG00000102265/ENSG00000163069/ENSG00000087494/ENSG00000198959/ENSG00000124145/ENSG00000135318/ENSG00000154175/ENSG00000198467/ENSG00000042493/ENSG00000163661/ENSG00000082781/ENSG00000149968/ENSG00000107562…
HALLMARK_ANGIOGENESIS	-2.43585	3.88041e-09	9.70102e-08	4.69734e-08	1683	tags=58%, list=9%, signal=52%	ENSG00000102265/ENSG00000142192/ENSG00000197461/ENSG00000174640/ENSG00000139329/ENSG00000159167/ENSG00000138448/ENSG00000124875/ENSG00000121361/ENSG00000175445/ENSG00000118971/ENSG00000163430/ENSG00000077782/ENSG00000163132/ENSG00000204262/ENSG00000163737/ENSG00000168542/ENSG00000038427/ENSG00000133110
HALLMARK_UV_RESPONSE_DN	-2.09636	3.19498e-08	3.99373e-07	1.93381e-07	2562	tags=28%, list=14%, signal=25%	ENSG00000115641/ENSG00000112062/ENSG00000169047/ENSG00000171862/ENSG00000075142/ENSG00000117461/ENSG00000156113/ENSG00000163697/ENSG00000151414/ENSG00000115461/ENSG00000117020/ENSG00000173482/ENSG00000153904/ENSG00000117525/ENSG00000109099/ENSG00000135862/ENSG00000152661/ENSG00000049323/ENSG00000106366/ENSG00000078053/ENSG00000142871/ENSG00000122420/ENSG00000105974/ENSG00000140092/ENSG00000163513…
HALLMARK_MYOGENESIS	-2.07313	2.41567e-08	3.99373e-07	1.93381e-07	2159	tags=30%, list=12%, signal=27%	ENSG00000266964/ENSG00000065534/ENSG00000198125/ENSG00000118729/ENSG00000170175/ENSG00000117519/ENSG00000124762/ENSG00000140945/ENSG00000196923/ENSG00000134363/ENSG00000162688/ENSG00000119938/ENSG00000142192/ENSG00000135424/ENSG00000108823/ENSG00000158186/ENSG00000198467/ENSG00000198947/ENSG00000120885/ENSG00000082781/ENSG00000150281/ENSG00000150093/ENSG00000171033/ENSG00000138685/ENSG00000124212…
HALLMARK_KRAS_SIGNALING_UP	-1.98445	4.10177e-08	4.10177e-07	1.98612e-07	3504	tags=40%, list=19%, signal=33%	ENSG00000071575/ENSG00000162896/ENSG00000249992/ENSG00000189056/ENSG00000132640/ENSG00000151876/ENSG00000196449/ENSG00000151651/ENSG00000138669/ENSG00000106565/ENSG00000173933/ENSG00000085563/ENSG00000012171/ENSG00000128713/ENSG00000102109/ENSG00000136732/ENSG00000159640/ENSG00000179163/ENSG00000156510/ENSG00000131459/ENSG00000057019/ENSG00000108960/ENSG00000131016/ENSG00000104267/ENSG00000100985…
HALLMARK_APICAL_JUNCTION	-1.97355	6.35866e-08	5.29888e-07	2.56578e-07	2734	tags=34%, list=15%, signal=29%	ENSG00000168615/ENSG00000214063/ENSG00000126458/ENSG00000167508/ENSG00000112062/ENSG00000131236/ENSG00000169047/ENSG00000171862/ENSG00000139725/ENSG00000162706/ENSG00000084636/ENSG00000150394/ENSG00000162512/ENSG00000172137/ENSG00000117461/ENSG00000035403/ENSG00000127990/ENSG00000184113/ENSG00000005884/ENSG00000072110/ENSG00000170214/ENSG00000100985/ENSG00000144668/ENSG00000179593/ENSG00000177707…
HALLMARK_MYC_TARGETS_V1	-1.85202	2.41814e-06	1.72724e-05	8.36349e-06	7823	tags=64%, list=43%, signal=37%	ENSG00000205937/ENSG00000181163/ENSG00000100902/ENSG00000136450/ENSG00000143727/ENSG00000082898/ENSG00000109475/ENSG00000109606/ENSG00000089009/ENSG00000100028/ENSG00000101911/ENSG00000114503/ENSG00000120948/ENSG00000196262/ENSG00000167325/ENSG00000166508/ENSG00000170515/ENSG00000099901/ENSG00000120705/ENSG00000176890/ENSG00000116649/ENSG00000169714/ENSG00000100297/ENSG00000169564/ENSG00000213585…
HALLMARK_ADIPOGENESIS	-1.80167	3.20788e-06	2.00492e-05	9.70805e-06	5199	tags=43%, list=28%, signal=31%	ENSG00000157184/ENSG00000103876/ENSG00000168497/ENSG00000151552/ENSG00000165678/ENSG00000141959/ENSG00000099795/ENSG00000213316/ENSG00000156171/ENSG00000171135/ENSG00000116171/ENSG00000131473/ENSG00000133318/ENSG00000130203/ENSG00000115255/ENSG00000100412/ENSG00000088682/ENSG00000138074/ENSG00000198355/ENSG00000248098/ENSG00000138764/ENSG00000099968/ENSG00000143252/ENSG00000121691/ENSG00000128311…
HALLMARK_COAGULATION	-1.86884	1.09749e-05	6.09715e-05	2.9523e-05	3145	tags=37%, list=17%, signal=31%	ENSG00000115718/ENSG00000136943/ENSG00000100311/ENSG00000131187/ENSG00000005893/ENSG00000148450/ENSG00000168615/ENSG00000100600/ENSG00000130988/ENSG00000071127/ENSG00000080618/ENSG00000256043/ENSG00000100985/ENSG00000139318/ENSG00000102265/ENSG00000125730/ENSG00000103811/ENSG00000102996/ENSG00000104324/ENSG00000184500/ENSG00000120885/ENSG00000149968/ENSG00000185022/ENSG00000117525/ENSG00000106366…
HALLMARK_HYPOXIA	-1.76266	1.32641e-05	6.63204e-05	3.21131e-05	3114	tags=41%, list=17%, signal=35%	ENSG00000136244/ENSG00000122863/ENSG00000154229/ENSG00000127129/ENSG00000088002/ENSG00000182718/ENSG00000164442/ENSG00000100345/ENSG00000137700/ENSG00000146242/ENSG00000067992/ENSG00000138764/ENSG00000109107/ENSG00000063660/ENSG00000111276/ENSG00000100075/ENSG00000149925/ENSG00000100292/ENSG00000074800/ENSG00000044574/ENSG00000100311/ENSG00000111669/ENSG00000070614/ENSG00000177469/ENSG00000162433…
HALLMARK_GLYCOLYSIS	-1.75246	1.9776e-05	8.98911e-05	4.35262e-05	5421	tags=49%, list=30%, signal=35%	ENSG00000107902/ENSG00000144591/ENSG00000008838/ENSG00000091140/ENSG00000138413/ENSG00000164904/ENSG00000169902/ENSG00000025039/ENSG00000015532/ENSG00000164105/ENSG00000138271/ENSG00000067057/ENSG00000171004/ENSG00000138604/ENSG00000024526/ENSG00000105976/ENSG00000240972/ENSG00000165215/ENSG00000138794/ENSG00000117448/ENSG00000169299/ENSG00000100994/ENSG00000013275/ENSG00000178802/ENSG00000151348…
HALLMARK_INTERFERON_ALPHA_RESPONSE	1.92563	7.09999e-05	0.000295833	0.000143245	5036	tags=55%, list=27%, signal=40%	ENSG00000104432/ENSG00000078081/ENSG00000137959/ENSG00000188404/ENSG00000019582/ENSG00000177409/ENSG00000162654/ENSG00000138642/ENSG00000157601/ENSG00000140105/ENSG00000168062/ENSG00000182179/ENSG00000134326/ENSG00000125347/ENSG00000156587/ENSG00000133106/ENSG00000119917/ENSG00000136514/ENSG00000188313/ENSG00000138496/ENSG00000205413/ENSG00000115267/ENSG00000216490/ENSG00000185885/ENSG00000169245…
HALLMARK_ALLOGRAFT_REJECTION	1.64833	0.000175736	0.000675906	0.000327281	3538	tags=37%, list=19%, signal=30%	ENSG00000204252/ENSG00000138755/ENSG00000111537/ENSG00000117560/ENSG00000104814/ENSG00000163519/ENSG00000168811/ENSG00000115085/ENSG00000104432/ENSG00000254087/ENSG00000156234/ENSG00000005844/ENSG00000186810/ENSG00000158473/ENSG00000147168/ENSG00000145649/ENSG00000105369/ENSG00000019582/ENSG00000100453/ENSG00000113263/ENSG00000187210/ENSG00000115607/ENSG00000007171/ENSG00000204257/ENSG00000126583…
HALLMARK_MTORC1_SIGNALING	-1.61413	0.000312113	0.00111469	0.000539745	6228	tags=54%, list=34%, signal=36%	ENSG00000117394/ENSG00000134333/ENSG00000131467/ENSG00000183527/ENSG00000138768/ENSG00000120686/ENSG00000161057/ENSG00000100219/ENSG00000059804/ENSG00000166851/ENSG00000104549/ENSG00000186480/ENSG00000136448/ENSG00000278540/ENSG00000168439/ENSG00000034152/ENSG00000041357/ENSG00000117450/ENSG00000135842/ENSG00000104825/ENSG00000198805/ENSG00000170522/ENSG00000164045/ENSG00000171848/ENSG00000109929…
HALLMARK_INTERFERON_GAMMA_RESPONSE	1.58855	0.000362215	0.00120738	0.000584627	4640	tags=44%, list=25%, signal=33%	ENSG00000141574/ENSG00000124256/ENSG00000179583/ENSG00000138755/ENSG00000132530/ENSG00000139626/ENSG00000137496/ENSG00000104432/ENSG00000131203/ENSG00000140853/ENSG00000137959/ENSG00000183486/ENSG00000153064/ENSG00000173821/ENSG00000145649/ENSG00000019582/ENSG00000177409/ENSG00000213809/ENSG00000204257/ENSG00000162654/ENSG00000138642/ENSG00000172331/ENSG00000157601/ENSG00000140105/ENSG00000168062…
HALLMARK_TGF_BETA_SIGNALING	-1.80517	0.000715286	0.00211383	0.00102354	4255	tags=44%, list=23%, signal=34%	ENSG00000168036/ENSG00000140564/ENSG00000105329/ENSG00000136603/ENSG00000125968/ENSG00000107779/ENSG00000157933/ENSG00000067560/ENSG00000159128/ENSG00000101665/ENSG00000116478/ENSG00000115306/ENSG00000204217/ENSG00000172531/ENSG00000183691/ENSG00000129757/ENSG00000106991/ENSG00000168461/ENSG00000106366/ENSG00000119681/ENSG00000117318/ENSG00000124225/ENSG00000137801/ENSG00000143768
HALLMARK_OXIDATIVE_PHOSPHORYLATION	-1.56142	0.000718704	0.00211383	0.00102354	6934	tags=52%, list=38%, signal=32%	ENSG00000151366/ENSG00000175110/ENSG00000167468/ENSG00000060971/ENSG00000213585/ENSG00000163541/ENSG00000137547/ENSG00000150768/ENSG00000166136/ENSG00000132313/ENSG00000169100/ENSG00000148290/ENSG00000179091/ENSG00000132305/ENSG00000109519/ENSG00000113013/ENSG00000100216/ENSG00000023330/ENSG00000134333/ENSG00000135390/ENSG00000151729/ENSG00000176340/ENSG00000110090/ENSG00000115317/ENSG00000127948…
HALLMARK_UV_RESPONSE_UP	-1.59797	0.00094305	0.00261958	0.00126843	5022	tags=46%, list=27%, signal=34%	ENSG00000090339/ENSG00000165732/ENSG00000131446/ENSG00000168779/ENSG00000137563/ENSG00000132002/ENSG00000173786/ENSG00000105173/ENSG00000072274/ENSG00000204231/ENSG00000136244/ENSG00000130558/ENSG00000099804/ENSG00000175416/ENSG00000140564/ENSG00000159348/ENSG00000189221/ENSG00000168496/ENSG00000106689/ENSG00000184203/ENSG00000096401/ENSG00000143819/ENSG00000113407/ENSG00000106636/ENSG00000115694…
HALLMARK_PANCREAS_BETA_CELLS	-1.80822	0.0018671	0.00491343	0.00237914	1240	tags=29%, list=7%, signal=27%	ENSG00000117020/ENSG00000121351/ENSG00000007372/ENSG00000135100/ENSG00000197635/ENSG00000163623/ENSG00000019505/ENSG00000125820
HALLMARK_ANDROGEN_RESPONSE	-1.53417	0.00290858	0.00727144	0.00352091	4606	tags=40%, list=25%, signal=30%	ENSG00000112658/ENSG00000102172/ENSG00000110092/ENSG00000109452/ENSG00000189060/ENSG00000154734/ENSG00000099194/ENSG00000183726/ENSG00000196419/ENSG00000266412/ENSG00000140263/ENSG00000123983/ENSG00000105810/ENSG00000079246/ENSG00000096060/ENSG00000130706/ENSG00000128590/ENSG00000149485/ENSG00000111837/ENSG00000113161/ENSG00000150961/ENSG00000112972/ENSG00000074695/ENSG00000129128/ENSG00000131016…
HALLMARK_APOPTOSIS	-1.50519	0.003274	0.00779525	0.00377454	2277	tags=20%, list=12%, signal=18%	ENSG00000233276/ENSG00000100300/ENSG00000133101/ENSG00000143878/ENSG00000138795/ENSG00000147155/ENSG00000124762/ENSG00000137331/ENSG00000102265/ENSG00000019991/ENSG00000111057/ENSG00000142192/ENSG00000154122/ENSG00000150782/ENSG00000120885/ENSG00000104081/ENSG00000181104/ENSG00000139329/ENSG00000166148/ENSG00000211445/ENSG00000035862/ENSG00000105974/ENSG00000011465/ENSG00000006327/ENSG00000149557…
HALLMARK_CHOLESTEROL_HOMEOSTASIS	-1.52894	0.00644534	0.0146485	0.00709296	4529	tags=45%, list=25%, signal=34%	ENSG00000110921/ENSG00000163344/ENSG00000127955/ENSG00000120437/ENSG00000185813/ENSG00000168036/ENSG00000099194/ENSG00000067992/ENSG00000010278/ENSG00000109107/ENSG00000012171/ENSG00000164211/ENSG00000100600/ENSG00000167508/ENSG00000147383/ENSG00000113161/ENSG00000112972/ENSG00000104823/ENSG00000147155/ENSG00000110721/ENSG00000001630/ENSG00000116285/ENSG00000120885/ENSG00000164111/ENSG00000178445…
HALLMARK_PROTEIN_SECRETION	-1.45909	0.00736112	0.0160024	0.00774855	6561	tags=45%, list=36%, signal=29%	ENSG00000124333/ENSG00000143761/ENSG00000131238/ENSG00000074319/ENSG00000129083/ENSG00000138768/ENSG00000100030/ENSG00000105402/ENSG00000054523/ENSG00000177879/ENSG00000095139/ENSG00000265808/ENSG00000086827/ENSG00000085365/ENSG00000102393/ENSG00000125991/ENSG00000157916/ENSG00000127324/ENSG00000124209/ENSG00000104388/ENSG00000003056/ENSG00000106636/ENSG00000092531/ENSG00000087460/ENSG00000109861…
HALLMARK_DNA_REPAIR	-1.44454	0.0101693	0.0203385	0.00984813	6658	tags=54%, list=36%, signal=35%	ENSG00000125651/ENSG00000129562/ENSG00000148290/ENSG00000106992/ENSG00000099817/ENSG00000187244/ENSG00000125458/ENSG00000175482/ENSG00000185825/ENSG00000074319/ENSG00000115350/ENSG00000106290/ENSG00000137575/ENSG00000159899/ENSG00000160948/ENSG00000132646/ENSG00000144231/ENSG00000014138/ENSG00000133119/ENSG00000049541/ENSG00000174446/ENSG00000166548/ENSG00000147400/ENSG00000198805/ENSG00000125877…
HALLMARK_E2F_TARGETS	-1.39269	0.00982992	0.0203385	0.00984813	7785	tags=56%, list=42%, signal=33%	ENSG00000122512/ENSG00000152253/ENSG00000136450/ENSG00000101057/ENSG00000143401/ENSG00000117632/ENSG00000082898/ENSG00000100916/ENSG00000164611/ENSG00000189159/ENSG00000138778/ENSG00000065911/ENSG00000079616/ENSG00000113368/ENSG00000166508/ENSG00000142731/ENSG00000074266/ENSG00000170515/ENSG00000172336/ENSG00000099901/ENSG00000137309/ENSG00000101003/ENSG00000083642/ENSG00000149554/ENSG00000095002…
HALLMARK_UNFOLDED_PROTEIN_RESPONSE	-1.42187	0.0181955	0.0349914	0.0169432	6904	tags=49%, list=38%, signal=31%	ENSG00000140403/ENSG00000153879/ENSG00000182934/ENSG00000198301/ENSG00000151247/ENSG00000038358/ENSG00000171824/ENSG00000113013/ENSG00000112685/ENSG00000187840/ENSG00000145912/ENSG00000100219/ENSG00000113300/ENSG00000166197/ENSG00000172216/ENSG00000172071/ENSG00000161960/ENSG00000001167/ENSG00000164924/ENSG00000204843/ENSG00000175324/ENSG00000177971/ENSG00000166598/ENSG00000140612/ENSG00000172239…

## Sheet: Fig_5_cd
Subtype_IE	nanostring TILs score	TMB
IE	65.2996	9.86
IE	54.99	3.96
IE	52.2121	12.58
IE	46.3074	NA
IE	64.5828	5.61
non_IE	51.9557	4.28
non_IE	53.0249	4.4
non_IE	48.313	3.9
IE	55.1704	8.03
non_IE	54.158	4.13
non_IE	52.3267	5.34
non_IE	43.3403	9.36
non_IE	42.1413	5.7
non_IE	44.6966	5.4
non_IE	37.0855	6.23
non_IE	51.3964	NA
non_IE	40.3074	4.75
non_IE	53.4714	4.25
IE: Immune-enriched
non_IE:Fibroblast-enriched or Tumor-proliferation

## Sheet: Fig_5_e
annotation	MFP subtype	Response
ESCC-P13	Immune-enriched	Well responders
ESCC-P16	Immune-enriched	Well responders
ESCC-P06	Immune-enriched	Well responders
ESCC-P08	Immune-enriched	Well responders
ESCC-P09	Immune-enriched	Well responders
ESCC-P05	Immune-depleted	Well responders
ESCC-P01	Immune-depleted	Well responders
ESCC-P02	Immune-depleted	Well responders
ESCC-P11	Immune-enriched	Poor responders
ESCC-P10	Fibrotic	Poor responders
ESCC-P12	Immune-enriched, fibrotic	Poor responders
ESCC-P07	Immune-depleted	Poor responders
ESCC-P04	Fibrotic	Poor responders
ESCC-P21	Fibrotic	Poor responders
ESCC-P22	Immune-depleted	Poor responders
ESCC-P03	Immune-depleted	Poor responders
ESCC-P17	Immune-depleted	Poor responders
ESCC-P20	Fibrotic	Poor responders
MPF_pathway	ESCC-P13	ESCC-P16	ESCC-P06	ESCC-P08	ESCC-P09	ESCC-P05	ESCC-P01	ESCC-P02	ESCC-P11	ESCC-P10	ESCC-P12	ESCC-P07	ESCC-P04	ESCC-P21	ESCC-P22	ESCC-P03	ESCC-P17	ESCC-P20
Angiogenesis	0.109006	0.0581942	0.103001	0.049894	0.0985951	0.0873957	0.0914229	0.235971	0.134537	0.31261	0.157757	0.151737	0.176159	0.255054	0.148649	0.177602	0.166325	0.147863
Endothelium	-0.116668	0.0655474	0.0168379	0.019335	0.0815487	0.0275234	0.131955	0.0246233	0.0763101	0.265074	0.197776	0.0306345	0.242296	0.0976668	0.0122883	0.257618	-0.0157111	-0.00436864
Cancer_associated_fibroblasts	0.190419	0.0308705	0.197392	0.325564	0.253436	0.293392	0.268122	0.341225	0.103654	0.57771	0.498966	0.419907	0.546804	0.448145	0.148335	0.316814	0.269727	0.377318
Matrix	0.283568	0.134127	0.32282	0.426004	0.386402	0.43105	0.434081	0.471726	0.20717	0.579193	0.547468	0.459344	0.554495	0.484552	0.236247	0.37678	0.401102	0.48523
Matrix_remodeling	0.273178	-0.157182	0.0681294	0.16101	0.172898	0.249191	0.0993383	0.373419	-0.0588261	0.490658	0.307987	0.295413	0.339531	0.407547	0.114918	0.0983901	0.275305	0.30427
Protumor_cytokines	0.286347	0.0891662	0.16511	0.124313	0.163118	0.163374	0.132287	0.221126	0.115424	0.325736	0.205609	0.194899	0.269742	0.198631	0.155698	0.148049	0.171451	0.227252
Neutrophil_signature	-0.180832	-0.243171	-0.0530011	-0.0567822	-0.0563864	-0.222384	-0.272504	-0.252725	-0.156267	-0.250267	-0.254026	-0.224018	-0.288486	-0.184602	-0.0453192	-0.231218	-0.253964	-0.275898
Granulocyte_traffic	0.129843	-0.00608569	0.0688758	0.141269	0.027621	0.0247397	-0.124972	0.120424	-0.00513929	0.166308	-0.0917204	0.0649311	-0.0613329	0.238338	0.100717	-0.0245382	0.143625	0.161464
Tumor_associated_Macrophages	0.268035	0.0839508	0.152994	0.130931	0.163217	0.0925848	0.0661021	0.0586034	0.0632365	0.134135	0.157313	0.0681143	0.240948	0.062944	0.110051	0.0387915	0.120398	0.0621399
Macrophage_and_DC_traffic	0.0854464	-0.0869491	-0.0079026	0.041478	0.0482435	-0.0842202	-0.0660308	-0.123175	-0.00981485	0.0162062	0.0295144	-0.11062	0.0345643	-0.0406047	0.0223445	-0.0876418	-0.053466	0.0490016
Myeloid_cells_traffic	0.160315	-0.02102	0.0576003	0.0792379	0.0165096	-0.0210997	-0.0419263	0.0408593	-0.00978997	0.134014	0.0704507	-0.0524655	-0.00183461	0.183043	0.0633005	-0.0716341	0.0230853	0.129653
Immune_Suppression_by_Myeloid_Cells	0.120053	-0.130594	-0.0095096	-0.000229485	0.0534478	0.0423113	0.0315196	-0.003445	-0.0681524	0.0175456	-0.0613498	-0.0337649	0.0359337	0.107338	-0.0174938	-0.0642662	0.088186	0.105201
Th2_signature	-0.153908	-0.182372	-0.26294	-0.250806	-0.183775	-0.228347	-0.304513	-0.321143	-0.244459	-0.183135	-0.201444	-0.13258	-0.226403	-0.279074	-0.235254	-0.21579	-0.2186	-0.170161
Treg_and_Th2_traffic	-0.195244	-0.129497	-0.196004	-0.107356	-0.0284089	-0.19201	-0.12487	-0.125417	-0.0725596	-0.0908846	-0.123551	-0.105955	-0.174428	-0.0769484	-0.0882341	-0.137561	-0.122678	-0.216459
Treg	0.0809127	0.0460668	0.123321	0.076149	0.0249266	0.0215607	0.0188642	-0.0205011	0.0555301	-0.00618768	0.0484019	-0.0235732	0.0319255	0.0200527	0.0344708	-0.0517257	0.0512819	-0.00555752
M1_signature	0.0389658	0.111527	0.100455	0.0344056	0.0446567	0.00502583	0.0311828	0.0275648	0.0274785	0.0324953	-0.113348	-0.0471008	-0.0499304	0.119835	0.101736	-0.0619513	0.021912	0.094429
MHCII	0.389955	0.367712	0.334524	0.537464	0.622842	0.29929	0.432678	0.0743592	0.416452	0.353126	0.534227	0.147722	0.341124	0.405265	0.304859	0.31084	0.3908	-0.057983
Antitumor_cytokines	-0.00459889	-0.0501775	-0.00809484	-0.0210955	-0.0417517	-0.0809408	-0.0434651	-0.0823281	0.00755242	0.0224611	-0.0629078	-0.053964	-0.0576996	0.0424223	-0.00920302	-0.055431	-0.0417546	0.0043535
Co_activation_molecules	-0.0638773	-0.0235601	-0.0846287	-0.0804573	0.0237107	-0.089724	-0.129491	-0.105637	-0.0221042	-0.00261838	0.022626	-0.101333	-0.0860298	0.0219187	-0.0442055	-0.0756536	-0.0613341	-0.0145889
B_cells	-0.188858	0.0219396	-0.247625	-0.145822	0.108995	-0.131938	-0.280949	-0.262084	-0.228445	-0.161382	-0.0654776	-0.227564	-0.156018	-0.230311	-0.250649	-0.292497	-0.288017	-0.295397
NK_cells	-0.0335126	-0.13312	-0.124488	-0.0353448	-0.0626318	-0.139545	-0.127848	-0.224951	-0.0998496	-0.211011	-0.221199	-0.197952	-0.0896555	-0.0888241	-0.15994	-0.101157	-0.200492	-0.291667
Checkpoint_molecules	0.0421015	0.0452659	0.0286797	0.0570436	0.0871244	-0.00505946	-0.0407313	-0.0264314	0.0428371	0.0113127	-0.0143972	-0.0434162	-0.0188039	0.0168621	-0.0281115	-0.0337635	-0.0376959	-0.218552
Effector_cells	0.085915	-0.0607819	-0.0525264	-0.0391322	0.0820542	-0.0198196	-0.0815049	-0.118788	0.0488609	-0.089873	-0.102411	-0.159541	-0.115871	-0.0625845	-0.108718	-0.06807	-0.120449	-0.220204
T_cells	-0.0393783	-0.0676575	-0.118825	-0.0829225	0.018859	-0.0964052	-0.168682	-0.21651	0.0393448	-0.112113	-0.0817578	-0.187576	-0.164127	-0.153818	-0.0634186	-0.084327	-0.1145	-0.270491
Th1_signature	-0.164344	-0.247359	-0.243907	-0.16685	-0.243035	-0.178844	-0.275359	-0.140669	-0.198783	-0.163084	-0.248738	-0.231628	-0.264047	-0.153018	-0.263683	-0.115754	-0.180828	-0.312539
Effector_cell_traffic	0.254576	-0.0671137	0.158181	0.115716	0.267614	0.168983	0.00242667	0.0502904	0.0826361	0.205093	0.0643569	-0.0406166	0.0956497	0.0398853	0.00976028	-0.0115445	0.116561	0.0291556
MHCI	0.547498	0.636864	0.670551	0.64052	0.678857	0.661397	0.670745	0.638167	0.654418	0.665692	0.667005	0.627167	0.653195	0.665254	0.639359	0.663622	0.673693	0.619749
EMT_signature	0.109163	-0.113823	0.0417882	0.0141923	-0.00508057	0.0687642	0.0238279	0.106478	-0.119935	0.415755	0.191835	0.0937261	0.24522	0.0892602	-0.063769	0.0616455	0.000635244	0.178876
Tumor_proliferation_rate	0.361841	0.19234	0.387445	0.369904	0.240159	0.450105	0.375956	0.475839	0.203143	0.400876	0.30595	0.395131	0.315832	0.42426	0.311372	0.370784	0.483165	0.493958
