# Supplementary material for: Neoadjuvant adebrelimab in locally advanced resectable esophageal squamous cell carcinoma: a phase 1b trial
Source: Nat Med. 2023 Jul 24;29(8):2068–78. doi: 10.1038/s41591-023-02469-3 (PMC10427424; doi:10.1038/s41591-023-02469-3)
Supplement: Supplementary file 13 — Statistical source data. [file 41591_2023_2469_MOESM13_ESM.xlsx]

## Sheet: Published pan-cancer datasets
Published pan-cancer immunotherapy datasets
Cancer	Cohort	Deposited Data	Sample Size	Identifier	PMID
ESCC	TCGA-ESCC	The Cancer Genome Atlas Esophageal squamous cell carcinoma (TCGA-ESCC) data	75	https://gdc.cancer.gov/	28052061
ESCC	ESCC-anti-PD-1	Neoadjuvant anti-PD-1 blockade plus chemotherapy in resectable ESCC-Zhang GQ et al.	26	https://www.thelancet.com/journals/ebiom/article/PIIS2352-3964(23)00080-4/fulltext#secsectitle0225	36921563
ESCC	ESCC-ORIENT-2-anti-PD-L1	Anti-PD-1 therapy in advanced ESCCs (ORIENT-2)	56	GSA: HRA001773	35165274
EAC	EAC-PERFECT-anti-PD-L1	Neoadjuvant atezolizumab plus chemoradiotherapy in resecatble EAC (PERFECT)	32	GEO: GSE165252	33504550
GC	GC-anti-PD-1	Anti-PD-L1 in gastric cancer-Kim et al.	45	ENA: ERP107734, SRA: PRJEB25780	30013197
mUC	mUC-Mariathasan-anti-PD-L1	Anti-PD-L1 in metastatic urothelial cancer-Mariathasan et al.	168	EGA: EGAS00001002556	29443960
mUC	mUC-IMvigor210-anti-PD-L1	Anti-PD-L1in metastatic urothelial cancer (IMvigor210)	208	EGA: EGAS00001004343	27939400
Melanoma	Melanoma-Gide-anti-PD-1	Anti-PD-1 plus anti-CTLA-4 or anti-PD-1-in melanoma-Gide et al.	41	ENA: ERP105482	30753825
Melanoma	Melanoma-Jerby-anti-PD-1	Anti-PD-1 in melanoma-Jerby et al.	103	https://singlecell.broadinstitute.org/single_cell/study/SCP109/melanoma-immunotherapy-resistance	30388455
Melanoma	Melanoma-Puch-anti-PD-1	Anti-PD-1in melanoma-Puch et al.	55	GSA: HRA000524	33542239
NSCLC	NSCLC-POPLAR9-anti-PD-L1	Anti-PD-L1-treated metastatic non-small-cell lung cancer (POPLAR)	81	EGA: EGAS00001004343	26970723
NSCLC	NSCLC-Jung-anti-PD-1	Anti-PD-L1 or anti-PD-1 in non-small-cell lung cancer-Jung et al.	27	GEO: GSE135222	31537801

## Sheet: Fig_6_a
Trial	Response	IE_Subtype	IE_Percentage
mUC-IMvigor210-anti-PD-L1	NR	IE	0.202454
mUC-IMvigor210-anti-PD-L1	NR	Non-IE	0.797546
mUC-IMvigor210-anti-PD-L1	R	IE	0.333333
mUC-IMvigor210-anti-PD-L1	R	Non-IE	0.666667
mUC-Mariathasan-anti-PD-L1	NR	IE	0.230159
mUC-Mariathasan-anti-PD-L1	NR	Non-IE	0.769841
mUC-Mariathasan-anti-PD-L1	R	IE	0.380952
mUC-Mariathasan-anti-PD-L1	R	Non-IE	0.619048
NSCLC-POPLAR9-anti-PD-L1	NR	IE	0.2
NSCLC-POPLAR9-anti-PD-L1	NR	Non-IE	0.8
NSCLC-POPLAR9-anti-PD-L1	R	IE	0.363636
NSCLC-POPLAR9-anti-PD-L1	R	Non-IE	0.636364
NSCLC-Jung-anti-PD-1	NR	IE	0.210526
NSCLC-Jung-anti-PD-1	NR	Non-IE	0.789474
NSCLC-Jung-anti-PD-1	R	IE	0.625
NSCLC-Jung-anti-PD-1	R	Non-IE	0.375
GC-anti-PD-1	NR	IE	0.242424
GC-anti-PD-1	NR	Non-IE	0.757576
GC-anti-PD-1	R	IE	0.583333
GC-anti-PD-1	R	Non-IE	0.416667
EAC-PERFECT-anti-PD-L1	NR	IE	0.1
EAC-PERFECT-anti-PD-L1	NR	Non-IE	0.9
EAC-PERFECT-anti-PD-L1	R	IE	0.333333
EAC-PERFECT-anti-PD-L1	R	Non-IE	0.666667
Melanoma-Gide-anti-PD-1	NR	IE	0.0909091
Melanoma-Gide-anti-PD-1	NR	Non-IE	0.909091
Melanoma-Gide-anti-PD-1	R	IE	0.578947
Melanoma-Gide-anti-PD-1	R	Non-IE	0.421053
Melanoma-Jerby-anti-PD-1	NR	IE	0.15625
Melanoma-Jerby-anti-PD-1	NR	Non-IE	0.84375
Melanoma-Jerby-anti-PD-1	R	IE	0.230769
Melanoma-Jerby-anti-PD-1	R	Non-IE	0.769231
ESCC-anti-PD-1	NR	IE	0.1
ESCC-anti-PD-1	NR	Non-IE	0.9
ESCC-anti-PD-1	R	IE	0.3125
ESCC-anti-PD-1	R	Non-IE	0.6875

## Sheet: Fig_6_bc
mUC-IMvigor210-anti-PD-L1
ssGSEA score	EA-1a8d5407d57d	EA-492c338055ed	EA-f76d440e2738	EA-6fa6795a5df2	EA-a7f67415cfe7	EA-208a26d831aa	EA-04ddf60f7b8c	EA-8dfedad95aec	EA-764884ef463b	EA-0cde50a75198	EA-072b12716a7f	EA-6f93bf367178	EA-e2a4b0c6a503	EA-b0569186ee04	EA-e67596791766	EA-c54ea606cdb4	EA-17ff56abfaf9	EA-d81d05d5a811	EA-fbb4e567c952	EA-6b7e9acb9cd7	EA-17a621a13986	EA-8b41fb2007e1	EA-5404f1f798da	EA-f58f4f954725	EA-46a55f03b6f1	EA-9123f30ad696	EA-61eb1e764f03	EA-d471f92cbe30	EA-c9b8e609714b	EA-f072185cc6b2	EA-5871106df4c4	EA-98bc1e1616bf	EA-0f9ab0b68f9a	EA-0b1a54d9e4d3	EA-c1f886199090	EA-5113ec703c66	EA-97acf494b8d0	EA-60d74f5b0674	EA-e16bafb86624	EA-593e6b114cba	EA-a4f12a6f3273	EA-38efa4c58300	EA-735e7e398ab9	EA-f101fed17ad2	EA-6c5c75cbfb08	EA-1f93194f7826	EA-e61c8d40dc64	EA-a9295ecec3c5	EA-9b7f178e42ab
HALLMARK_ALLOGRAFT_REJECTION	0.606592	0.638245	0.708869	0.680889	0.588162	0.52768	0.69692	0.480549	0.466148	0.768941	0.648706	0.687747	0.582952	0.605754	0.630847	0.506004	0.712883	0.54572	0.508246	0.709001	0.634653	0.554403	0.772324	0.683563	0.684687	0.672462	0.609204	0.506281	0.562572	0.47285	0.706973	0.733716	0.777325	0.565473	0.746298	0.558491	0.71225	0.667473	0.49728	0.526481	0.604737	0.617964	0.694305	0.723898	0.512129	0.676432	0.446797	0.585936	0.550958
HALLMARK_INTERFERON_ALPHA_RESPONSE	0.773136	0.881236	0.848558	0.901034	0.780397	0.795572	0.84575	0.713088	0.637337	0.965127	0.81878	0.873197	0.853622	0.815095	0.784713	0.715203	0.961174	0.815205	0.853278	0.907369	0.932612	0.888833	0.90858	0.830184	0.931636	0.949472	0.838326	0.796052	0.758438	0.755743	0.885736	0.844334	0.900124	0.747852	0.973074	0.770411	0.878753	0.821345	0.778118	0.751938	0.931548	0.846559	0.89845	0.928406	0.705589	0.815369	0.67483	0.786951	0.812755
HALLMARK_INTERFERON_GAMMA_RESPONSE	0.740319	0.823889	0.838558	0.846993	0.738378	0.71741	0.828691	0.654621	0.60431	0.917571	0.787486	0.847182	0.778219	0.769457	0.768381	0.659004	0.898698	0.734471	0.750499	0.864241	0.851614	0.784865	0.899327	0.813369	0.864727	0.877241	0.77968	0.7171	0.731295	0.676023	0.853392	0.830069	0.892707	0.720959	0.915685	0.725795	0.864389	0.796746	0.694052	0.709236	0.83894	0.786292	0.86113	0.873297	0.66803	0.818365	0.637979	0.747275	0.742665
HALLMARK_MTORC1_SIGNALING	0.897812	0.870635	0.938079	0.945839	0.933447	0.889562	0.910264	0.860367	0.862986	0.938324	0.912729	0.937316	0.937699	0.90622	0.930388	0.918264	0.920275	0.89391	0.947628	0.874868	0.90362	0.942066	0.966849	0.903374	0.862143	0.925059	0.944175	0.854397	0.880762	0.885539	0.910705	0.874471	0.908838	0.93277	0.895437	0.920228	0.908876	0.92734	0.908281	0.889515	0.894697	0.900236	0.897452	0.914119	0.91571	0.865283	0.917752	0.880774	0.925784
HALLMARK_DNA_REPAIR	0.843591	0.817514	0.842944	0.872964	0.857048	0.83484	0.829531	0.832682	0.843311	0.844754	0.809294	0.814245	0.88846	0.872731	0.823423	0.853012	0.827997	0.837742	0.854829	0.809438	0.825702	0.846067	0.849018	0.81755	0.835054	0.874213	0.857243	0.839585	0.826341	0.854604	0.833273	0.811544	0.805974	0.830504	0.837205	0.864068	0.794529	0.848152	0.877204	0.849959	0.839989	0.828543	0.80698	0.83383	0.859215	0.799108	0.843981	0.79239	0.839407
HALLMARK_E2F_TARGETS	0.901892	0.790396	0.829442	0.950905	0.894389	0.826882	0.910047	0.815544	0.967592	0.933801	0.858285	0.824293	0.940591	0.97897	0.887598	1.0116	0.940136	0.936968	0.964547	0.794773	0.839243	0.865795	0.901709	0.809577	0.916151	0.942503	0.964317	0.800926	0.863185	0.904706	0.835575	0.862292	0.829244	0.929113	0.9319	0.919321	0.822902	0.951055	0.96145	0.890262	0.878307	0.90573	0.824924	0.923077	0.988831	0.794598	0.905875	0.75253	0.833674
HALLMARK_MYC_TARGETS_V1	1.05484	1.00743	1.02794	1.07688	1.05345	1.01533	1.04049	1.01582	1.05102	1.05626	1.02271	1.01642	1.0843	1.0676	1.04302	1.08217	1.04965	1.03919	1.06101	1.01138	0.999001	1.03564	1.04359	1.011	1.03372	1.08118	1.07564	1.02664	1.02607	1.04265	1.02832	1.0345	1.01154	1.04963	1.04281	1.06406	1.01281	1.06342	1.08241	1.03827	1.04807	1.05806	1.00479	1.0433	1.05962	0.999193	1.07563	0.991828	1.03196
HALLMARK_HYPOXIA	0.690738	0.710843	0.792648	0.731527	0.703516	0.717063	0.70144	0.697982	0.674438	0.786206	0.727875	0.809422	0.735054	0.661238	0.775854	0.699622	0.706316	0.641126	0.756977	0.741194	0.69094	0.75815	0.736071	0.792952	0.632754	0.762773	0.707415	0.701313	0.715007	0.699257	0.714952	0.676111	0.733132	0.754959	0.746038	0.741115	0.733979	0.669839	0.629846	0.686768	0.624245	0.710717	0.735794	0.677476	0.715575	0.743831	0.680262	0.748463	0.733485
HALLMARK_KRAS_SIGNALING_UP	0.58293	0.616625	0.729178	0.589593	0.5921	0.570583	0.620505	0.500636	0.539141	0.711268	0.649669	0.682314	0.564103	0.543625	0.658577	0.546623	0.622393	0.531612	0.573144	0.656786	0.60299	0.605223	0.688643	0.727512	0.557312	0.622243	0.563395	0.550958	0.586532	0.524724	0.662614	0.625481	0.679205	0.610802	0.614877	0.562212	0.663855	0.583099	0.477764	0.555461	0.541078	0.603287	0.673419	0.615811	0.528639	0.677626	0.480493	0.642294	0.578187
HALLMARK_ANGIOGENESIS	0.750273	0.719547	0.814851	0.798819	0.76259	0.774704	0.696578	0.660198	0.691065	0.814056	0.747287	0.798515	0.686997	0.659879	0.762343	0.654304	0.738596	0.626841	0.6703	0.715444	0.683609	0.743342	0.733218	0.840577	0.63563	0.734423	0.687792	0.660818	0.715991	0.64512	0.771887	0.688119	0.771956	0.762065	0.75385	0.744417	0.742936	0.676774	0.647074	0.66376	0.605309	0.734767	0.754669	0.689328	0.691849	0.794456	0.601206	0.814511	0.717989
HALLMARK_EPITHELIAL_MESENCHYMAL_TRANSITION	0.754633	0.717677	0.975096	0.84805	0.817623	0.796691	0.800914	0.645966	0.756537	0.920694	0.888211	0.937025	0.793161	0.72211	0.882422	0.763906	0.797074	0.663552	0.758839	0.847707	0.730812	0.808811	0.730529	0.969665	0.666818	0.845562	0.746579	0.699105	0.80815	0.665142	0.86166	0.766978	0.888438	0.830517	0.894199	0.859002	0.848729	0.753518	0.673914	0.721059	0.612688	0.794895	0.875884	0.764999	0.731154	0.884128	0.595161	0.829855	0.813352
HALLMARK_MYOGENESIS	0.557058	0.532803	0.661235	0.554094	0.549531	0.593505	0.526427	0.539039	0.518208	0.546488	0.647444	0.582601	0.540241	0.539415	0.606626	0.57581	0.526919	0.488812	0.545789	0.615785	0.563372	0.538849	0.510594	0.614198	0.50073	0.545009	0.537108	0.513096	0.555147	0.523246	0.653959	0.51292	0.584919	0.567897	0.549127	0.536112	0.548737	0.511809	0.519898	0.501879	0.470774	0.548136	0.613165	0.53542	0.540701	0.63704	0.51305	0.552286	0.573046
HALLMARK_TGF_BETA_SIGNALING	0.872254	0.892245	0.92554	0.840375	0.867482	0.91085	0.868211	0.88374	0.849117	0.904682	0.890988	0.906402	0.864996	0.81842	0.921544	0.836577	0.843044	0.827918	0.83587	0.909807	0.845428	0.892914	0.851401	0.935429	0.824148	0.896845	0.863914	0.907794	0.934244	0.894308	0.893576	0.883806	0.882965	0.868791	0.86361	0.855524	0.867487	0.850113	0.78676	0.909084	0.850901	0.902277	0.904706	0.820481	0.862048	0.90895	0.851616	0.907167	0.861143
annotation	ANON_RNASEQ_SAMPLE_ID	OS_MONTHS	OS_CNSR_REV	PFS_MONTHS	PFS_CNSR_REV	TME	IFN/EMT score	Response	IE_subtype
	EA-1a8d5407d57d	24.1807	FALSE	24.1812	FALSE	Tumor-proliferation	0.204539	R	non-IE
	EA-492c338055ed	24.4764	FALSE	10.5464	TRUE	Immune-enriched	0.28022	R	IE
	EA-1f93194f7826	4.63244	TRUE	2.00415	TRUE	Fibroblast-enriched	0.27061	NR	non-IE
	EA-e61c8d40dc64	1.41273	TRUE	0.722807	TRUE	Tumor-proliferation	0.172619	NR	non-IE
	EA-a9295ecec3c5	3.12115	TRUE	2.037	TRUE	Fibroblast-enriched	0.225562	NR	non-IE
	EA-f76d440e2738	11.4004	TRUE	6.24243	TRUE	Fibroblast-enriched	0.234008	R	non-IE
	EA-9b7f178e42ab	3.8768	TRUE	2.06986	TRUE	Tumor-proliferation	0.208372	NR	non-IE
	EA-6c5b5840547d	7.45791	TRUE	1.93844	TRUE	Tumor-proliferation	0.212792	NR	non-IE
	EA-1322979370ed	23.6879	FALSE	8.18087	TRUE	Immune-enriched	0.264985	NR	IE
	EA-a25bb11cb7aa	3.44969	FALSE	2.06986	TRUE	Tumor-proliferation	0.224861	NR	non-IE
	EA-41307c4853af	8.24641	TRUE	3.94259	TRUE	Tumor-proliferation	0.173518	NR	non-IE
	EA-36ae1e77770b	22.8337	FALSE	2.037	TRUE	Fibroblast-enriched	0.341771	NR	non-IE
	EA-3d6cb17874c0	23.3265	FALSE	4.0083	TRUE	Tumor-proliferation	0.286345	NR	non-IE
	EA-2678f88b4fc5	7.32649	TRUE	1.64274	TRUE	Immune-enriched	0.263321	NR	IE
	EA-05550078ac21	13.2731	TRUE	4.0083	TRUE	Fibroblast-enriched	0.185631	NR	non-IE
	EA-3c994cdcdfde	19.2854	TRUE	2.49697	TRUE	Fibroblast-enriched	0.279336	NR	non-IE
	EA-a08cc6138fed	23.8193	FALSE	13.1091	TRUE	Fibroblast-enriched	0.288991	NR	non-IE
	EA-6fa6795a5df2	22.1437	FALSE	21.4542	FALSE	Immune-enriched	0.261097	R	IE
	EA-15c6020f6165	21.1581	TRUE	4.17257	TRUE	Tumor-proliferation	0.28809	NR	non-IE
	EA-da751eb5116c	5.65092	TRUE	2.10271	TRUE	Fibroblast-enriched	0.224506	NR	non-IE
	EA-a7f67415cfe7	23.3922	FALSE	23.3927	FALSE	Tumor-proliferation	0.209082	R	non-IE
	EA-1e13c63077b1	7.95072	TRUE	2.037	TRUE	Immune-enriched	0.372077	NR	IE
	EA-ed370197eebb	5.65092	TRUE	2.10271	TRUE	Fibroblast-enriched	0.253209	NR	non-IE
	EA-76af569947bb	1.9384	TRUE	1.47847	TRUE	Immune-enriched	0.289483	NR	IE
	EA-8773f1999c42	20.271	FALSE	3.02265	TRUE	Fibroblast-enriched	0.235976	NR	non-IE
	EA-208a26d831aa	23.2279	FALSE	14.7518	TRUE	Fibroblast-enriched	0.206279	R	non-IE
	EA-0a0e212e831d	10.8419	TRUE	2.037	TRUE	Tumor-proliferation	0.215981	NR	non-IE
	EA-b6d78ac45f79	4.17248	TRUE	2.13557	TRUE	Tumor-proliferation	0.249547	NR	non-IE
	EA-207ca0d849d2	5.71663	TRUE	2.20128	TRUE	Fibroblast-enriched	0.23153	NR	non-IE
	EA-c43016904a41	2.75975	TRUE	2.13557	TRUE	Fibroblast-enriched	0.248245	NR	non-IE
	EA-8aeed94a1cdc	6.70226	TRUE	1.3142	TRUE	Fibroblast-enriched	0.28626	NR	non-IE
	EA-fffa63be13d0	12.7146	TRUE	12.7148	TRUE	Fibroblast-enriched	0.311517	NR	non-IE
	EA-4777ce957658	2.49692	TRUE	0.722807	TRUE	Immune-enriched	0.324891	NR	IE
	EA-e8d2cb4be07a	22.1109	FALSE	10.3164	TRUE	Tumor-proliferation	0.160612	NR	non-IE
	EA-42acb5589901	6.73511	TRUE	2.06986	TRUE	Immune-enriched	0.322015	NR	IE
	EA-52ead805d3ea	6.80082	TRUE	2.037	TRUE	Fibroblast-enriched	0.297079	NR	non-IE
	EA-ec12e51cb50f	2.7269	TRUE	0.755662	TRUE	Fibroblast-enriched	0.266659	NR	non-IE
	EA-f0bbcdc59ffb	6.11088	TRUE	3.7126	TRUE	Fibroblast-enriched	0.15358	NR	non-IE
	EA-04ddf60f7b8c	23.1294	FALSE	21.5528	FALSE	Immune-enriched	0.327326	R	IE
	EA-f6949f19cd5a	17.7741	TRUE	4.27113	TRUE	Fibroblast-enriched	0.314115	NR	non-IE
	EA-fd7a7ce2f0b6	2.52977	TRUE	2.06986	TRUE	Immune-enriched	0.274992	NR	IE
	EA-67265e2524a1	2.23409	TRUE	2.06986	TRUE	Tumor-proliferation	0.184393	NR	non-IE
	EA-f5f1c77239c1	12.846	TRUE	2.00415	TRUE	Fibroblast-enriched	0.247524	NR	non-IE
	EA-8dfedad95aec	21.3224	FALSE	21.3228	FALSE	Tumor-proliferation	0.207324	R	non-IE
	EA-cb38ccae16c9	2.23409	TRUE	1.77416	TRUE	Immune-enriched	0.361112	NR	IE
	EA-6dc02ad65c73	7.62218	TRUE	1.28134	TRUE	Immune-enriched	0.290064	NR	IE
	EA-5d34ecc76c84	8.01643	TRUE	4.13972	TRUE	Tumor-proliferation	0.278562	NR	non-IE
	EA-764884ef463b	22.7351	FALSE	21.2571	FALSE	Tumor-proliferation	0.161745	R	non-IE
	EA-14fe31b0f5ca	15.8029	TRUE	2.00415	TRUE	Tumor-proliferation	0.202357	NR	non-IE
	EA-0cde50a75198	23.1622	FALSE	20.9614	FALSE	Fibroblast-enriched	0.277792	R	non-IE
	EA-072b12716a7f	20.731	FALSE	20.7314	FALSE	Fibroblast-enriched	0.265589	R	non-IE
	EA-f6b932443b4c	1.70842	FALSE	1.64274	FALSE	Fibroblast-enriched	0.183439	NR	non-IE
	EA-ce35a8ac112a	4.27105	TRUE	0.295694	TRUE	Tumor-proliferation	0.257262	NR	non-IE
	EA-7a6ae6e9f784	2.56263	TRUE	1.60989	TRUE	Fibroblast-enriched	0.180742	NR	non-IE
	EA-95d0c1b9b011	8.83778	TRUE	2.06986	TRUE	Fibroblast-enriched	0.28005	NR	non-IE
	EA-6f93bf367178	22.3737	FALSE	22.1442	FALSE	Fibroblast-enriched	0.241441	R	non-IE
	EA-be90649bd859	21.191	FALSE	4.17257	TRUE	Immune-enriched	0.282429	NR	IE
	EA-c4c84fd52ffa	3.18686	TRUE	1.80702	TRUE	Tumor-proliferation	0.212703	NR	non-IE
	EA-e2a4b0c6a503	9.26489	TRUE	8.01659	TRUE	Tumor-proliferation	0.260018	R	non-IE
	EA-04b3a091c4d1	6.6037	TRUE	2.06986	TRUE	Fibroblast-enriched	0.255493	NR	non-IE
	EA-9ce9543bde6f	7.88501	TRUE	2.10271	TRUE	Fibroblast-enriched	0.226178	NR	non-IE
	EA-843e5bf99c60	2.13552	TRUE	1.90558	TRUE	Fibroblast-enriched	0.238471	NR	non-IE
	EA-4e2690afda90	16.46	TRUE	1.87273	TRUE	Immune-enriched	0.277689	NR	IE
	EA-154ca5d180a9	3.12115	TRUE	2.00415	TRUE	Tumor-proliferation	0.171306	NR	non-IE
	EA-1058c6584f16	7.95072	TRUE	4.10686	TRUE	Fibroblast-enriched	0.141127	NR	non-IE
	EA-278e53b7a8a1	17.9055	TRUE	1.6756	TRUE	Fibroblast-enriched	0.194054	NR	non-IE
	EA-dc84426f9c7b	2.10267	FALSE	2.06986	TRUE	Fibroblast-enriched	0.286698	NR	non-IE
	EA-1e31abb3d8f9	22.7351	FALSE	2.00415	TRUE	Immune-enriched	0.305914	NR	IE
	EA-eeec556c310a	8.27926	TRUE	4.17257	TRUE	Fibroblast-enriched	0.267597	NR	non-IE
	EA-28275687478f	9.49487	TRUE	2.10271	TRUE	Tumor-proliferation	0.11858	NR	non-IE
	EA-d84f2380e9a3	3.54825	TRUE	3.54833	TRUE	Tumor-proliferation	0.238718	NR	non-IE
	EA-88d4d9bb988c	8.08214	TRUE	2.10271	TRUE	Fibroblast-enriched	0.241856	NR	non-IE
	EA-e83c86a1bd68	22.1109	FALSE	1.87273	TRUE	Tumor-proliferation	0.232516	NR	non-IE
	EA-60b2baa69530	2.06982	TRUE	1.54418	TRUE	Fibroblast-enriched	0.197933	NR	non-IE
	EA-43e687b6e87c	10.5462	TRUE	1.97129	TRUE	Immune-enriched	0.380209	NR	IE
	EA-a736e7342fe5	9.56057	TRUE	2.06986	TRUE	Tumor-proliferation	0.186074	NR	non-IE
	EA-0a3b5bb001f6	9.03491	TRUE	2.10271	TRUE	Fibroblast-enriched	0.178967	NR	non-IE
	EA-a69a53032b71	8.08214	TRUE	1.90558	TRUE	Tumor-proliferation	0.264794	NR	non-IE
	EA-b0569186ee04	17.0185	TRUE	6.80096	TRUE	Tumor-proliferation	0.290192	R	non-IE
	EA-e67596791766	22.078	FALSE	21.4542	FALSE	Fibroblast-enriched	0.224111	R	non-IE
	EA-8257fbca6fb9	13.2731	TRUE	2.13557	TRUE	Tumor-proliferation	0.255045	NR	non-IE
	EA-fa83cecf48bb	4.50103	TRUE	2.20128	TRUE	Fibroblast-enriched	0.186686	NR	non-IE
	EA-4662b3ff16f8	15.4415	FALSE	2.10271	TRUE	Immune-enriched	0.302963	NR	IE
	EA-c54ea606cdb4	21.2238	FALSE	6.07815	TRUE	Tumor-proliferation	0.170185	R	non-IE
	EA-17ff56abfaf9	22.538	FALSE	15.8032	TRUE	Immune-enriched	0.315125	R	IE
	EA-6601ad1c4e9f	20.5667	FALSE	1.93844	TRUE	Fibroblast-enriched	0.148489	NR	non-IE
	EA-d81d05d5a811	22.1109	FALSE	21.3885	FALSE	Tumor-proliferation	0.259079	R	non-IE
	EA-c2e7d3fe8ec4	22.5051	FALSE	2.06986	TRUE	Tumor-proliferation	0.253778	NR	non-IE
	EA-fbb4e567c952	22.4066	FALSE	20.6	FALSE	Tumor-proliferation	0.271919	R	non-IE
	EA-1f09b8e93f5d	10.3491	TRUE	1.77416	TRUE	Tumor-proliferation	0.244491	NR	non-IE
	EA-ab34bce68529	21.0267	TRUE	3.90973	TRUE	Tumor-proliferation	0.227532	NR	non-IE
	EA-429180692727	18.1684	FALSE	2.06986	TRUE	Fibroblast-enriched	0.314348	NR	non-IE
	EA-4668eb9abf5e	7.91786	TRUE	4.13972	TRUE	Fibroblast-enriched	0.195662	NR	non-IE
	EA-6b7e9acb9cd7	20.731	FALSE	19.253	FALSE	Fibroblast-enriched	0.285885	R	non-IE
	EA-c6c1185b1336	9.00205	TRUE	2.037	TRUE	Immune-enriched	0.222826	NR	IE
	EA-340b99b49c03	3.97536	TRUE	2.56268	TRUE	Tumor-proliferation	0.240872	NR	non-IE
	EA-5946327b250e	2.20123	TRUE	2.06986	TRUE	Tumor-proliferation	0.202927	NR	non-IE
	EA-17a621a13986	20.0082	FALSE	15.9675	TRUE	Immune-enriched	0.363303	R	IE
	EA-7ce9aad5a821	9.23203	TRUE	9.23222	TRUE	Tumor-proliferation	0.154767	NR	non-IE
	EA-0da0d60ec05a	10.8747	TRUE	2.13557	TRUE	Fibroblast-enriched	0.187396	NR	non-IE
	EA-8ce09b7623e2	5.94661	TRUE	2.06986	TRUE	Immune-enriched	0.231818	NR	IE
	EA-599d4f161b5d	4.99384	TRUE	2.26699	TRUE	Immune-enriched	0.287382	NR	IE
	EA-9c9ed317de6a	7.85216	TRUE	2.10271	TRUE	Fibroblast-enriched	0.192433	NR	non-IE
	EA-702e05e37f2f	6.40657	TRUE	4.17257	TRUE	Tumor-proliferation	0.302413	NR	non-IE
	EA-cb858693e175	6.70226	TRUE	4.10686	TRUE	Fibroblast-enriched	0.280292	NR	non-IE
	EA-6f7b1765d574	5.12526	TRUE	3.48262	TRUE	Fibroblast-enriched	0.276716	NR	non-IE
	EA-7c2fe720f05e	1.11704	TRUE	0.492823	TRUE	Fibroblast-enriched	0.243681	NR	non-IE
	EA-c12ec680a6e3	11.9261	TRUE	2.10271	TRUE	Fibroblast-enriched	0.286992	NR	non-IE
	EA-9b856c7d09bb	5.38809	TRUE	2.037	TRUE	Fibroblast-enriched	0.217027	NR	non-IE
	EA-b4584f7fec96	3.84394	TRUE	1.6756	TRUE	Tumor-proliferation	0.284814	NR	non-IE
	EA-235bd58eef8a	3.90965	TRUE	1.64274	TRUE	Fibroblast-enriched	0.330556	NR	non-IE
	EA-f73b04461113	2.85832	TRUE	2.037	TRUE	Tumor-proliferation	0.186687	NR	non-IE
	EA-8b41fb2007e1	21.4209	FALSE	21.3885	FALSE	Fibroblast-enriched	0.263058	R	non-IE
	EA-5404f1f798da	21.3881	FALSE	20.5672	FALSE	Immune-enriched	0.394517	R	IE
	EA-f58f4f954725	15.54	TRUE	8.24658	TRUE	Fibroblast-enriched	0.235443	R	non-IE
	EA-46a55f03b6f1	21.5852	FALSE	21.5528	FALSE	Immune-enriched	0.419944	R	IE
	EA-6d2360f8cef0	12.4189	TRUE	2.037	TRUE	Immune-enriched	0.297572	NR	IE
	EA-c95317e91a15	21.1581	TRUE	6.47241	TRUE	Immune-enriched	0.30537	NR	IE
	EA-d8c69306aeb6	8.77207	TRUE	2.23413	TRUE	Fibroblast-enriched	0.159037	NR	non-IE
	EA-20b4b4db17bb	10.4805	TRUE	2.00415	TRUE	Fibroblast-enriched	0.14778	NR	non-IE
	EA-22e90d89d4e5	2.10267	FALSE	2.10271	TRUE	Tumor-proliferation	0.142564	NR	non-IE
	EA-7cac9bc5c0ec	15.3758	TRUE	6.30814	TRUE	Fibroblast-enriched	0.295857	NR	non-IE
	EA-3e3ba3b9832a	20.4682	FALSE	4.10686	TRUE	Tumor-proliferation	0.228144	NR	non-IE
	EA-9123f30ad696	21.4538	FALSE	19.5815	FALSE	Immune-enriched	0.297455	R	IE
	EA-352168a82e81	21.3881	FALSE	4.3697	TRUE	Immune-enriched	0.293636	NR	IE
	EA-d14ef3c58fb4	5.05955	TRUE	2.037	TRUE	Immune-enriched	0.25143	NR	IE
	EA-5ed3c4ef14d3	2.06982	TRUE	1.80702	TRUE	Fibroblast-enriched	0.278163	NR	non-IE
	EA-42bd9d875572	17.0842	TRUE	2.10271	TRUE	Immune-enriched	0.291883	NR	IE
	EA-a5b6818fbdf3	2.59548	TRUE	1.37991	TRUE	Fibroblast-enriched	0.219037	NR	non-IE
	EA-8b5fc17c5b98	2.52977	TRUE	1.93844	TRUE	Immune-enriched	0.289666	NR	IE
	EA-f02715b08f5d	11.1047	TRUE	2.10271	TRUE	Fibroblast-enriched	0.20838	NR	non-IE
	EA-e714d6a1db72	3.54825	TRUE	2.10271	TRUE	Immune-enriched	0.245945	NR	IE
	EA-f535792aee00	21.5852	FALSE	6.24243	TRUE	Fibroblast-enriched	0.30172	NR	non-IE
	EA-833d71e18e20	3.21971	TRUE	2.10271	TRUE	Fibroblast-enriched	0.279717	NR	non-IE
	EA-92cc95540f2e	20.7639	TRUE	2.13557	TRUE	Fibroblast-enriched	0.175066	NR	non-IE
	EA-61eb1e764f03	21.6181	FALSE	21.5199	FALSE	Tumor-proliferation	0.181754	R	non-IE
	EA-3d1255751b34	3.71253	TRUE	1.6756	TRUE	Fibroblast-enriched	0.227145	NR	non-IE
	EA-0325d39a4c25	4.36961	TRUE	2.06986	TRUE	Tumor-proliferation	0.0872623	NR	non-IE
	EA-d471f92cbe30	12.8131	TRUE	8.27943	TRUE	Tumor-proliferation	0.202542	R	non-IE
	EA-bf1a8707c2dd	0.854209	TRUE	0.624243	TRUE	Immune-enriched	0.271421	NR	IE
	EA-a10c66e6dedb	11.269	TRUE	2.037	TRUE	Tumor-proliferation	0.191794	NR	non-IE
	EA-5582800aceb7	7.22793	TRUE	1.97129	TRUE	Tumor-proliferation	0.242257	NR	non-IE
	EA-e0680dfa169c	3.48255	TRUE	2.39841	TRUE	Immune-enriched	0.338015	NR	IE
	EA-1ec85f1e38db	19.1869	FALSE	6.24243	TRUE	Immune-enriched	0.357513	NR	IE
	EA-cd58f55a5f95	1.18275	TRUE	0.985647	TRUE	Fibroblast-enriched	0.151444	NR	non-IE
	EA-7cebae087b01	21.2567	FALSE	2.00415	TRUE	Fibroblast-enriched	0.200259	NR	non-IE
	EA-cacea128b417	6.2423	TRUE	4.07401	TRUE	Fibroblast-enriched	0.305746	NR	non-IE
	EA-6341c2d09db2	20.731	FALSE	18.4973	FALSE	Tumor-proliferation	0.237412	NR	non-IE
	EA-7d1445ff311f	2.43121	TRUE	1.44561	TRUE	Tumor-proliferation	0.190376	NR	non-IE
	EA-c9b8e609714b	20.5667	FALSE	6.07815	FALSE	Tumor-proliferation	0.227804	R	non-IE
	EA-b3677db59d64	6.70226	TRUE	2.037	TRUE	Fibroblast-enriched	0.336871	NR	non-IE
	EA-1170631966e9	2.23409	TRUE	2.06986	TRUE	Fibroblast-enriched	0.262286	NR	non-IE
	EA-05d723fc0f02	7.3922	TRUE	4.27113	TRUE	Fibroblast-enriched	0.264363	NR	non-IE
	EA-f072185cc6b2	18.8912	FALSE	15.9018	FALSE	Tumor-proliferation	0.210481	R	non-IE
	EA-7a7ac31ed988	3.61396	TRUE	1.41276	TRUE	Fibroblast-enriched	0.274454	NR	non-IE
	EA-a5f787774222	17.2813	FALSE	4.07401	TRUE	Tumor-proliferation	0.224451	NR	non-IE
	EA-5871106df4c4	17.2813	FALSE	12.4849	TRUE	Fibroblast-enriched	0.31793	R	non-IE
	EA-910216baeb62	10.2505	TRUE	4.13972	TRUE	Immune-enriched	0.239779	NR	IE
	EA-e9bcc5d12c97	5.8809	TRUE	2.43126	TRUE	Fibroblast-enriched	0.272362	NR	non-IE
	EA-98bc1e1616bf	20.8296	FALSE	20.5343	FALSE	Immune-enriched	0.333889	R	IE
	EA-437eec0acf80	5.8809	TRUE	1.97129	TRUE	Tumor-proliferation	0.205724	NR	non-IE
	EA-9d2c63566f49	2.62834	TRUE	0.722807	TRUE	Fibroblast-enriched	0.187333	NR	non-IE
	EA-0d83fc954970	10.9076	TRUE	2.06986	TRUE	Tumor-proliferation	0.209267	NR	non-IE
	EA-0e25babda92e	9.88912	TRUE	2.10271	TRUE	Fibroblast-enriched	0.179531	NR	non-IE
	EA-5356560f2fe0	18.6612	FALSE	10.875	TRUE	Fibroblast-enriched	0.194743	NR	non-IE
	EA-83d3fbc21dad	16.46	FALSE	2.00415	TRUE	Fibroblast-enriched	0.24761	NR	non-IE
	EA-cd97f7dfe2c5	2.16838	TRUE	1.44561	TRUE	Fibroblast-enriched	0.223009	NR	non-IE
	EA-0f9ab0b68f9a	20.501	FALSE	18.1359	TRUE	Fibroblast-enriched	0.327065	R	non-IE
	EA-beaa985219cf	3.8768	TRUE	2.00415	TRUE	Fibroblast-enriched	0.313586	NR	non-IE
	EA-13691e482d66	6.2423	TRUE	2.00415	TRUE	Immune-enriched	0.269333	NR	IE
	EA-45ce054e608b	13.306	TRUE	4.0083	TRUE	Fibroblast-enriched	0.261962	NR	non-IE
	EA-0b1a54d9e4d3	17.2813	FALSE	14.7518	FALSE	Fibroblast-enriched	0.110894	R	non-IE
	EA-1f25007c0462	2.13552	TRUE	1.74131	TRUE	Fibroblast-enriched	0.227587	NR	non-IE
	EA-2a9d46e5414b	2.13552	TRUE	1.34705	TRUE	Tumor-proliferation	0.204925	NR	non-IE
	EA-c1f886199090	20.271	FALSE	20.2715	FALSE	Immune-enriched	0.318093	R	IE
	EA-57f613e0191b	14.9815	FALSE	2.00415	TRUE	Fibroblast-enriched	0.254975	NR	non-IE
	EA-5113ec703c66	20.6982	FALSE	18.6287	FALSE	Tumor-proliferation	0.138065	R	non-IE
	EA-a7f68940f384	1.74127	TRUE	1.37991	TRUE	Tumor-proliferation	0.315574	NR	non-IE
	EA-544b0e05b84c	3.61396	TRUE	2.26699	TRUE	Fibroblast-enriched	0.218471	NR	non-IE
	EA-6c57bb008131	17.9713	TRUE	2.037	TRUE	Fibroblast-enriched	0.216257	NR	non-IE
	EA-97acf494b8d0	20.731	FALSE	8.31229	TRUE	Immune-enriched	0.315237	R	IE
	EA-d0d117881d28	15.6386	TRUE	3.74546	TRUE	Tumor-proliferation	0.266837	NR	non-IE
	EA-3ab12f17a57f	2.66119	TRUE	1.47847	TRUE	Tumor-proliferation	0.221691	NR	non-IE
	EA-33108e3420b3	1.01848	TRUE	0.657098	TRUE	Tumor-proliferation	0.140852	NR	non-IE
	EA-60d74f5b0674	20.6324	FALSE	18.563	FALSE	Immune-enriched	0.310104	R	IE
	EA-e16bafb86624	20.5667	FALSE	17.9388	TRUE	Tumor-proliferation	0.184159	R	non-IE
	EA-bc983bd384ee	7.06366	FALSE	2.037	TRUE	Immune-enriched	0.2337	NR	IE
	EA-e29a429d4b9b	6.96509	TRUE	3.61404	TRUE	Tumor-proliferation	0.253104	NR	non-IE
	EA-50f960e279a5	3.12115	TRUE	1.97129	TRUE	Fibroblast-enriched	0.210479	NR	non-IE
	EA-593e6b114cba	18.8583	FALSE	12.4191	FALSE	Tumor-proliferation	0.274394	R	non-IE
	EA-fd963bde203f	3.44969	TRUE	2.10271	TRUE	Fibroblast-enriched	0.129753	NR	non-IE
	EA-0b6eebc6ffe9	5.84805	TRUE	1.97129	TRUE	Tumor-proliferation	0.163858	NR	non-IE
	EA-930b62ea8602	11.6632	TRUE	4.10686	TRUE	Fibroblast-enriched	0.268641	NR	non-IE
	EA-83120591ec34	2.10267	FALSE	2.00415	TRUE	Fibroblast-enriched	0.232065	NR	non-IE
	EA-ab3a7972b7b5	9.85626	TRUE	1.87273	TRUE	Fibroblast-enriched	0.1957	NR	non-IE
	EA-ba67579e9150	20.6324	FALSE	4.17257	TRUE	Immune-enriched	0.33376	NR	IE
	EA-a4f12a6f3273	20.0739	FALSE	10.3164	TRUE	Immune-enriched	0.325356	R	IE
	EA-80538aa1061a	15.4086	TRUE	7.29378	TRUE	Immune-enriched	0.342481	NR	IE
	EA-38efa4c58300	20.0739	FALSE	18.4644	FALSE	Immune-enriched	0.251558	R	IE
	EA-735e7e398ab9	20.0082	FALSE	17.9388	FALSE	Fibroblast-enriched	0.307867	R	non-IE
	EA-782eef82831d	1.44559	TRUE	0.459968	TRUE	Tumor-proliferation	0.139819	NR	non-IE
	EA-2533dd109380	5.84805	TRUE	2.037	TRUE	Fibroblast-enriched	0.268946	NR	non-IE
	EA-d7027689e8ec	2.89117	TRUE	1.54418	TRUE	Fibroblast-enriched	0.202354	NR	non-IE
	EA-f101fed17ad2	19.3511	FALSE	17.5774	FALSE	Immune-enriched	0.384871	R	IE
	EA-fa311d86ff09	6.73511	TRUE	6.73525	TRUE	Fibroblast-enriched	0.247532	NR	non-IE
	EA-5c1f3d0a7ff7	4.53388	TRUE	4.53397	TRUE	Immune-enriched	0.415047	NR	IE
	EA-be2f0666a033	4.89528	TRUE	3.12121	TRUE	Tumor-proliferation	0.263466	NR	non-IE
	EA-6c5c75cbfb08	17.2813	FALSE	10.2179	TRUE	Tumor-proliferation	0.191659	R	non-IE
NSCLC-POPLAR9-anti-PD-L1
ssGSEA score	EA-177c304419e7	EA-4ebd09823c3e	EA-a395dd19348f	EA-0c979151be41	EA-a2714bb09f23	EA-1ac6c6502028	EA-9badb6ade537	EA-50758fc46e83	EA-4e0f4395a55d	EA-86bd5c9b5f88	EA-85533b88f594	EA-77dfb4576235	EA-bc35070dc079	EA-0c41f7a172d3	EA-465e0159e5dc	EA-3f677991fcbf	EA-a9ac3f9ac392	EA-bcd18e11ff99	EA-292a50929681	EA-89b9b44dd00e	EA-ea74d52434b9	EA-d244d2ddaa00	EA-11007fabbf15	EA-ebd75f25fdd7	EA-a1a289d9c3df	EA-8827b290ed7f	EA-64eb5edaf6d0	EA-a14bed6382f0	EA-e229f7cfac5a	EA-54a1c951c1f6	EA-721acbd5e769	EA-224340ddcadd	EA-e1b5906f69b7	EA-994bf5a93d18	EA-6f3829677243	EA-761216c890ae	EA-bb3c31eb10b7	EA-5484dc871473	EA-f0b701f2f783	EA-9d5f0b23a125	EA-119d009c883f	EA-0ecabf26ae86	EA-4cb471e9c9d4	EA-e91a7d6148b9	EA-9a039d1bb140	EA-00b68d22190c	EA-6f17c727d0f0	EA-a4c70ff3724b	EA-f06a185968fd
HALLMARK_ALLOGRAFT_REJECTION	0.795636	0.654833	0.57544	0.715407	0.74155	0.603542	0.813335	0.637654	0.758559	0.700358	0.665332	0.674198	0.553219	0.5952	0.763695	0.810553	0.594222	0.664429	0.65152	0.674724	0.778737	0.649707	0.712729	0.657732	0.601905	0.709486	0.678173	0.827724	0.716594	0.716113	0.611146	0.696199	0.667451	0.773173	0.674536	0.692424	0.693931	0.713349	0.739618	0.668089	0.761333	0.710484	0.699857	0.7652	0.79266	0.766379	0.493487	0.595633	0.612108
HALLMARK_INTERFERON_ALPHA_RESPONSE	0.980975	0.799018	0.985785	1.02748	0.898388	0.842129	0.969822	0.826658	0.958545	0.884432	0.845815	0.907711	0.702133	0.905163	0.959314	1.01975	0.896519	0.747282	0.895352	0.971889	0.909176	0.86331	0.889079	0.870963	0.864077	0.989426	0.881592	0.977867	0.86606	0.953315	0.805703	0.893361	0.915638	0.968244	0.960126	0.947456	0.824798	0.952914	0.94938	0.814306	0.916274	0.905057	0.900191	0.964372	0.974187	0.962549	0.645022	0.929344	0.966011
HALLMARK_INTERFERON_GAMMA_RESPONSE	0.95686	0.786608	0.866931	0.955314	0.859264	0.753555	0.944806	0.781131	0.925802	0.830506	0.806807	0.84196	0.68683	0.810619	0.91202	0.979876	0.811618	0.76115	0.858258	0.880458	0.890168	0.815393	0.857293	0.81602	0.784469	0.908899	0.844208	0.950295	0.843974	0.905151	0.771159	0.846446	0.857939	0.930904	0.876404	0.887979	0.829808	0.881954	0.905451	0.799545	0.895102	0.863573	0.860465	0.908069	0.946724	0.934112	0.626532	0.841777	0.85677
HALLMARK_MTORC1_SIGNALING	0.946973	0.980218	0.939085	0.954168	0.990588	0.981373	0.968912	0.970848	0.977913	0.92425	0.994581	0.906753	0.945249	0.971834	0.934565	0.946163	0.968778	0.988372	0.997772	0.993959	0.972861	1.00976	0.977631	0.917855	0.966622	0.950514	0.99495	0.909044	0.94846	0.964581	0.890144	0.966524	0.947901	0.942025	0.908368	0.940969	0.94635	0.905082	0.999629	1.00353	0.962988	0.919674	0.932513	1.00326	0.969053	0.957439	0.92483	1.00552	0.923814
HALLMARK_DNA_REPAIR	0.869533	0.869773	0.87879	0.85557	0.878516	0.908634	0.886266	0.895771	0.922147	0.882339	0.879931	0.823091	0.888538	0.871844	0.844828	0.871058	0.8923	0.867091	0.867527	0.928648	0.861055	0.908365	0.870423	0.849185	0.854415	0.888217	0.884198	0.859499	0.852532	0.849239	0.817913	0.888252	0.856142	0.870236	0.828238	0.856709	0.840387	0.835285	0.896348	0.882319	0.850262	0.843919	0.838083	0.901401	0.864229	0.843611	0.875135	0.907866	0.893541
HALLMARK_E2F_TARGETS	0.870868	0.917836	0.86213	0.905444	0.952148	1.00377	0.930392	0.954376	0.954836	0.88331	0.9655	0.7234	0.949239	0.960373	0.868515	0.887616	0.95756	0.906953	0.941542	1.01639	0.89819	0.972488	0.938176	0.821283	0.880953	0.88903	0.964346	0.829505	0.860408	0.879179	0.703086	0.95411	0.780489	0.83921	0.7755	0.878885	0.877082	0.772382	0.944684	0.974258	0.794949	0.805612	0.826306	0.982295	0.942617	0.882323	0.876001	1.01304	0.898692
HALLMARK_MYC_TARGETS_V1	1.05442	1.09193	1.02869	1.07391	1.12289	1.12783	1.09553	1.10563	1.10122	1.09523	1.10923	1.01985	1.10306	1.10051	1.05517	1.08225	1.08756	1.09394	1.10278	1.14523	1.08846	1.13121	1.08651	1.03663	1.07846	1.10484	1.10573	1.05784	1.07198	1.07547	1.01531	1.12816	1.04313	1.06608	1.01321	1.05925	1.02852	1.02277	1.11167	1.11507	1.0428	1.03187	1.04132	1.12516	1.07367	1.06551	1.04253	1.13871	1.06429
HALLMARK_HYPOXIA	0.835623	0.813707	0.713487	0.804561	0.70209	0.712697	0.816245	0.743357	0.749277	0.709217	0.79	0.783315	0.76222	0.694343	0.783509	0.751106	0.790061	0.772969	0.776159	0.758721	0.796826	0.820654	0.778719	0.784437	0.824811	0.771935	0.801144	0.74241	0.795176	0.810488	0.775791	0.78061	0.82119	0.787297	0.760858	0.801	0.83483	0.755416	0.818189	0.771043	0.805375	0.747867	0.779884	0.797133	0.742186	0.774098	0.712618	0.779835	0.743032
HALLMARK_KRAS_SIGNALING_UP	0.733625	0.663964	0.556674	0.67613	0.646321	0.606418	0.700713	0.612513	0.671013	0.642945	0.672584	0.726896	0.549668	0.587797	0.730803	0.676521	0.671526	0.690946	0.654376	0.61609	0.74012	0.6369	0.648432	0.711776	0.624392	0.675322	0.616574	0.706771	0.720672	0.682973	0.663108	0.643762	0.725593	0.712409	0.673341	0.718792	0.68291	0.707609	0.698649	0.633828	0.723235	0.670111	0.686141	0.699135	0.670245	0.699257	0.548117	0.600211	0.647504
HALLMARK_ANGIOGENESIS	0.89948	0.7886	0.725319	0.847634	0.721768	0.698256	0.810707	0.720972	0.816244	0.773311	0.828541	0.834812	0.722782	0.798423	0.872284	0.781707	0.785294	0.81744	0.780178	0.779868	0.858202	0.776944	0.753669	0.81478	0.825354	0.760962	0.753107	0.809516	0.853835	0.786645	0.815466	0.847187	0.858102	0.826679	0.858964	0.839693	0.827293	0.86069	0.794689	0.759874	0.846062	0.845053	0.852594	0.826832	0.75865	0.802298	0.642195	0.767859	0.813487
HALLMARK_EPITHELIAL_MESENCHYMAL_TRANSITION	0.950423	0.900768	0.677924	0.953035	0.753048	0.688287	0.895661	0.796664	0.841955	0.76338	0.967476	0.921092	0.761322	0.771643	0.935152	0.866491	0.871864	0.934329	0.86845	0.886169	0.909469	0.930983	0.878006	0.904268	0.974378	0.907711	0.866917	0.869619	0.937308	0.961955	0.895614	0.798346	0.994177	0.931015	0.97927	0.939128	0.967136	0.892114	0.943504	0.926132	0.96402	0.836891	0.908359	0.913067	0.876154	0.954676	0.578338	0.899403	0.847732
HALLMARK_MYOGENESIS	0.579724	0.601189	0.537819	0.596345	0.543673	0.540264	0.593001	0.571123	0.579778	0.537235	0.708301	0.616677	0.532546	0.545782	0.585863	0.564344	0.581639	0.597094	0.567751	0.572479	0.601816	0.594234	0.598619	0.633462	0.758742	0.75102	0.600248	0.61409	0.59582	0.620419	0.646967	0.534852	0.624676	0.575745	0.616145	0.580411	0.635568	0.646973	0.577523	0.572581	0.616372	0.573941	0.602827	0.642768	0.535149	0.627924	0.558046	0.563331	0.587413
HALLMARK_TGF_BETA_SIGNALING	0.996657	0.953918	0.831597	0.975133	0.871867	0.865767	0.932662	0.871578	0.926033	0.873442	0.972203	0.978455	0.873875	0.852221	0.964705	0.938956	0.911255	0.966924	0.948732	0.932064	0.922595	0.929188	0.934808	0.923154	0.950341	0.962898	0.915952	0.955538	0.915031	0.973432	0.918066	0.896129	0.956173	0.996476	0.971215	0.957034	0.976848	0.948949	0.976927	0.94478	0.985484	0.912556	0.975916	0.936609	0.923528	0.941084	0.813845	0.958933	0.920077
annotation	ANON_RNASEQ_SAMPLE_ID	OS_MONTHS	OS_CNSR_REV	PFS_MONTHS	PFS_CNSR_REV	TME	Response	IE_subtype
1	EA-177c304419e7	7.29363	TRUE	5.51962	TRUE	Fibroblast-enriched	NR	non-IE
2	EA-4ebd09823c3e	10.0534	TRUE	1.51132	TRUE	Fibroblast-enriched	NR	non-IE
3	EA-a395dd19348f	5.19097	TRUE	0.689953	TRUE	Tumor-proliferation	NR	non-IE
4	EA-0c979151be41	17.1499	TRUE	4.20543	TRUE	Fibroblast-enriched	R	non-IE
5	EA-a2714bb09f23	10.4805	FALSE	1.44561	TRUE	Immune-enriched	NR	IE
6	EA-1ac6c6502028	16.23	TRUE	2.72696	TRUE	Tumor-proliferation	NR	non-IE
7	EA-9badb6ade537	20.1068	FALSE	5.55248	TRUE	Immune-enriched	R	IE
8	EA-50758fc46e83	8.57495	TRUE	1.28134	TRUE	Tumor-proliferation	NR	non-IE
9	EA-4e0f4395a55d	24.0493	FALSE	23.2613	FALSE	Immune-enriched	R	IE
10	EA-86bd5c9b5f88	24.0164	FALSE	20.7971	FALSE	Tumor-proliferation	R	non-IE
11	EA-85533b88f594	6.37372	TRUE	4.17257	TRUE	Fibroblast-enriched	NR	non-IE
12	EA-77dfb4576235	16.4271	TRUE	4.27113	TRUE	Fibroblast-enriched	NR	non-IE
13	EA-bc35070dc079	24.2136	TRUE	20.7643	TRUE	Tumor-proliferation	R	non-IE
14	EA-0c41f7a172d3	10.0205	TRUE	1.3142	TRUE	Tumor-proliferation	NR	non-IE
15	EA-465e0159e5dc	15.4743	TRUE	11.4992	TRUE	Fibroblast-enriched	NR	non-IE
16	EA-3f677991fcbf	22.4394	FALSE	12.3206	TRUE	Immune-enriched	NR	IE
17	EA-a9ac3f9ac392	22.8337	FALSE	1.34705	TRUE	Tumor-proliferation	NR	non-IE
18	EA-bcd18e11ff99	17.6427	TRUE	1.41276	TRUE	Fibroblast-enriched	NR	non-IE
19	EA-292a50929681	22.9322	FALSE	10.3821	TRUE	Tumor-proliferation	R	non-IE
20	EA-89b9b44dd00e	14.5216	TRUE	14.5219	TRUE	Immune-enriched	R	IE
21	EA-ea74d52434b9	22.2094	FALSE	19.9101	TRUE	Fibroblast-enriched	R	non-IE
22	EA-d244d2ddaa00	8.44353	TRUE	2.72696	TRUE	Fibroblast-enriched	NR	non-IE
23	EA-11007fabbf15	22.8994	FALSE	6.24243	FALSE	Immune-enriched	NR	IE
24	EA-ebd75f25fdd7	8.01643	TRUE	1.93844	TRUE	Fibroblast-enriched	NR	non-IE
25	EA-a1a289d9c3df	9.62628	TRUE	8.41085	TRUE	Fibroblast-enriched	NR	non-IE
26	EA-8827b290ed7f	9.00205	TRUE	2.66125	TRUE	Fibroblast-enriched	NR	non-IE
27	EA-64eb5edaf6d0	7.29363	TRUE	7.29378	TRUE	Tumor-proliferation	NR	non-IE
28	EA-a14bed6382f0	2.49692	TRUE	1.37991	TRUE	Immune-enriched	NR	IE
29	EA-e229f7cfac5a	22.1766	FALSE	20.3043	FALSE	Fibroblast-enriched	R	non-IE
30	EA-54a1c951c1f6	4.99384	TRUE	1.3142	TRUE	Fibroblast-enriched	NR	non-IE
31	EA-721acbd5e769	11.4004	TRUE	4.46826	TRUE	Fibroblast-enriched	NR	non-IE
32	EA-224340ddcadd	1.54415	TRUE	1.0185	TRUE	Tumor-proliferation	NR	non-IE
33	EA-e1b5906f69b7	8.93634	FALSE	2.79267	TRUE	Fibroblast-enriched	NR	non-IE
34	EA-994bf5a93d18	12.5503	TRUE	1.41276	TRUE	Fibroblast-enriched	NR	non-IE
35	EA-6f3829677243	6.11088	TRUE	2.72696	TRUE	Fibroblast-enriched	NR	non-IE
36	EA-761216c890ae	14.5544	TRUE	1.41276	TRUE	Fibroblast-enriched	NR	non-IE
37	EA-bb3c31eb10b7	20.501	FALSE	19.4172	FALSE	Fibroblast-enriched	NR	non-IE
38	EA-5484dc871473	12.4189	TRUE	4.07401	TRUE	Fibroblast-enriched	NR	non-IE
39	EA-f0b701f2f783	21.1253	FALSE	4.07401	TRUE	Fibroblast-enriched	NR	non-IE
40	EA-9d5f0b23a125	20.4025	FALSE	9.42935	TRUE	Tumor-proliferation	NR	non-IE
41	EA-119d009c883f	14.4887	TRUE	2.6941	TRUE	Fibroblast-enriched	NR	non-IE
42	EA-0ecabf26ae86	20.3039	FALSE	18.6616	TRUE	Immune-enriched	NR	IE
43	EA-4cb471e9c9d4	20.1396	FALSE	18.4644	FALSE	Fibroblast-enriched	NR	non-IE
44	EA-e91a7d6148b9	20.1725	FALSE	19.0558	FALSE	Fibroblast-enriched	R	non-IE
45	EA-9a039d1bb140	14.8172	TRUE	1.24849	TRUE	Immune-enriched	NR	IE
46	EA-00b68d22190c	19.9754	FALSE	8.47656	TRUE	Fibroblast-enriched	NR	non-IE
47	EA-6f17c727d0f0	19.7125	FALSE	4.46826	TRUE	Tumor-proliferation	NR	non-IE
48	EA-a4c70ff3724b	1.80698	TRUE	1.28134	TRUE	Tumor-proliferation	NR	non-IE
49	EA-f06a185968fd	24.2793	FALSE	1.3142	TRUE	Tumor-proliferation	NR	non-IE
50	EA-e56c563f1c11	5.74949	TRUE	5.7496	TRUE	Tumor-proliferation	NR	non-IE
51	EA-b9b3644a3fa4	15.77	TRUE	1.18278	TRUE	Immune-enriched	NR	IE
52	EA-b79138f591fc	20.501	FALSE	1.37991	TRUE	Immune-enriched	NR	IE
53	EA-55b284724b4b	20.2053	FALSE	11.9263	TRUE	Immune-enriched	NR	IE
54	EA-1380aee48029	1.01848	TRUE	0.788517	TRUE	Fibroblast-enriched	NR	non-IE
55	EA-a761874343e0	5.02669	TRUE	1.57703	TRUE	Fibroblast-enriched	NR	non-IE
56	EA-15fca4343485	21.5195	TRUE	8.54227	TRUE	Fibroblast-enriched	NR	non-IE
57	EA-e3164c819f98	1.24846	TRUE	0.262839	TRUE	Tumor-proliferation	NR	non-IE
58	EA-6384f024c92f	3.02259	TRUE	1.28134	TRUE	Tumor-proliferation	NR	non-IE
59	EA-f75c219f490a	6.89938	TRUE	1.44561	TRUE	Immune-enriched	NR	IE
60	EA-ca2aad8bdbe5	20.1725	FALSE	1.3142	TRUE	Fibroblast-enriched	NR	non-IE
61	EA-c565e3ec9c5b	21.3552	FALSE	7.03095	TRUE	Immune-enriched	NR	IE
62	EA-75b63f12f552	10.9405	TRUE	6.73525	TRUE	Tumor-proliferation	NR	non-IE
63	EA-1c12dd3caca4	18.5626	TRUE	14.2919	TRUE	Immune-enriched	R	IE
64	EA-0f0fda909f19	2.89117	TRUE	1.24849	TRUE	Tumor-proliferation	NR	non-IE
65	EA-f3251ce55397	3.5154	TRUE	3.25263	TRUE	Immune-enriched	NR	IE
66	EA-28acd3ebc79a	7.26078	FALSE	4.89538	TRUE	Tumor-proliferation	NR	non-IE
67	EA-a8a7dbd40e9b	8.54209	TRUE	1.6756	TRUE	Tumor-proliferation	NR	non-IE
68	EA-849b335ce3f5	21.5524	FALSE	2.59554	TRUE	Fibroblast-enriched	NR	non-IE
69	EA-a96e1c1a12ac	6.37372	TRUE	4.17257	TRUE	Tumor-proliferation	NR	non-IE
70	EA-63e7c5eccecf	15.8686	FALSE	6.76811	TRUE	Fibroblast-enriched	NR	non-IE
71	EA-b987a23aa427	21.8809	FALSE	10.9735	TRUE	Fibroblast-enriched	NR	non-IE
72	EA-94f2196850bb	7.8193	TRUE	2.6941	TRUE	Fibroblast-enriched	NR	non-IE
73	EA-02352606b66f	6.01232	TRUE	2.79267	TRUE	Fibroblast-enriched	NR	non-IE
74	EA-242e0f38cdf7	11.0719	TRUE	1.41276	TRUE	Fibroblast-enriched	NR	non-IE
75	EA-87117e42e990	2.62834	TRUE	2.62839	TRUE	Fibroblast-enriched	NR	non-IE
76	EA-b959778319c5	7.16222	TRUE	1.41276	TRUE	Immune-enriched	NR	IE
77	EA-1ef488918d72	12.0246	TRUE	2.82552	TRUE	Fibroblast-enriched	NR	non-IE
78	EA-1d92342e87a9	3.154	TRUE	1.41276	TRUE	Fibroblast-enriched	NR	non-IE
79	EA-500c46d341d6	21.9795	FALSE	4.17257	TRUE	Fibroblast-enriched	NR	non-IE
80	EA-44204122b7d8	22.3737	FALSE	11.0064	TRUE	Immune-enriched	NR	IE
81	EA-77df6ec447a8	4.07392	TRUE	0.755662	TRUE	Fibroblast-enriched	NR	non-IE
mUC-Mariathasan-anti-PD-L1
ssGSEA score	P10003	P10004	P10005	P10010	P10011	P10015	P10016	P10017	P10018	P10021	P10022	P10023	P10024	P10033	P10034	P10035	P10036	P10040	P10041	P10042	P10043	P10044	P10046	P10047	P10048	P10049	P10050	P10058	P10059	P10064	P10065	P10069	P10071	P10072	P10073	P10080	P10081	P10083	P10084	P10086	P10087	P10088	P10089	P10090	P10092	P10095	P10096	P10097	P10099
HALLMARK_ALLOGRAFT_REJECTION	0.308114	0.394851	0.435861	0.408361	0.377806	0.354356	0.364414	0.259899	0.432438	0.199951	0.342504	0.373073	0.348572	0.377201	0.346356	0.456056	0.478623	0.337731	0.26096	0.266769	0.34531	0.484091	0.390017	0.329763	0.399529	0.256523	0.218795	0.419649	0.379607	0.347641	0.455376	0.279798	0.357953	0.332571	0.434572	0.352672	0.196819	0.208413	0.30084	0.447225	0.168324	0.49656	0.442765	0.382085	0.320551	0.21851	0.367771	0.349611	0.439492
HALLMARK_INTERFERON_ALPHA_RESPONSE	0.563196	0.582394	0.61822	0.599459	0.620264	0.518227	0.541826	0.491754	0.581506	0.487033	0.61106	0.512165	0.506709	0.537406	0.535672	0.636805	0.670142	0.603763	0.462265	0.486573	0.507464	0.670809	0.597107	0.601573	0.561107	0.453282	0.411545	0.607788	0.601853	0.517199	0.656433	0.558659	0.499265	0.516756	0.563936	0.637424	0.451368	0.453911	0.481534	0.67239	0.475129	0.586092	0.684103	0.54669	0.49859	0.462325	0.638617	0.521394	0.635859
HALLMARK_INTERFERON_GAMMA_RESPONSE	0.496986	0.536231	0.577006	0.551619	0.563733	0.489655	0.515453	0.432549	0.556504	0.410788	0.542936	0.487258	0.481504	0.516761	0.50438	0.602495	0.632443	0.518202	0.429723	0.442464	0.485668	0.629944	0.556804	0.528456	0.52531	0.403202	0.369915	0.573193	0.560246	0.496972	0.610159	0.483661	0.48063	0.490651	0.557084	0.566139	0.384031	0.386552	0.435643	0.61992	0.38712	0.58112	0.631481	0.516343	0.456523	0.408234	0.569595	0.484976	0.592196
HALLMARK_MTORC1_SIGNALING	0.626113	0.587699	0.556775	0.629131	0.558738	0.577655	0.565807	0.569176	0.599167	0.577957	0.608549	0.591286	0.580681	0.609477	0.619963	0.576843	0.608748	0.589952	0.604511	0.576633	0.533631	0.614585	0.593864	0.574995	0.601119	0.604406	0.602087	0.572706	0.579932	0.573965	0.567405	0.619244	0.54303	0.56169	0.611319	0.618453	0.59685	0.580272	0.583384	0.613329	0.589286	0.58892	0.597002	0.594144	0.602362	0.567912	0.581355	0.58736	0.606462
HALLMARK_DNA_REPAIR	0.596941	0.558684	0.543064	0.561934	0.540727	0.574632	0.566086	0.578684	0.540664	0.565215	0.586948	0.557876	0.562895	0.570219	0.569077	0.566047	0.575278	0.574212	0.587637	0.580781	0.525407	0.567316	0.563744	0.569116	0.567308	0.585314	0.590836	0.54429	0.55615	0.544537	0.558199	0.586311	0.528927	0.530975	0.568434	0.562546	0.5768	0.58011	0.565825	0.565577	0.597043	0.531659	0.559035	0.54748	0.556922	0.561623	0.562025	0.552565	0.560196
HALLMARK_E2F_TARGETS	0.635705	0.590496	0.509031	0.605927	0.604732	0.629069	0.529556	0.628765	0.536735	0.523779	0.630172	0.586623	0.565905	0.575583	0.593544	0.607781	0.589499	0.624165	0.598711	0.592498	0.424974	0.628573	0.612973	0.625243	0.593416	0.703009	0.611054	0.533612	0.559533	0.498073	0.5809	0.629903	0.46182	0.493991	0.530275	0.575902	0.62749	0.580613	0.570122	0.603962	0.652347	0.521168	0.582143	0.567219	0.557027	0.491338	0.542977	0.526887	0.603939
HALLMARK_MYC_TARGETS_V1	0.786225	0.73249	0.703791	0.766984	0.724755	0.730171	0.710328	0.739977	0.710688	0.74261	0.767495	0.746459	0.73381	0.748809	0.74757	0.714134	0.740639	0.761331	0.753981	0.734428	0.671886	0.750401	0.741444	0.733798	0.740599	0.769142	0.759524	0.70081	0.716283	0.699783	0.719818	0.760097	0.6819	0.69111	0.717926	0.744395	0.753112	0.74866	0.733781	0.736881	0.749139	0.713919	0.729145	0.723078	0.717886	0.717213	0.696256	0.717899	0.733633
HALLMARK_HYPOXIA	0.444505	0.4372	0.46401	0.459728	0.411284	0.416769	0.478417	0.414515	0.489137	0.431943	0.463857	0.468332	0.512547	0.507	0.475093	0.45108	0.532409	0.418595	0.480193	0.424716	0.499332	0.504509	0.443286	0.425333	0.471595	0.446328	0.446454	0.458851	0.465722	0.485095	0.421015	0.426044	0.476454	0.484285	0.507822	0.483612	0.420645	0.447255	0.446583	0.48908	0.417264	0.503214	0.477889	0.452357	0.482965	0.434032	0.42385	0.4582	0.518901
HALLMARK_KRAS_SIGNALING_UP	0.267593	0.324793	0.345239	0.324777	0.290815	0.285531	0.351505	0.253935	0.387048	0.228334	0.294213	0.316554	0.330334	0.348146	0.309643	0.347827	0.392397	0.303386	0.290004	0.266959	0.372935	0.406215	0.353037	0.288169	0.423153	0.264265	0.236837	0.363536	0.375453	0.362285	0.313546	0.290533	0.352174	0.358204	0.416048	0.353919	0.222583	0.242248	0.322269	0.392701	0.204283	0.437483	0.359948	0.342334	0.320433	0.282729	0.304607	0.359666	0.382701
HALLMARK_ANGIOGENESIS	0.44355	0.458693	0.460248	0.421242	0.376279	0.419687	0.517353	0.339269	0.504251	0.362418	0.418986	0.455504	0.494431	0.489302	0.46909	0.501971	0.546214	0.443538	0.461218	0.379454	0.52974	0.529335	0.484264	0.428944	0.551975	0.406881	0.409036	0.48872	0.559721	0.541445	0.475927	0.42705	0.520476	0.506628	0.547158	0.465368	0.372502	0.374374	0.464717	0.522462	0.321359	0.549077	0.529884	0.478589	0.522265	0.415251	0.419254	0.514614	0.530077
HALLMARK_EPITHELIAL_MESENCHYMAL_TRANSITION	0.454942	0.47608	0.547183	0.487365	0.49717	0.449963	0.607479	0.375449	0.61187	0.395148	0.485117	0.517398	0.604242	0.615191	0.507825	0.559525	0.611409	0.458671	0.454447	0.43678	0.655443	0.616076	0.581094	0.426705	0.597334	0.465961	0.455475	0.57143	0.579049	0.669397	0.549466	0.508561	0.646181	0.655672	0.661868	0.608744	0.426249	0.393273	0.514568	0.631735	0.348091	0.66211	0.621874	0.588905	0.494516	0.405983	0.442163	0.564954	0.662483
HALLMARK_MYOGENESIS	0.231776	0.293913	0.335776	0.223622	0.223656	0.244585	0.314948	0.232538	0.360602	0.221013	0.243896	0.310546	0.321516	0.272489	0.291293	0.294234	0.280547	0.231175	0.253679	0.230979	0.397128	0.261634	0.304109	0.23299	0.285556	0.303672	0.254757	0.331822	0.324257	0.367671	0.276313	0.288487	0.405154	0.340048	0.373982	0.266057	0.221538	0.232846	0.305013	0.332832	0.233926	0.318664	0.302825	0.364279	0.290477	0.255958	0.286659	0.328255	0.335544
HALLMARK_TGF_BETA_SIGNALING	0.509364	0.533436	0.56517	0.532477	0.523031	0.514767	0.581599	0.505712	0.550709	0.54955	0.534913	0.535447	0.556319	0.590353	0.547625	0.548001	0.598729	0.529714	0.548073	0.57544	0.615257	0.571757	0.552322	0.51719	0.566923	0.530912	0.538173	0.56179	0.588763	0.611346	0.531656	0.524257	0.595683	0.595759	0.580828	0.584752	0.55688	0.567582	0.542925	0.569554	0.503011	0.578672	0.582476	0.56805	0.533019	0.554558	0.520971	0.566478	0.574097
annotation	RNA_Tumor_Sample_Barcode	OS_MONTHS	OS_CNSR_REV	IE_subtype	TME	IFN/EMT	Response
1	P10003	2.85832	1	Non-IE	Tumor-proliferation	0.133846	NR
2	P10004	4.99384	1	IE	Immune-enriched	0.261723	NR
3	P10005	20.731	0	Non-IE	Immune-enriched	0.239911	R
4	P10010	5.94661	1	IE	Immune-enriched	0.179133	NR
5	P10011	2.52977	1	IE	Immune-enriched	0.247376	NR
6	P10015	6.89938	1	Non-IE	Immune-enriched	0.324095	NR
7	P10016	4.13963	1	Non-IE	Fibroblast-enriched	0.157581	NR
8	P10017	4.89528	1	Non-IE	Tumor-proliferation	0.236675	NR
9	P10018	11.6632	1	Non-IE	Fibroblast-enriched	0.249391	NR
10	P10021	9.23203	1	Non-IE	Tumor-proliferation	0.0725477	NR
11	P10022	6.27515	1	IE	Tumor-proliferation	0.186823	NR
12	P10023	17.9055	1	Non-IE	Tumor-proliferation	0.16303	NR
13	P10024	9.88912	1	Non-IE	Fibroblast-enriched	0.130396	NR
14	P10033	2.62834	1	Non-IE	Fibroblast-enriched	0.147223	NR
15	P10034	5.8809	1	Non-IE	Fibroblast-enriched	0.231065	NR
16	P10035	18.7269	0	IE	Immune-enriched	0.286274	NR
17	P10036	1.97125	1	Non-IE	Fibroblast-enriched	0.216019	NR
18	P10040	9.00205	1	IE	Tumor-proliferation	0.178123	NR
19	P10041	23.2608	0	Non-IE	Tumor-proliferation	0.0476636	R
20	P10042	18.8583	0	Non-IE	Tumor-proliferation	0.235437	R
21	P10043	13.2731	1	Non-IE	Fibroblast-enriched	0.151604	NR
22	P10044	23.1622	0	Non-IE	Fibroblast-enriched	0.246368	R
23	P10046	6.70226	1	Non-IE	Fibroblast-enriched	0.265768	NR
24	P10047	12.4189	1	IE	Tumor-proliferation	0.292415	NR
25	P10048	17.9713	1	Non-IE	Fibroblast-enriched	0.181259	NR
26	P10049	21.2238	0	Non-IE	Tumor-proliferation	0.138555	R
27	P10050	4.36961	1	Non-IE	Tumor-proliferation	-0.00248196	NR
28	P10058	20.0082	0	Non-IE	Immune-enriched	0.265845	R
29	P10059	5.65092	1	Non-IE	Fibroblast-enriched	0.200153	NR
30	P10064	20.7639	1	Non-IE	Fibroblast-enriched	0.125692	NR
31	P10065	20.6324	0	IE	Immune-enriched	0.26733	NR
32	P10069	2.66119	1	Non-IE	Tumor-proliferation	0.18877	NR
33	P10071	2.56263	1	Non-IE	Fibroblast-enriched	0.137415	NR
34	P10072	1.70842	0	Non-IE	Fibroblast-enriched	0.153777	NR
35	P10073	11.4004	1	Non-IE	Fibroblast-enriched	0.193629	R
36	P10080	2.13552	1	Non-IE	Fibroblast-enriched	0.194568	NR
37	P10081	2.13552	1	Non-IE	Tumor-proliferation	0.119171	NR
38	P10083	8.24641	1	Non-IE	Tumor-proliferation	0.087425	NR
39	P10084	15.8029	1	Non-IE	Tumor-proliferation	0.140803	NR
40	P10086	5.84805	1	Non-IE	Fibroblast-enriched	0.235701	NR
41	P10087	14.7515	1	Non-IE	Tumor-proliferation	0.179161	NR
42	P10088	19.1211	1	Non-IE	Fibroblast-enriched	0.213062	NR
43	P10089	19.2854	1	Non-IE	Fibroblast-enriched	0.269753	NR
44	P10090	20.731	0	Non-IE	Fibroblast-enriched	0.233819	R
45	P10092	0.558522	1	Non-IE	Tumor-proliferation	0.17177	NR
46	P10095	6.01232	1	Non-IE	Tumor-proliferation	0.0626184	NR
47	P10096	20.0082	0	IE	Immune-enriched	0.337666	R
48	P10097	2.10267	0	Non-IE	Fibroblast-enriched	0.193476	NR
49	P10099	8.08214	1	Non-IE	Fibroblast-enriched	0.228179	NR
50	P10105	1.11704	1	Non-IE	Fibroblast-enriched	0.226666	NR
51	P10106	3.61396	1	Non-IE	Fibroblast-enriched	0.178623	NR
52	P10108	1.74127	1	Non-IE	Tumor-proliferation	0.306847	NR
53	P10109	7.22793	1	Non-IE	Tumor-proliferation	0.200766	NR
54	P10111	10.8419	1	Non-IE	Tumor-proliferation	0.150032	NR
55	P10112	1.9384	1	IE	Immune-enriched	0.252582	NR
56	P10115	20.0739	0	IE	Tumor-proliferation	0.203014	R
57	P10116	11.1047	1	Non-IE	Tumor-proliferation	0.160608	NR
58	P10117	21.0595	0	Non-IE	Immune-enriched	0.287875	R
59	P10119	0.197125	0	Non-IE	Fibroblast-enriched	0.191145	NR
60	P10122	17.2813	0	Non-IE	Tumor-proliferation	0.16323	R
61	P10127	21.0267	1	Non-IE	Tumor-proliferation	0.179647	NR
62	P10129	15.4415	0	IE	Immune-enriched	0.290458	NR
63	P10130	22.1109	0	Non-IE	Tumor-proliferation	0.210629	R
64	P10131	2.10267	1	Non-IE	Fibroblast-enriched	0.199823	NR
65	P10132	6.80082	1	IE	Fibroblast-enriched	0.260996	NR
66	P10136	17.7741	1	IE	Fibroblast-enriched	0.281303	NR
67	P10138	20.271	0	IE	Immune-enriched	0.266271	R
68	P10139	21.4209	0	IE	Immune-enriched	0.312578	R
69	P10141	23.8193	0	Non-IE	Immune-enriched	0.261731	NR
70	P10144	7.95072	1	Non-IE	Tumor-proliferation	0.0894213	NR
71	P10145	3.44969	1	Non-IE	Fibroblast-enriched	0.0577021	NR
72	P10146	3.8768	1	IE	Immune-enriched	0.343198	NR
73	P10147	22.7351	0	IE	Immune-enriched	0.273979	NR
74	P10148	22.078	0	Non-IE	Fibroblast-enriched	0.197278	R
75	P10150	24.4764	0	IE	Fibroblast-enriched	0.247769	R
76	P10151	20.5667	0	Non-IE	Fibroblast-enriched	0.109654	NR
77	P10156	23.3922	0	Non-IE	Tumor-proliferation	0.168898	R
78	P10157	19.3511	0	IE	Immune-enriched	0.373756	R
79	P10161	7.32649	1	IE	Immune-enriched	0.226487	NR
80	P10162	17.0185	1	Non-IE	Immune-enriched	0.266604	R
81	P10165	19.4168	0	Non-IE	Fibroblast-enriched	0.239233	R
82	P10166	2.49692	1	IE	Immune-enriched	0.302014	NR
83	P10167	6.2423	1	IE	Immune-enriched	0.250618	NR
84	P10173	5.38809	1	Non-IE	Fibroblast-enriched	0.184476	NR
85	P10174	12.846	0	Non-IE	Tumor-proliferation	0.149074	R
86	P10178	5.51951	0	IE	Immune-enriched	0.30047	NR
87	P10180	5.68378	1	Non-IE	Fibroblast-enriched	0.105823	NR
88	P10184	0.854209	1	IE	Tumor-proliferation	0.240185	NR
89	P10187	5.38809	1	Non-IE	Fibroblast-enriched	0.0834572	NR
90	P10189	20.731	0	Non-IE	Tumor-proliferation	0.193011	NR
91	P10191	20.6324	0	IE	Immune-enriched	0.302752	R
92	P10192	16.2628	1	Non-IE	Tumor-proliferation	0.127995	NR
93	P10194	9.26489	1	Non-IE	Tumor-proliferation	0.21864	R
94	P10195	15.3758	1	Non-IE	Fibroblast-enriched	0.260611	NR
95	P10196	21.6181	0	IE	Tumor-proliferation	0.174691	R
96	P10206	3.8768	1	Non-IE	Fibroblast-enriched	0.29169	NR
97	P10209	3.97536	1	Non-IE	Tumor-proliferation	0.183527	NR
98	P10212	19.1211	0	IE	Fibroblast-enriched	0.168212	NR
99	P10215	15.4086	1	IE	Immune-enriched	0.328114	NR
100	P10217	3.48255	1	IE	Immune-enriched	0.30521	NR
101	P10220	4.63244	1	Non-IE	Fibroblast-enriched	0.226661	NR
102	P10221	10.4805	1	Non-IE	Fibroblast-enriched	0.137186	NR
103	P10223	21.3881	0	IE	Immune-enriched	0.273704	NR
104	P10225	10.9076	1	Non-IE	Tumor-proliferation	0.146899	NR
105	P10226	21.2567	0	Non-IE	Fibroblast-enriched	0.162195	NR
106	P10227	9.85626	1	Non-IE	Fibroblast-enriched	0.155653	NR
107	P10232	15.6386	1	Non-IE	Tumor-proliferation	0.256469	NR
108	P10233	21.5852	0	IE	Immune-enriched	0.396218	R
109	P10235	16.5914	0	Non-IE	Fibroblast-enriched	0.174861	R
110	P10238	21.4209	0	Non-IE	Tumor-proliferation	0.225674	R
111	P10240	3.54825	1	IE	Immune-enriched	0.211447	NR
112	P10242	7.88501	1	Non-IE	Fibroblast-enriched	0.199696	NR
113	P10244	16.46	0	Non-IE	Tumor-proliferation	-0.000184352	R
114	P10245	16.5914	0	Non-IE	Fibroblast-enriched	0.19832	R
115	P10249	9.03491	1	Non-IE	Fibroblast-enriched	0.135982	NR
116	P10251	11.269	1	Non-IE	Tumor-proliferation	0.147653	NR
117	P10253	10.3491	1	Non-IE	Tumor-proliferation	0.200644	NR
118	P10254	2.89117	1	Non-IE	Fibroblast-enriched	0.149614	NR
119	P10262	10.4805	1	Non-IE	Fibroblast-enriched	0.0916014	NR
120	P10265	22.538	0	IE	Immune-enriched	0.291638	R
121	P10267	21.4538	0	IE	Immune-enriched	0.275426	R
122	P10269	12.8131	1	Non-IE	Tumor-proliferation	0.154919	R
123	P10271	8.01643	1	Non-IE	Tumor-proliferation	0.0791602	NR
124	P10272	22.1109	0	Non-IE	Tumor-proliferation	0.0682941	NR
125	P10277	12.846	1	Non-IE	Fibroblast-enriched	0.215746	NR
126	P10279	5.38809	1	IE	Tumor-proliferation	0.186127	NR
127	P10280	13.4045	1	IE	Immune-enriched	0.233326	NR
128	P10281	2.75975	1	Non-IE	Fibroblast-enriched	0.217285	NR
129	P10286	8.90349	0	Non-IE	Tumor-proliferation	0.219098	NR
130	P10287	3.71253	1	Non-IE	Fibroblast-enriched	0.176348	NR
131	P10292	8.70637	1	Non-IE	Tumor-proliferation	0.17077	NR
132	P10293	22.8337	0	Non-IE	Fibroblast-enriched	0.317635	NR
133	P10294	3.54825	1	Non-IE	Tumor-proliferation	0.190124	NR
134	P10295	9.49487	1	Non-IE	Tumor-proliferation	0.0701925	NR
135	P10296	17.117	0	IE	Immune-enriched	0.240117	R
136	P10297	20.6982	0	Non-IE	Fibroblast-enriched	0.116172	NR
137	P10299	4.27105	1	Non-IE	Immune-enriched	0.221042	NR
138	P10303	19.2854	0	Non-IE	Fibroblast-enriched	0.19762	NR
139	P10306	2.43121	1	Non-IE	Tumor-proliferation	0.153043	NR
140	P10307	2.23409	1	Non-IE	Tumor-proliferation	0.131949	NR
141	P10308	4.17248	1	Non-IE	Tumor-proliferation	0.211886	NR
142	P10310	2.20123	1	Non-IE	Tumor-proliferation	0.13576	NR
143	P10311	2.13552	1	Non-IE	Tumor-proliferation	0.0823111	NR
144	P10313	18.6612	0	Non-IE	Fibroblast-enriched	0.158905	NR
145	P10315	6.40657	1	Non-IE	Tumor-proliferation	0.235731	NR
146	P10317	5.48665	1	Non-IE	Fibroblast-enriched	0.293277	NR
147	P10321	10.5791	1	Non-IE	Immune-enriched	0.223121	NR
148	P10329	8.08214	1	Non-IE	Fibroblast-enriched	0.133222	NR
149	P10330	21.848	0	Non-IE	Fibroblast-enriched	0.224617	NR
150	P10332	4.36961	1	IE	Immune-enriched	0.342999	NR
151	P10333	6.73511	1	Non-IE	Fibroblast-enriched	0.198559	NR
152	P10336	20.501	0	IE	Fibroblast-enriched	0.282166	R
153	P10339	2.75975	1	Non-IE	Tumor-proliferation	0.132736	NR
154	P10341	20.0739	0	IE	Immune-enriched	0.290976	R
155	P10343	18.8912	0	Non-IE	Tumor-proliferation	0.1602	R
156	P10346	8.77207	1	Non-IE	Fibroblast-enriched	0.113969	NR
157	P10349	20.5667	0	Non-IE	Tumor-proliferation	0.138322	R
158	P10354	22.1437	0	IE	Immune-enriched	0.224409	R
159	P10360	12.846	1	Non-IE	Fibroblast-enriched	0.152937	NR
160	P10362	1.47844	1	Non-IE	Tumor-proliferation	0.119103	NR
161	P10363	22.7351	0	Non-IE	Tumor-proliferation	0.112701	R
162	P10366	13.9959	0	Non-IE	Tumor-proliferation	0.20383	NR
163	P10367	16.46	1	IE	Immune-enriched	0.249035	NR
164	P10368	20.731	0	IE	Immune-enriched	0.276117	R
165	P10370	2.13552	1	Non-IE	Fibroblast-enriched	0.17957	NR
166	P10371	17.2813	0	Non-IE	Tumor-proliferation	0.043	R
167	P10373	18.1684	0	IE	Fibroblast-enriched	0.266908	NR
168	P10375	1.41273	1	Non-IE	Tumor-proliferation	0.091708	NR
Melanoma-Gide-anti-PD-1
ssGSEA score	ERR2208929	ERR2208930	ERR2208931	ERR2208933	ERR2208934	ERR2208935	ERR2208936	ERR2208938	ERR2208939	ERR2208940	ERR2208941	ERR2208942	ERR2208943	ERR2208945	ERR2208946	ERR2208948	ERR2208949	ERR2208951	ERR2208952	ERR2208953	ERR2208954	ERR2208956	ERR2208958	ERR2208959	ERR2208960	ERR2208961	ERR2208962	ERR2208964	ERR2208966	ERR2208967	ERR2208968	ERR2208969	ERR2208970	ERR2208971	ERR2208972	ERR2208973	ERR2208974	ERR2208977	ERR3262563	ERR3262564	ERR3262565
HALLMARK_ALLOGRAFT_REJECTION	0.594091	0.629171	0.565341	0.551812	0.54005	0.582594	0.563829	0.70552	0.652773	0.575937	0.743815	0.644903	0.656487	0.692009	0.482515	0.474771	0.554551	0.70223	0.744874	0.663687	0.78791	0.767814	0.659136	0.596604	0.78372	0.746795	0.70896	0.754882	0.794196	0.652793	0.586739	0.695003	0.719551	0.768977	0.687176	0.748266	0.784519	0.696323	0.600672	0.735344	0.493318
HALLMARK_INTERFERON_ALPHA_RESPONSE	0.785483	0.776854	0.741663	0.812	0.747261	0.792139	0.776985	0.896607	0.839048	0.744673	0.863691	0.806687	0.849602	0.845713	0.641516	0.741371	0.763363	0.930746	0.990067	0.817773	1.00438	0.917052	0.880801	0.804679	0.947652	0.968859	0.917164	0.919809	1.04208	0.831354	0.834954	0.888115	0.963026	0.900306	0.893947	0.882779	0.961427	0.810706	0.837107	0.877882	0.688664
HALLMARK_INTERFERON_GAMMA_RESPONSE	0.734172	0.758558	0.701466	0.746779	0.70226	0.732162	0.730248	0.867373	0.802905	0.724485	0.861578	0.782257	0.801354	0.815261	0.611931	0.674707	0.720566	0.868333	0.934397	0.796557	0.951873	0.893943	0.832857	0.772946	0.90935	0.894848	0.86626	0.885824	0.977771	0.79868	0.767575	0.855177	0.896449	0.884737	0.847307	0.850569	0.927012	0.802817	0.780341	0.858704	0.64643
HALLMARK_MTORC1_SIGNALING	0.935863	0.922707	0.862715	0.92059	0.895685	0.8015	0.889774	0.942946	0.940813	0.943767	0.903044	0.912391	0.913082	0.935602	0.848396	0.880394	0.889132	0.9338	0.894416	0.900708	0.914784	0.911688	0.940548	0.880034	0.908165	0.847948	0.950805	0.886605	0.961391	0.937436	0.932201	0.949416	0.962848	0.816028	0.924969	0.925064	0.956417	0.904663	0.92447	0.92693	0.904852
HALLMARK_DNA_REPAIR	0.886774	0.834188	0.837456	0.900384	0.875086	0.804809	0.840874	0.88732	0.868854	0.911326	0.835327	0.857961	0.890411	0.88467	0.869897	0.871191	0.865251	0.858308	0.813463	0.869458	0.853161	0.816949	0.875011	0.836818	0.827856	0.820829	0.878479	0.837497	0.879404	0.89823	0.888094	0.851622	0.88679	0.805936	0.889103	0.847395	0.879071	0.830979	0.871403	0.844558	0.883402
HALLMARK_E2F_TARGETS	0.933223	0.765843	0.799842	0.882028	0.889901	0.723268	0.839607	0.914627	0.866616	0.942405	0.776633	0.828253	0.829376	0.886444	0.906401	0.842799	0.803549	0.852994	0.769228	0.850304	0.86002	0.84087	0.929415	0.814536	0.82521	0.757166	0.900588	0.811873	0.869337	0.889235	0.877479	0.902338	0.877957	0.764809	0.967859	0.882953	0.913914	0.804769	0.901386	0.864653	0.935053
HALLMARK_MYC_TARGETS_V1	1.08247	1.02929	1.01896	1.08728	1.05306	0.973575	1.03986	1.09014	1.06837	1.1104	1.02077	1.0498	1.05625	1.08138	1.07724	1.04575	1.0444	1.05372	1.01789	1.04944	1.03841	1.03763	1.09405	1.03373	1.03565	0.986511	1.08337	1.02673	1.05889	1.08999	1.07736	1.08369	1.07478	0.940707	1.10524	1.06176	1.08694	1.02153	1.09875	1.06424	1.10137
HALLMARK_HYPOXIA	0.684488	0.745638	0.710247	0.688616	0.68359	0.708014	0.717133	0.757071	0.746333	0.723009	0.787769	0.716061	0.740807	0.742132	0.652948	0.685549	0.729654	0.739123	0.723917	0.731728	0.753261	0.71309	0.748937	0.769172	0.736638	0.690726	0.724487	0.69458	0.781203	0.715491	0.685358	0.756858	0.755667	0.682599	0.70972	0.69248	0.75917	0.749404	0.734527	0.738636	0.677882
HALLMARK_KRAS_SIGNALING_UP	0.581402	0.634662	0.614357	0.548859	0.551689	0.581427	0.59557	0.664833	0.642729	0.557748	0.675577	0.639753	0.670284	0.62745	0.490122	0.479084	0.556008	0.618519	0.635482	0.608959	0.659104	0.661181	0.605199	0.634811	0.636073	0.580902	0.606061	0.624257	0.649754	0.59739	0.528634	0.647302	0.632868	0.604783	0.567535	0.615587	0.666554	0.657669	0.598553	0.650056	0.531498
HALLMARK_ANGIOGENESIS	0.673876	0.68907	0.773206	0.660157	0.731011	0.680908	0.797469	0.797927	0.753397	0.689323	0.803807	0.732445	0.819461	0.748447	0.628872	0.668744	0.705492	0.742354	0.656406	0.673799	0.769036	0.719745	0.692238	0.777456	0.738256	0.653133	0.688677	0.702106	0.731155	0.736804	0.659569	0.732801	0.709476	0.714474	0.691669	0.651872	0.72368	0.778681	0.698761	0.732503	0.62153
HALLMARK_EPITHELIAL_MESENCHYMAL_TRANSITION	0.758701	0.836408	0.850047	0.740976	0.759866	0.7855	0.929247	0.916308	0.90404	0.769497	0.920809	0.837897	0.918922	0.848457	0.71258	0.711304	0.787645	0.809033	0.811928	0.767805	0.909673	0.870275	0.809947	0.897696	0.816578	0.747242	0.791263	0.826247	0.800992	0.810483	0.765504	0.922968	0.802483	0.783089	0.767356	0.722014	0.864289	0.879063	0.883185	0.82534	0.709794
HALLMARK_MYOGENESIS	0.599522	0.704848	0.675433	0.601087	0.667509	0.692569	0.64498	0.642852	0.753001	0.602955	0.66927	0.618318	0.769634	0.644574	0.614182	0.58155	0.625403	0.615944	0.63204	0.780029	0.640594	0.599457	0.815838	0.889314	0.59612	0.588225	0.600847	0.640308	0.62119	0.617601	0.606409	0.616911	0.603227	0.624901	0.583811	0.58653	0.651147	0.647862	0.747549	0.622509	0.576744
HALLMARK_TGF_BETA_SIGNALING	0.826767	0.86728	0.902114	0.802311	0.840317	0.846147	0.885074	0.887832	0.915132	0.847284	0.925534	0.848651	0.912669	0.867603	0.859469	0.815169	0.839911	0.856534	0.880564	0.874323	0.897985	0.863992	0.884144	0.907684	0.866738	0.839627	0.845888	0.846304	0.879276	0.862232	0.834551	0.919873	0.833096	0.870043	0.849189	0.809331	0.87705	0.872647	0.888933	0.856027	0.839472
annotation	RNA_Tumor_Sample_Barcode	OS_MONTHS	OS_CNSR_REV	PFS_MONTHS	PFS_CNSR_REV	IE_subtpe	TME	IFN/MET	Response
1	ERR2208929	18.3667	0	2.53333	1	Non-IE	Tumor-proliferation	0.206159	NR
2	ERR2208930	5.53333	1	2.6	1	Non-IE	Fibroblast-enriched	0.208083	NR
3	ERR2208931	6.63333	1	2.66667	1	Non-IE	Fibroblast-enriched	0.144809	NR
4	ERR2208933	3.2	1	2.73333	1	Non-IE	Tumor-proliferation	0.217541	NR
5	ERR2208934	33.1	1	2.76667	1	Non-IE	Tumor-proliferation	0.0737257	NR
6	ERR2208935	10	1	2.8	1	Non-IE	Tumor-proliferation	0.227137	NR
7	ERR2208936	5.63333	1	2.8	1	Non-IE	Fibroblast-enriched	0.101626	NR
8	ERR2208938	8.6	1	3.2	1	Non-IE	Fibroblast-enriched	0.215101	NR
9	ERR2208939	7.6	1	3.33333	1	Non-IE	Fibroblast-enriched	0.155428	NR
10	ERR2208940	12.8333	1	4.16667	1	Non-IE	Tumor-proliferation	0.099406	NR
11	ERR2208941	2.16667	1	0.433333	1	Non-IE	Fibroblast-enriched	0.235672	NR
12	ERR2208942	18.3667	1	5.53333	1	Non-IE	Fibroblast-enriched	0.181443	NR
13	ERR2208943	6.36667	1	6.36667	1	Non-IE	Fibroblast-enriched	0.135957	NR
14	ERR2208945	29.9	1	9.03333	1	Non-IE	Fibroblast-enriched	0.234753	R
15	ERR2208946	35.5667	1	10.4667	1	Non-IE	Tumor-proliferation	0.166114	R
16	ERR2208948	27.5	1	11.1667	1	Non-IE	Tumor-proliferation	0.132042	NR
17	ERR2208949	1.96667	1	0.766667	1	Non-IE	Tumor-proliferation	0.114077	NR
18	ERR2208951	29.2667	1	18.1333	1	IE	Immune-enriched	0.245635	R
19	ERR2208952	36.3667	0	19.5333	1	IE	Immune-enriched	0.358663	R
20	ERR2208953	20.2333	1	19.6667	1	Non-IE	Fibroblast-enriched	0.200611	R
21	ERR2208954	51.5667	0	25.1667	1	Non-IE	Fibroblast-enriched	0.350928	R
22	ERR2208956	28.1667	0	28.1667	0	IE	Immune-enriched	0.280646	R
23	ERR2208958	29.5333	0	29	1	Non-IE	Fibroblast-enriched	0.215243	R
24	ERR2208959	29.7	0	29.7	0	Non-IE	Fibroblast-enriched	0.209572	R
25	ERR2208960	35.8333	0	35.8333	0	IE	Immune-enriched	0.316593	R
26	ERR2208961	36.1667	0	36.1667	0	IE	Immune-enriched	0.395483	R
27	ERR2208962	36.6	0	36.6	0	IE	Immune-enriched	0.254284	R
28	ERR2208964	39.1333	0	39.1333	0	IE	Immune-enriched	0.333105	R
29	ERR2208966	39.6333	0	39.6333	0	IE	Immune-enriched	0.374495	R
30	ERR2208967	44.2667	0	44.2667	0	Non-IE	Tumor-proliferation	0.219709	R
31	ERR2208968	5.16667	1	1.3	1	Non-IE	Tumor-proliferation	0.220557	NR
32	ERR2208969	44.7333	0	44.7333	0	Non-IE	Fibroblast-enriched	0.257111	R
33	ERR2208970	51.7667	0	51.7667	0	IE	Immune-enriched	0.281136	R
34	ERR2208971	52.9667	0	52.9667	0	IE	Immune-enriched	0.394722	R
35	ERR2208972	53.4333	0	53.4333	0	IE	Immune-enriched	0.256347	R
36	ERR2208973	3.13333	1	1.4	1	IE	Immune-enriched	0.315726	NR
37	ERR2208974	2.66667	1	1.56667	1	Non-IE	Fibroblast-enriched	0.301854	NR
38	ERR2208977	3.3	1	2.36667	1	Non-IE	Fibroblast-enriched	0.267452	NR
39	ERR3262563	19.3667	0	11.9333	1	Non-IE	Fibroblast-enriched	0.0996741	NR
40	ERR3262564	0.733333	1	0.766667	1	IE	Immune-enriched	0.251437	NR
41	ERR3262565	1.93333	1	1.93333	1	Non-IE	Tumor-proliferation	-0.0807459	NR
Melanoma-Jerby-anti-PD-1
ssGSEA score	Patient1_T_M	Patient10_T_M	Patient100_T_P	Patient102_T_P	PatImmune-enrichednt105_T_P	Patient106_T_P	Patient108_T_P	Patient11_T_M	Patient112_T_P	Patient116_T_P	Patient117_T_P	Patient121_T_P	Patient125_T_P	Patient126_T_P	Patient127_T_P	Patient13_T_M	Patient130_T_P	Patient131_T	Patient132_T	Patient133_T	Patient134_T	Patient135_T	Patient137_T	Patient14_T_M	Patient140_T	Patient141_T	Patient142_T	Patient144_T	Patient145_T	Patient146_T	Patient147_T	Patient148_T	Patient15_T_M	Patient151_T	Patient152_T	Patient153_T	Patient154_T	Patient155_T	Patient156_T	Patient158_T	Patient159_T	Patient16_T_M	Patient162_T	Patient163_T	Patient165_T	Patient166_T	Patient167_T	Patient168_T	Patient169_T
HALLMARK_ALLOGRAFT_REJECTION	0.270992	0.277289	0.348369	0.312033	0.244166	0.284838	0.23341	0.272137	0.321484	0.280957	0.299658	0.307118	0.347834	0.339052	0.288161	0.271912	0.339538	0.239988	0.3189	0.286215	0.304292	0.264021	0.347592	0.281456	0.263223	0.256696	0.253914	0.221253	0.275825	0.269938	0.265005	0.239377	0.252459	0.281533	0.280521	0.344973	0.2796	0.323409	0.299607	0.287208	0.268274	0.244106	0.262076	0.296361	0.260948	0.266668	0.297625	0.243366	0.283996
HALLMARK_INTERFERON_ALPHA_RESPONSE	0.0538201	-0.0356983	0.189238	0.0187967	-0.0900695	0.0631076	-0.00549059	0.0141048	0.132227	-0.0200117	0.10242	0.0297231	0.193846	0.134795	0.059881	-0.187332	0.148947	0.0360884	0.088798	0.107216	0.115805	0.0730833	0.249301	0.0376295	0.0919884	-0.0109191	0.0394846	-0.0766933	0.09514	-0.106993	-0.121763	-0.0894466	0.0615768	-0.0904395	-0.116888	0.179359	-0.048597	0.174152	0.0797946	-0.151832	-0.0550707	-0.0129279	0.0582115	-0.110773	-0.0612421	-0.0356579	0.0414275	-0.0928698	-0.0402895
HALLMARK_INTERFERON_GAMMA_RESPONSE	0.00927228	-0.0255314	0.218507	0.0264655	-0.0560472	0.0239842	-0.0387938	0.0535886	0.138809	-0.0334781	0.107819	0.0868117	0.210986	0.142659	0.0866918	-0.151958	0.184932	0.0033609	0.113721	0.134661	0.114384	0.0309682	0.249821	0.0581987	0.0577953	-0.0160893	0.0347897	-0.0437149	0.0459081	-0.0453224	-0.0911936	-0.0428605	0.043141	-0.0518658	-0.034167	0.205688	-0.0146535	0.153088	0.0598814	-0.114381	-0.0370147	0.00133301	0.03449	-0.10805	-0.0545279	-0.0373717	0.100456	-0.0988606	-0.024821
HALLMARK_MTORC1_SIGNALING	0.0669905	0.124373	0.160238	0.0810495	0.0826231	0.129388	0.122828	0.117291	0.10272	0.065682	0.165966	0.134212	0.152458	0.139	0.0345887	0.163362	0.190001	0.161804	0.131462	0.197109	0.0851437	0.145216	0.120376	0.112207	0.130681	0.155214	0.151334	0.0861632	0.101097	0.0820717	0.108999	0.148271	0.119018	0.0908521	0.124417	0.225899	0.0528649	0.0887133	0.185929	0.159784	0.132367	0.109847	0.129598	0.139542	0.187689	0.138495	0.14089	0.214901	0.11444
HALLMARK_DNA_REPAIR	0.0810428	0.142724	-0.0195659	-0.0407348	0.0572919	0.103931	0.0990999	0.0923817	-0.0050784	0.0736368	-0.0560136	-0.0231041	0.0173979	0.0204626	-0.00797461	0.10587	0.0312097	0.0594945	0.0288255	0.00976708	0.019041	0.118057	-0.0485037	0.00658488	0.0284574	0.00762064	0.004775	0.0501797	0.0229852	0.0208299	0.0877431	0.0613815	0.0706601	0.0203283	0.141085	0.049728	-0.0315437	0.0245841	0.0189038	0.162107	0.115313	0.0585543	-0.0195234	0.0387631	0.113195	0.0166854	-0.0338623	0.0306554	0.185632
HALLMARK_E2F_TARGETS	-0.0169616	0.122818	-0.0385123	-0.112148	-0.00777856	0.00992715	-0.0604121	-0.0379572	-0.0659391	-0.00243776	-0.133745	-0.0679651	-0.00508846	-0.055457	-0.0755621	0.161023	-0.0455732	-0.0351077	-0.0789742	-0.0245476	-0.0779667	0.00397866	-0.0845812	-0.104766	-0.0465294	-0.0936083	-0.0328621	-0.123021	-0.0643286	-0.0159524	-0.0368466	-0.0345034	-0.0581547	-0.121115	-0.00733036	0.0107049	-0.173214	-0.0430899	-0.0631022	0.190427	0.0608914	-0.0292241	-0.102867	0.0807534	0.000169997	-0.0566563	-0.084206	-0.045632	0.0281025
HALLMARK_MYC_TARGETS_V1	0.332589	0.372248	0.244715	0.230148	0.318265	0.326048	0.293076	0.30818	0.261042	0.32138	0.226853	0.262646	0.28954	0.278026	0.246417	0.384672	0.304126	0.278238	0.269449	0.303964	0.282004	0.318067	0.267216	0.254112	0.27826	0.299603	0.312338	0.239634	0.284385	0.277152	0.323638	0.322567	0.27849	0.238934	0.292583	0.267307	0.224714	0.275717	0.271345	0.411934	0.340063	0.299434	0.288179	0.371533	0.333751	0.301717	0.26679	0.296715	0.350476
HALLMARK_HYPOXIA	-0.169992	-0.0923044	0.0676184	0.0468604	-0.143426	-0.136984	0.0085318	-0.104191	-0.0106369	-0.100095	-0.0305355	-0.0489503	-0.000622663	-0.0289042	0.00830176	-0.0768432	0.00357463	-0.062014	0.0422198	-0.0501054	-0.0270084	-0.0682233	-0.0268078	-0.0527622	0.00945354	0.0117443	-0.00227099	-0.0967972	-0.0636961	0.0206918	-0.0640537	-0.0646551	-0.109182	-0.0180986	0.018767	0.00853726	-0.0258957	-0.0266282	-0.051987	-0.0740062	0.00623688	-0.0490345	-0.0771878	-0.136303	-0.0998279	-0.0743563	-0.0661676	-0.0249086	-0.0780392
HALLMARK_KRAS_SIGNALING_UP	-0.242021	-0.167312	-0.0187994	0.0480045	-0.217806	-0.0579106	-0.0106979	-0.146002	-0.141379	-0.156159	-0.109099	-0.128994	-0.165384	-0.0195246	-0.0108036	-0.164236	-0.050583	-0.0730286	-0.00128035	-0.232019	-0.0475521	-0.110808	-0.107267	-0.00856499	-0.088126	0.0134913	-0.0785268	-0.0530188	-0.0843707	0.0257782	-0.032802	-0.139286	-0.0322571	0.0444091	-0.249835	-0.241008	0.003601	-0.140545	-0.0538572	-0.184217	-0.0794706	-0.217498	-0.159949	-0.168616	0.00784178	-0.0296663	-0.0396239	-0.118495	-0.187256
HALLMARK_ANGIOGENESIS	-0.213515	-0.0850767	0.0556808	0.131571	-0.228822	0.0387709	-0.0201035	-0.0339611	0.0256456	0.0249091	-0.048888	-0.0512007	-0.214611	-0.00536462	0.122542	0.0722465	0.0737053	-0.0478563	-0.0614698	-0.238839	-0.0963147	-0.146347	-0.024873	-0.0245037	-0.152361	0.0316368	0.0970634	0.0258939	-0.0373632	0.107848	-0.0305338	-0.133834	-0.116542	0.028676	-0.0462271	-0.0357664	0.0968035	-0.0609899	0.0733517	0.0207553	-0.0193209	-0.0418127	-0.147666	0.0546387	0.00503183	-0.138097	0.0355317	-0.0874287	-0.191904
HALLMARK_EPITHELIAL_MESENCHYMAL_TRANSITION	-0.156508	-0.0151889	0.131323	0.102267	-0.0701456	-0.0208653	-0.0132553	0.037511	0.0487346	0.0758795	0.113219	0.025732	-0.0347958	0.106613	0.0893381	0.0229569	-0.0343404	0.0299835	0.0536344	0.022803	0.0652096	-0.0285186	0.0456865	0.0732128	0.0264583	0.0750261	0.0280811	0.0705694	0.0834033	0.113443	0.0100421	-0.031691	-0.0592954	0.132077	0.0193001	0.0154164	0.134217	0.0358475	0.117227	-0.0501675	0.0193111	-0.0324218	-0.0863456	-0.0109496	0.0292917	0.0569796	0.048764	0.0423585	-0.0385776
HALLMARK_MYOGENESIS	0.0171448	0.0109132	0.123656	0.154558	-0.00730578	0.0651735	0.0462316	0.0657775	0.239054	0.0916287	0.249173	0.195624	-0.0174833	0.148981	0.151749	-0.0757172	0.174864	-0.0574737	0.140996	0.0547655	0.130129	-0.0191263	0.112053	0.138163	0.0835161	0.119582	0.0851549	0.201351	0.097204	0.215174	0.102006	0.0570714	0.131237	0.174487	0.154946	0.170089	0.236076	0.0683727	0.166248	-0.0965182	0.0593677	0.192591	0.101581	0.069865	0.162278	0.128858	0.205754	0.143865	0.00317227
HALLMARK_TGF_BETA_SIGNALING	-0.131668	0.126461	-0.197902	0.22317	-0.0494787	0.163113	-0.16519	0.375331	0.0343474	0.072317	0.0403579	0.193155	-0.148006	0.188208	0.198853	-0.240788	0.0434071	-0.172367	-0.0840659	0.091736	-0.122095	-0.275797	-0.103225	0.155778	0.190434	-0.0215466	-0.246003	0.043301	-0.074045	0.0603325	-0.230084	0.0494017	-0.142515	0.0539548	-0.297259	-0.025594	-0.126232	0.0337406	-0.0844367	-0.210501	-0.20109	-0.0393797	0.120683	-0.265381	0.227625	-0.013442	0.116386	0.0867988	0.0702734
annotation	RNA_Tumor_Sample_Barcode	PFS_MONTHS	PFS_CNSR_REV	IE_subtype	TME	Response
1	Patient1_T_M	2.9589	1	Non-IE	Tumor-proliferation	NR
2	Patient10_T_M	5.55616	1	Non-IE	Tumor-proliferation	R
3	Patient100_T_P	17.3918	0	Non-IE	Fibroblast-enriched	R
4	Patient102_T_P	5.7863	1	Non-IE	Fibroblast-enriched	NR
5	Patient105_T_P	12.4274	0	Non-IE	Tumor-proliferation	NR
6	Patient106_T_P	12.0658	0	IE	Immune-enriched	R
7	Patient108_T_P	2.53151	1	Non-IE	Tumor-proliferation	NR
8	Patient11_T_M	2.79452	1	Non-IE	Fibroblast-enriched	NR
9	Patient112_T_P	2.99178	1	Non-IE	Fibroblast-enriched	NR
10	Patient116_T_P	2.10411	1	Non-IE	Tumor-proliferation	NR
11	Patient117_T_P	3.28767	1	Non-IE	Fibroblast-enriched	NR
12	Patient121_T_P	25.3479	0	Non-IE	Fibroblast-enriched	R
13	Patient125_T_P	15.9123	0	IE	Immune-enriched	R
14	Patient126_T_P	13.7425	0	Non-IE	Fibroblast-enriched	R
15	Patient127_T_P	14.8932	0	Non-IE	Fibroblast-enriched	R
16	Patient13_T_M	1.44658	1	Non-IE	Tumor-proliferation	NR
17	Patient130_T_P	3.61644	1	IE	Immune-enriched	NR
18	Patient131_T	18.3123	0	Non-IE	Tumor-proliferation	R
19	Patient132_T	12.789	1	Non-IE	Fibroblast-enriched	R
20	Patient133_T	2.07123	1	IE	Immune-enriched	NR
21	Patient134_T	2.07123	1	IE	Immune-enriched	NR
22	Patient135_T	10.9151	0	IE	Immune-enriched	R
23	Patient137_T	15.8795	0	IE	Immune-enriched	R
24	Patient14_T_M	2.49863	1	Non-IE	Fibroblast-enriched	NR
25	Patient140_T	2.20274	1	Non-IE	Fibroblast-enriched	NR
26	Patient141_T	2.66301	0	Non-IE	Fibroblast-enriched	R
27	Patient142_T	6.18082	1	Non-IE	Fibroblast-enriched	NR
28	Patient144_T	13.4466	0	Non-IE	Fibroblast-enriched	R
29	Patient145_T	16.5041	0	IE	Immune-enriched	R
30	Patient146_T	10.6849	0	Non-IE	Fibroblast-enriched	R
31	Patient147_T	20.3178	0	Non-IE	Tumor-proliferation	R
32	Patient148_T	19.0685	0	Non-IE	Tumor-proliferation	R
33	Patient15_T_M	3.45205	1	Non-IE	Tumor-proliferation	R
34	Patient151_T	13.8411	0	Non-IE	Fibroblast-enriched	R
35	Patient152_T	1.47945	1	Non-IE	Tumor-proliferation	NR
36	Patient153_T	6.80548	1	IE	Immune-enriched	R
37	Patient154_T	8.25205	1	Non-IE	Fibroblast-enriched	NR
38	Patient155_T	3.71507	1	IE	Immune-enriched	NR
39	Patient156_T	2.63014	1	Non-IE	Fibroblast-enriched	NR
40	Patient158_T	5.32603	1	Non-IE	Tumor-proliferation	R
41	Patient159_T	7.10137	1	Non-IE	Tumor-proliferation	NR
42	Patient16_T_M	1.51233	1	Non-IE	Tumor-proliferation	NR
43	Patient162_T	1.74247	1	Non-IE	Tumor-proliferation	NR
44	Patient163_T	1.57808	1	Non-IE	Tumor-proliferation	NR
45	Patient165_T	0.427397	1	Non-IE	Fibroblast-enriched	NR
46	Patient166_T	4.3726	0	Non-IE	Tumor-proliferation	R
47	Patient167_T	1.87397	1	Non-IE	Fibroblast-enriched	NR
48	Patient168_T	6.47671	0	Non-IE	Fibroblast-enriched	R
49	Patient169_T	17.8521	0	Non-IE	Tumor-proliferation	R
50	Patient17_T_M	6.6411	1	Non-IE	Fibroblast-enriched	NR
51	Patient170_T	11.4082	0	Non-IE	Fibroblast-enriched	NR
52	Patient172_T	8.94247	1	IE	Immune-enriched	NR
53	Patient173_T	0.526027	1	Non-IE	Fibroblast-enriched	NR
54	Patient179_T	11.0466	1	Non-IE	Tumor-proliferation	R
55	Patient18_T_M	2.8274	1	Non-IE	Fibroblast-enriched	NR
56	Patient187_T	10.6521	0	Non-IE	Fibroblast-enriched	R
57	Patient188_T	0.756164	1	Non-IE	Tumor-proliferation	NR
58	Patient20_T_M	2.76164	1	Non-IE	Fibroblast-enriched	NR
59	Patient21_T_M	17.326	0	Non-IE	Tumor-proliferation	R
60	Patient22_T_M	2.99178	1	Non-IE	Tumor-proliferation	NR
61	Patient23_T_M	2.53151	1	Non-IE	Fibroblast-enriched	NR
62	Patient24_T_M	1.01918	1	Non-IE	Fibroblast-enriched	NR
63	Patient25_T_M	24.7233	1	Non-IE	Fibroblast-enriched	R
64	Patient27_T_M	3.09041	1	Non-IE	Tumor-proliferation	NR
65	Patient30_T_M	4.3726	1	Non-IE	Fibroblast-enriched	NR
66	Patient31_T_M	2.79452	1	Non-IE	Tumor-proliferation	NR
67	Patient32_T_M	1.61096	1	Non-IE	Tumor-proliferation	NR
68	Patient33_T_M	42.0822	0	Non-IE	Fibroblast-enriched	R
69	Patient34_T_M	7.89041	1	Non-IE	Tumor-proliferation	R
70	Patient35_T_M	9.50137	1	IE	Immune-enriched	NR
71	Patient36_T_M	2.07123	1	Non-IE	Fibroblast-enriched	NR
72	Patient37_T_M	2.53151	1	Non-IE	Fibroblast-enriched	NR
73	Patient38_T_M	3.22192	1	Non-IE	Tumor-proliferation	NR
74	Patient4_T_M	18.8712	1	Non-IE	Fibroblast-enriched	R
75	Patient40_T_M	2.07123	1	Non-IE	Fibroblast-enriched	NR
76	Patient42_T_M	9.86301	0	Non-IE	Tumor-proliferation	R
77	Patient44_T_M	15.8137	0	IE	Immune-enriched	R
78	Patient45_T_M	40.2082	0	Non-IE	Fibroblast-enriched	R
79	Patient47_T_M	2.43288	1	Non-IE	Tumor-proliferation	NR
80	Patient48_T_M	1.64384	1	Non-IE	Tumor-proliferation	NR
81	Patient58_T_M	2.53151	1	Non-IE	Tumor-proliferation	NR
82	Patient6_T_M	4.07671	1	Non-IE	Fibroblast-enriched	NR
83	Patient61_T_P	22.5534	0	IE	Immune-enriched	NR
84	Patient62_T_P	22.7836	0	Non-IE	Fibroblast-enriched	R
85	Patient63_T_P	2.92603	1	Non-IE	Tumor-proliferation	NR
86	Patient67_T_P	3.09041	1	Non-IE	Tumor-proliferation	NR
87	Patient7_T_M	7.13425	1	Non-IE	Tumor-proliferation	NR
88	Patient72_T_P	2.20274	1	Non-IE	Fibroblast-enriched	NR
89	Patient73_T_P	2.79452	1	Non-IE	Tumor-proliferation	NR
90	Patient75_T_P	14.7945	0	IE	Immune-enriched	R
91	Patient77_T_P	3.12329	1	IE	Immune-enriched	NR
92	Patient78_T_P	2.8274	1	Non-IE	Fibroblast-enriched	NR
93	Patient79_T_P	2.76164	1	Non-IE	Fibroblast-enriched	NR
94	Patient8_T_M	31.3973	1	Non-IE	Fibroblast-enriched	NR
95	Patient82_T_P	2.92603	1	Non-IE	Fibroblast-enriched	NR
96	Patient83_T_P	2.33425	1	Non-IE	Tumor-proliferation	NR
97	Patient86_T_P	33.0411	0	IE	Immune-enriched	NR
98	Patient87_T_P	37.5452	1	Non-IE	Tumor-proliferation	R
99	Patient9_T_M	0.690411	1	Non-IE	Tumor-proliferation	NR
100	Patient94_T_P	1.31507	1	IE	Immune-enriched	NR
101	Patient96_T_P	18.5425	0	Non-IE	Fibroblast-enriched	R
102	Patient98_T_P	2.4	1	Non-IE	Fibroblast-enriched	NR
103	Patient99_T_P	10.4877	1	IE	Immune-enriched	R
GC-anti-PD-1
ssGSEA score	ERR2498012	ERR2498031	ERR2498033	ERR2497990	ERR2497992	ERR2497993	ERR2497994	ERR2498005	ERR2498011	ERR2498014	ERR2498025	ERR2498028	ERR2498029	ERR2497995	ERR2498002	ERR2498004	ERR2498007	ERR2498009	ERR2498013	ERR2498015	ERR2498019	ERR2498023	ERR2498020	ERR2498027	ERR2498026	ERR2498032	ERR2497988	ERR2497987	ERR2497989	ERR2497991	ERR2498000	ERR2497996	ERR2497997	ERR2497998	ERR2497999	ERR2498001	ERR2498003	ERR2498006	ERR2498008	ERR2498010	ERR2498016	ERR2498018	ERR2498021	ERR2498024	ERR2498030
HALLMARK_ALLOGRAFT_REJECTION	0.938178	1.03103	1.00055	0.954706	1.00129	0.996015	1.02241	1.02258	1.0563	0.846435	0.999961	1.0422	0.688773	1.09862	1.01899	0.913482	1.04421	0.88469	0.94226	0.934549	0.982335	0.931641	1.03222	1.01114	0.93962	0.979786	0.958924	0.943094	0.974921	0.690209	0.931794	0.973777	0.963755	0.825276	1.05362	0.904981	1.02476	1.01466	1.02519	0.952367	0.992627	0.905088	0.970018	0.98074	0.905161
HALLMARK_INTERFERON_ALPHA_RESPONSE	1.20296	1.19856	1.24105	1.13972	1.23209	1.14478	1.19535	1.16248	1.19996	1.05895	1.1743	1.19124	0.942747	1.20869	1.16772	1.12966	1.11325	1.06279	1.16152	1.14491	1.18846	1.15546	1.16387	1.15403	1.10764	1.14813	1.17243	1.12772	1.15104	1.00134	1.18815	1.18038	1.11041	1.05577	1.14917	1.13394	1.09323	1.14698	1.17748	1.09313	1.16923	1.11003	1.15552	1.17457	1.10368
HALLMARK_INTERFERON_GAMMA_RESPONSE	1.11951	1.14494	1.17607	1.08936	1.15768	1.1135	1.14493	1.12155	1.1616	0.992537	1.12602	1.14613	0.852235	1.17947	1.1187	1.06156	1.10563	1.01053	1.08325	1.08116	1.12567	1.08033	1.13086	1.11203	1.03864	1.09978	1.11138	1.06116	1.10056	0.91294	1.11052	1.12799	1.07008	0.983052	1.13676	1.0505	1.08735	1.11514	1.13542	1.05189	1.12076	1.04224	1.10941	1.11019	1.03788
HALLMARK_MTORC1_SIGNALING	1.17532	1.17375	1.19639	1.17821	1.17707	1.18671	1.17574	1.17122	1.19168	1.12797	1.17206	1.17617	0.960072	1.18667	1.11504	1.17812	1.20327	1.17895	1.14895	1.16326	1.18204	1.12056	1.16104	1.13363	1.15469	1.14884	1.16617	1.16286	1.15323	1.15169	1.17432	1.17894	1.15759	1.16814	1.18849	1.17308	1.20176	1.1844	1.1835	1.13197	1.17074	1.14156	1.14753	1.18417	1.12824
HALLMARK_DNA_REPAIR	1.13179	1.12072	1.1181	1.10532	1.13334	1.14266	1.14333	1.12799	1.12414	1.09324	1.12659	1.14875	0.923765	1.09242	1.11226	1.10451	1.11326	1.1183	1.0922	1.09918	1.10452	1.06984	1.09961	1.11304	1.12434	1.119	1.09265	1.12564	1.09062	1.11768	1.11108	1.12599	1.1107	1.10739	1.09482	1.12573	1.12391	1.12037	1.11341	1.08813	1.10756	1.08797	1.11596	1.13265	1.12167
HALLMARK_E2F_TARGETS	1.14704	1.08616	1.14547	1.14126	1.12095	1.17194	1.16973	1.14294	1.13545	0.980559	1.10032	1.18666	0.819906	1.07985	0.991512	1.11842	1.12534	1.14253	1.06519	1.10248	1.12216	1.08167	1.07052	1.05946	1.10597	1.06994	1.08518	1.11243	1.08374	1.13403	1.12828	1.16041	1.10599	1.14369	1.09999	1.13995	1.13189	1.14843	1.11776	1.12959	1.11146	1.03532	1.14161	1.14336	1.10245
HALLMARK_MYC_TARGETS_V1	1.26656	1.24334	1.25806	1.24613	1.25629	1.27932	1.2767	1.26189	1.2619	1.21602	1.24831	1.28149	1.15465	1.22772	1.22529	1.2518	1.26171	1.25587	1.21765	1.23708	1.2515	1.19238	1.23536	1.23673	1.24296	1.23909	1.23047	1.25098	1.23259	1.25376	1.26378	1.27123	1.24198	1.25957	1.23919	1.27001	1.25313	1.27138	1.25028	1.21248	1.24488	1.2175	1.26082	1.25727	1.25426
HALLMARK_HYPOXIA	0.970844	1.00563	1.01177	0.97478	1.01103	0.998717	0.970672	1.01996	1.00846	0.960842	1.06231	0.953447	0.812023	1.05819	0.997596	1.00155	1.06606	0.973412	0.983229	0.985073	0.967562	0.984623	0.98393	0.96932	0.979638	1.02351	0.980203	0.9743	0.996735	0.985925	0.996703	1.02985	0.999891	1.02287	1.0165	1.01364	1.05734	1.00672	0.988038	0.974256	0.966307	0.990962	0.987928	1.00526	0.973758
HALLMARK_KRAS_SIGNALING_UP	0.886783	0.975372	0.965007	0.936758	0.906988	0.897726	0.944436	0.957585	0.976346	0.889114	0.983672	0.934907	0.739034	1.01474	0.986402	0.936305	1.01193	0.916303	0.939418	0.948662	0.953991	0.958225	0.959637	0.971717	0.921781	0.99697	0.943374	0.912365	0.96975	0.792792	0.964765	0.937854	0.98529	0.825026	1.03415	0.929575	0.971201	1.00085	0.986406	0.956638	0.963446	0.938197	0.962593	0.958381	0.939221
HALLMARK_ANGIOGENESIS	0.919293	1.02417	0.997154	0.982518	0.976365	0.939263	1.04458	1.08376	1.03769	0.947671	1.08236	0.977044	0.826171	1.11883	1.04087	0.984998	1.08094	1.01698	0.942362	0.95251	0.954959	1.06607	0.963489	1.0511	1.04612	1.08528	0.960061	0.985	1.02378	0.966711	1.01131	1.04405	1.0506	0.937456	1.0985	1.04857	1.12625	1.11948	1.0118	1.05376	0.980203	0.978159	1.02685	1.03092	1.01091
HALLMARK_EPITHELIAL_MESENCHYMAL_TRANSITION	0.954324	1.10937	0.966488	0.971854	0.955187	0.938209	0.982029	1.01452	1.01989	0.913874	1.12508	1.00455	0.999715	1.11775	1.14506	1.02114	1.15844	1.00016	0.955672	0.97945	0.948217	1.09551	0.998118	1.03492	1.03667	1.18301	0.983247	0.992854	1.01421	0.954862	1.02437	1.1186	1.10615	0.997607	1.12987	1.02023	1.0625	1.1058	1.02054	1.05765	0.99267	0.983484	1.0312	1.04243	1.08786
HALLMARK_MYOGENESIS	0.721354	0.857059	0.760586	0.760169	0.776317	0.72595	0.752195	0.773809	0.790291	0.818894	0.924336	0.754508	0.934291	0.84172	1.01175	0.800603	0.841594	0.773157	0.826872	0.800922	0.785486	0.895487	0.821297	0.828176	0.805616	0.884435	0.786025	0.781037	0.795371	0.781288	0.781794	0.784381	0.82133	0.788158	0.816518	0.782344	0.815619	0.819326	0.792923	0.856955	0.789307	0.82664	0.792286	0.82349	0.838166
HALLMARK_TGF_BETA_SIGNALING	1.05795	1.12249	1.06881	1.10794	1.09481	1.1032	1.06126	1.10043	1.09763	1.07248	1.16564	1.08312	0.94254	1.14277	1.14388	1.11227	1.13304	1.11042	1.07776	1.08256	1.08637	1.1402	1.08991	1.09359	1.08764	1.14824	1.10607	1.08575	1.11723	1.07311	1.10465	1.13049	1.13429	1.10159	1.13144	1.1237	1.12196	1.12031	1.10744	1.12658	1.08062	1.1003	1.10585	1.09693	1.09576
annotation	RNA_Tumor_Sample_Barcode	IE_subtype	TME	IFN/EMT	Response
1	ERR2498012	IE	Immune-enriched	0.034147	R
2	ERR2498031	Non-IE	Fibroblast-enriched	0.0700783	R
3	ERR2498033	IE	Immune-enriched	0.179155	R
4	ERR2497990	Non-IE	Tumor-proliferation	0.0753493	R
5	ERR2497992	IE	Immune-enriched	0.133574	R
6	ERR2497993	IE	Immune-enriched	0.0714209	R
7	ERR2497994	IE	Immune-enriched	0.0674928	R
8	ERR2498005	Non-IE	Fibroblast-enriched	0.107389	R
9	ERR2498011	IE	Immune-enriched	0.123599	R
10	ERR2498014	Non-IE	Tumor-proliferation	-0.0200445	R
11	ERR2498025	Non-IE	Fibroblast-enriched	0.042306	R
12	ERR2498028	IE	Immune-enriched	0.125365	R
13	ERR2498029	Non-IE	Tumor-proliferation	-0.0151663	NR
14	ERR2497995	Non-IE	Fibroblast-enriched	0.102453	NR
15	ERR2498002	Non-IE	Fibroblast-enriched	0.0455016	NR
16	ERR2498004	Non-IE	Tumor-proliferation	0.0061545	NR
17	ERR2498007	Non-IE	Fibroblast-enriched	0.00801044	NR
18	ERR2498009	Non-IE	Tumor-proliferation	-0.00361446	NR
19	ERR2498013	Non-IE	Tumor-proliferation	0.0703549	NR
20	ERR2498015	Non-IE	Tumor-proliferation	0.063607	NR
21	ERR2498019	IE	Immune-enriched	0.12466	NR
22	ERR2498023	Non-IE	Fibroblast-enriched	0.155654	NR
23	ERR2498020	IE	Immune-enriched	0.118512	NR
24	ERR2498027	IE	Immune-enriched	0.0595527	NR
25	ERR2498026	Non-IE	Tumor-proliferation	-0.0227469	NR
26	ERR2498032	Non-IE	Fibroblast-enriched	-0.0286338	NR
27	ERR2497988	IE	Immune-enriched	0.0848821	NR
28	ERR2497987	Non-IE	Tumor-proliferation	0.00132826	NR
29	ERR2497989	Non-IE	Fibroblast-enriched	0.0718208	NR
30	ERR2497991	Non-IE	Tumor-proliferation	0.0197741	NR
31	ERR2498000	IE	Immune-enriched	0.0433503	NR
32	ERR2497996	Non-IE	Fibroblast-enriched	0.033657	NR
33	ERR2497997	Non-IE	Fibroblast-enriched	0.0177083	NR
34	ERR2497998	Non-IE	Tumor-proliferation	0.0235039	NR
35	ERR2497999	Non-IE	Fibroblast-enriched	0.0563261	NR
36	ERR2498001	Non-IE	Fibroblast-enriched	0.0724433	NR
37	ERR2498003	Non-IE	Fibroblast-enriched	0.0425292	NR
38	ERR2498006	Non-IE	Fibroblast-enriched	0.0197669	NR
39	ERR2498008	IE	Immune-enriched	0.120942	NR
40	ERR2498010	Non-IE	Fibroblast-enriched	0.109094	NR
41	ERR2498016	IE	Immune-enriched	0.0681522	NR
42	ERR2498018	Non-IE	Tumor-proliferation	0.043762	NR
43	ERR2498021	IE	Immune-enriched	0.0742539	NR
44	ERR2498024	Non-IE	Fibroblast-enriched	0.0681565	NR
45	ERR2498030	Non-IE	Fibroblast-enriched	-0.0459365	NR
EAC-PERFECT-anti-PD-L1
SSGSEA score	AZ1911-049TE	AZ2008-39TE	TE2004-08-atr	TE2004-09-atr	TE2004-10-atr	TE2004-11-atr	TE2004-19-atr	TE2004-20-atr	TE2004-26-atr	TE2004-27-atr	TE2004-28-atr	TE2004-38-atr	TE2004-39-atr	TE2004-40-atr	TE2004-41-atr	TE2004-56-atr	TE2004-57-atr	TE2004-58-atr	TE2004-61-atr	TE2004-65-atr	TE2004-67-atr	TE2004-68-atr	TE2004-69-atr	TE2004-01-atr	TE2004-02-atr	TE2004-03-atr	TE2004-04-atr	TE2004-05-atr	TE2004-06-atr	TE2004-07-atr	TE2004-12-atr	TE2004-13-atr	TE2004-14-atr	TE2004-15-atr	TE2004-16-atr	TE2004-17-atr	TE2004-18-atr	TE2004-21-atr	TE2004-22-atr	TE2004-23-atr	TE2004-24-atr	TE2004-25-atr	TE2004-29-atr	TE2004-30-atr	TE2004-31-atr	TE2004-32-atr	TE2004-33-atr	TE2004-34-atr	TE2004-35-atr
HALLMARK_ALLOGRAFT_REJECTION	0.570599	0.686678	0.52565	0.705163	0.569504	0.639141	0.524641	0.652833	0.670325	0.590999	0.616071	0.674739	0.674363	0.60259	0.803188	0.56589	0.56677	0.699547	0.693966	0.64662	0.720865	0.619616	0.603582	0.594531	0.623397	0.549892	0.715469	0.631901	0.692786	0.611266	0.470739	0.641064	0.659401	0.550272	0.513559	0.669313	0.779676	0.526215	0.768947	0.494932	0.615255	0.620588	0.615076	0.730712	0.572139	0.598982	0.617296	0.647955	0.591284
HALLMARK_INTERFERON_ALPHA_RESPONSE	0.839902	0.863871	0.860052	0.882441	0.820393	0.807005	0.775262	0.90909	0.908416	0.815602	0.877497	0.859729	0.780235	0.857382	0.99312	0.965227	0.846176	0.749023	0.768589	0.869448	0.902748	0.928939	0.833987	0.889373	0.81569	0.850831	0.953317	0.832857	0.974121	0.772757	0.791264	0.882358	0.813933	0.786011	0.690364	0.866096	0.937239	0.795278	0.98569	0.764879	0.914383	0.846023	0.793667	0.902637	0.747936	0.887141	0.908421	0.920917	0.83351
HALLMARK_INTERFERON_GAMMA_RESPONSE	0.761138	0.835537	0.757571	0.841463	0.757873	0.788984	0.702023	0.860752	0.853477	0.771533	0.815985	0.856448	0.794976	0.797735	0.971251	0.843204	0.791974	0.787065	0.781519	0.811386	0.881786	0.831565	0.803233	0.823541	0.794352	0.764732	0.912403	0.785745	0.914057	0.77099	0.708987	0.839697	0.797475	0.717478	0.678241	0.835586	0.9241	0.722805	0.954322	0.699487	0.855783	0.794267	0.770261	0.895543	0.710311	0.801068	0.832615	0.846476	0.78374
HALLMARK_MTORC1_SIGNALING	0.886142	0.840591	0.842734	0.868853	0.90087	0.81072	0.883127	0.775439	0.889415	0.887517	0.925728	0.793684	0.847856	0.873384	0.85583	0.872297	0.817193	0.822006	0.749675	0.799423	0.91384	0.880228	0.855361	0.836591	0.879457	0.888595	0.820891	0.854892	0.7458	0.821956	0.810276	0.824058	0.866056	0.87161	0.700971	0.836205	0.846133	0.862396	0.80189	0.863842	0.839661	0.85995	0.870516	0.876682	0.944702	0.890096	0.878898	0.82666	0.741603
HALLMARK_DNA_REPAIR	0.73218	0.702834	0.748475	0.711687	0.740842	0.703434	0.754555	0.683768	0.732957	0.762856	0.774841	0.671758	0.709424	0.746513	0.708703	0.733162	0.716092	0.679573	0.658646	0.699105	0.735521	0.750991	0.695108	0.695479	0.69809	0.73489	0.677819	0.713268	0.658437	0.688241	0.697776	0.720753	0.715284	0.763478	0.656567	0.722115	0.693742	0.719925	0.684224	0.712574	0.708081	0.71237	0.728457	0.723438	0.781674	0.748083	0.699797	0.711545	0.667569
HALLMARK_E2F_TARGETS	0.855949	0.746146	0.828648	0.742667	0.83219	0.590569	0.856721	0.592893	0.807336	0.847508	0.917183	0.583034	0.693555	0.72554	0.608871	0.7777	0.713784	0.702832	0.620471	0.7694	0.816394	0.867492	0.583191	0.655221	0.759096	0.800215	0.577543	0.783216	0.569648	0.641097	0.775705	0.689343	0.693941	0.889226	0.546058	0.81021	0.5999	0.793628	0.577983	0.768118	0.699464	0.750768	0.794049	0.759342	0.885669	0.826365	0.645425	0.649305	0.608921
HALLMARK_MYC_TARGETS_V1	0.947329	0.846599	0.930862	0.893779	0.979845	0.844856	0.96839	0.809652	0.943912	0.967611	1.02656	0.787978	0.902849	0.950337	0.848156	0.93948	0.871313	0.826322	0.730216	0.840897	0.946416	0.962274	0.868911	0.864695	0.93429	0.956443	0.764886	0.899038	0.748569	0.864027	0.87225	0.88999	0.916784	0.99711	0.763939	0.908114	0.808617	0.938292	0.757535	0.936065	0.890985	0.922846	0.925874	0.908599	0.998026	0.967055	0.862732	0.878101	0.75916
HALLMARK_HYPOXIA	0.718628	0.728914	0.679192	0.761157	0.734817	0.755352	0.765316	0.722872	0.749833	0.701194	0.694168	0.770174	0.796551	0.719153	0.787512	0.74799	0.734772	0.808661	0.763487	0.729958	0.766199	0.734069	0.82098	0.776967	0.76742	0.747539	0.770708	0.751393	0.753919	0.789055	0.670341	0.750373	0.790342	0.686019	0.717166	0.691551	0.79616	0.756962	0.766695	0.727741	0.737109	0.730967	0.787552	0.778139	0.770661	0.75308	0.775546	0.719822	0.727121
HALLMARK_KRAS_SIGNALING_UP	0.628222	0.662651	0.545484	0.709733	0.608874	0.674272	0.622612	0.653536	0.692511	0.658597	0.61227	0.700662	0.695233	0.626119	0.777871	0.622481	0.625652	0.678374	0.617244	0.597385	0.703572	0.675338	0.71988	0.692991	0.650357	0.576266	0.679284	0.670975	0.66373	0.661332	0.466676	0.691477	0.670835	0.608359	0.591094	0.627665	0.706377	0.63723	0.676784	0.595648	0.690959	0.668339	0.67392	0.711452	0.62946	0.665142	0.672709	0.663025	0.656722
HALLMARK_ANGIOGENESIS	0.720612	0.737733	0.603665	0.856023	0.73243	0.898897	0.813084	0.823105	0.850328	0.748755	0.735341	0.888091	0.861753	0.65336	0.900656	0.785286	0.742136	0.893694	0.743968	0.751026	0.808015	0.830164	0.816542	0.833439	0.680687	0.670067	0.741393	0.817987	0.824188	0.884323	0.485933	0.851563	0.752879	0.78742	0.790748	0.791214	0.850308	0.787989	0.796295	0.712269	0.859479	0.799428	0.863438	0.865318	0.756487	0.819857	0.778001	0.708361	0.803563
HALLMARK_EPITHELIAL_MESENCHYMAL_TRANSITION	0.771351	0.681124	0.632218	0.804801	0.781851	0.941721	0.883104	0.912766	0.846063	0.792114	0.748653	0.918045	0.958561	0.671611	0.903589	0.815899	0.800512	0.896005	0.715101	0.731529	0.90488	0.828185	0.85292	0.927068	0.779644	0.710366	0.69041	0.848671	0.827517	0.933698	0.544529	0.896142	0.840485	0.828437	0.849042	0.788646	0.814757	0.774922	0.740344	0.731567	0.867049	0.830348	0.937753	0.880614	0.780726	0.812165	0.789988	0.737109	0.861555
HALLMARK_MYOGENESIS	0.541322	0.501808	0.497992	0.572806	0.546341	0.634698	0.568843	0.597178	0.569966	0.563061	0.506843	0.652071	0.66405	0.51289	0.574989	0.571145	0.581533	0.613938	0.530357	0.562451	0.539218	0.555164	0.603857	0.642274	0.567694	0.532916	0.510449	0.582425	0.616497	0.648121	0.509342	0.599174	0.610392	0.546913	0.658772	0.544476	0.542836	0.548763	0.529662	0.54674	0.587532	0.562892	0.605196	0.58259	0.515509	0.547118	0.576471	0.526626	0.612364
HALLMARK_TGF_BETA_SIGNALING	0.919529	0.913604	0.852163	0.957729	0.930357	0.976373	0.962778	0.940248	0.943788	0.902922	0.911005	0.957898	0.94727	0.873969	0.954043	0.969798	0.967288	0.948165	0.917099	0.907045	0.954135	0.925294	0.973569	0.971172	0.890355	0.926346	0.926042	0.95096	0.944401	0.965882	0.842786	0.969198	0.935366	0.917224	0.955377	0.923844	0.928324	0.9452	0.91807	0.899556	0.936757	0.911477	0.967413	0.95256	0.918876	0.935684	0.952013	0.915304	0.942202
annotation	RNA_Tumor_Sample_Barcode	TME	IFN/EMT score	IE_subtype
	TE2004-03-atr	Tumor-proliferation	0.682129	non-IE
	TE2004-05-atr	Fibroblast-enriched	0.732633	non-IE
	TE2004-08-atr	Tumor-proliferation	0.745752	non-IE
	TE2004-09-atr	Fibroblast-enriched	0.77639	non-IE
	TE2004-10-atr	Tumor-proliferation	0.689331	non-IE
	TE2004-12-atr	Tumor-proliferation	0.804848	non-IE
	TE2004-15-atr	Tumor-proliferation	0.631791	non-IE
	TE2004-17-atr	Immune-enriched	0.823146	IE
	TE2004-19-atr	Fibroblast-enriched	0.627061	non-IE
	TE2004-21-atr	Tumor-proliferation	0.625563	non-IE
	TE2004-23-atr	Tumor-proliferation	0.631337	non-IE
	TE2004-26-atr	Fibroblast-enriched	0.720191	non-IE
	TE2004-29-atr	Fibroblast-enriched	0.66633	non-IE
	AZ2008-39TE	Immune-enriched	0.770517	IE
	TE2004-32-atr	Fibroblast-enriched	0.698398	non-IE
	TE2004-34-atr	Immune-enriched	0.778652	IE
	AZ1911-049TE	Tumor-proliferation	0.714251	non-IE
	TE2004-40-atr	Tumor-proliferation	0.702284	non-IE
	TE2004-42-atr	Fibroblast-enriched	0.628777	non-IE
	TE2004-46-atr	Tumor-proliferation	0.809308	non-IE
	TE2004-48-atr	Fibroblast-enriched	0.68148	non-IE
	TE2004-53-atr	Fibroblast-enriched	0.620065	non-IE
	TE2004-56-atr	Immune-enriched	0.723448	IE
	TE2004-59-atr	Tumor-proliferation	0.759369	non-IE
	TE2004-62-atr	Tumor-proliferation	0.709378	non-IE
	TE2004-63-atr	Fibroblast-enriched	0.677563	non-IE
	TE2004-65-atr	Immune-enriched	0.821752	IE
	TE2004-66-atr	Tumor-proliferation	0.744121	non-IE
	TE2004-67-atr	Fibroblast-enriched	0.715334	non-IE
	TE2004-68-atr	Immune-enriched	0.720145	IE
	TE2004-70-atr	Tumor-proliferation	0.752672	non-IE
	TE2004-74-atr	Fibroblast-enriched	0.728588	non-IE
ESCC-anti-PD-1
ssGSEA score	P28_pre	P41_pre	P47_pre	P04_pre	P11_pre	P03_pre	P16_pre	P44_pre	P18_pre	P07_pre	P53_pre	P37_pre	P22_pre	P45_pre	P01_pre	P34_pre	P35_pre	P40_pre	P39_pre	P02_pre	P15_pre	P13_pre	P33_pre	P05_pre	P06_pre	P23_pre
HALLMARK_ALLOGRAFT_REJECTION	0.157168	0.267553	0.127492	0.1562	0.257766	0.115995	0.132378	0.146435	0.112589	0.356222	0.192002	0.324884	0.338003	0.240214	0.163647	0.306426	0.120782	0.134866	0.158685	0.16506	0.0505934	0.206832	0.288866	0.153436	0.23674	0.166849
HALLMARK_INTERFERON_ALPHA_RESPONSE	0.407848	0.590346	0.436141	0.43364	0.598201	0.433032	0.479662	0.415886	0.451991	0.653808	0.410873	0.554249	0.596385	0.43079	0.494634	0.606937	0.515801	0.365847	0.532871	0.459022	0.303426	0.372243	0.643703	0.343377	0.414244	0.543613
HALLMARK_INTERFERON_GAMMA_RESPONSE	0.362543	0.500926	0.319527	0.334619	0.473481	0.341947	0.387727	0.344019	0.369698	0.568258	0.387833	0.509615	0.510246	0.393303	0.392709	0.55934	0.392612	0.302315	0.422549	0.354997	0.260168	0.333145	0.532169	0.30175	0.381927	0.440571
HALLMARK_MTORC1_SIGNALING	0.49663	0.536622	0.422985	0.468939	0.516229	0.550635	0.358821	0.554707	0.55457	0.532767	0.544941	0.555737	0.516173	0.561402	0.539661	0.547501	0.49612	0.536538	0.502166	0.367779	0.562278	0.531829	0.533482	0.55332	0.5621	0.580148
HALLMARK_DNA_REPAIR	0.271611	0.32326	0.250955	0.239578	0.375623	0.39941	0.225775	0.398943	0.393345	0.332623	0.382653	0.409581	0.398556	0.409291	0.407284	0.413817	0.288226	0.37868	0.386249	0.173994	0.415135	0.36772	0.389078	0.392052	0.427203	0.36636
HALLMARK_E2F_TARGETS	0.247947	0.29356	0.437991	0.407694	0.435983	0.466806	0.214016	0.454617	0.465647	0.361078	0.474473	0.477232	0.374818	0.492754	0.444889	0.465431	0.23897	0.447201	0.414394	0.318083	0.444488	0.469766	0.421039	0.452542	0.527511	0.436196
HALLMARK_MYC_TARGETS_V1	0.572778	0.619502	0.586934	0.578355	0.699519	0.697731	0.432048	0.699451	0.701596	0.633416	0.695068	0.704363	0.668502	0.724269	0.714764	0.707535	0.591648	0.685035	0.685839	0.453753	0.704089	0.69477	0.693274	0.707751	0.745104	0.704468
HALLMARK_HYPOXIA	0.428856	0.445615	0.211545	0.31106	0.320804	0.366429	0.322296	0.369194	0.374306	0.392511	0.360274	0.407555	0.36285	0.365106	0.347198	0.379567	0.378984	0.358714	0.34001	0.212643	0.399667	0.383945	0.377758	0.394608	0.355808	0.362826
HALLMARK_KRAS_SIGNALING_UP	0.15064	0.232189	0.134433	0.199492	0.181758	0.170178	0.158976	0.204106	0.160738	0.270717	0.242735	0.270462	0.218259	0.247948	0.165804	0.305216	0.208825	0.206068	0.18068	0.178063	0.153413	0.270826	0.229705	0.206511	0.258181	0.151234
HALLMARK_ANGIOGENESIS	0.21432	0.32046	-0.0292185	0.167055	0.263638	0.422758	0.270572	0.298801	0.325552	0.35752	0.458823	0.45204	0.38181	0.382928	0.274086	0.499782	0.375224	0.339258	0.33922	-0.0194024	0.342815	0.402072	0.339758	0.376494	0.475601	0.180581
HALLMARK_EPITHELIAL_MESENCHYMAL_TRANSITION	0.326049	0.320747	0.0725291	0.194629	0.220417	0.379762	0.249223	0.303219	0.361236	0.348001	0.456682	0.450595	0.389277	0.357518	0.234996	0.45027	0.371578	0.341478	0.307201	0.104705	0.393103	0.392524	0.351694	0.430553	0.473305	0.144904
HALLMARK_MYOGENESIS	0.178902	0.10092	-0.0782489	-0.0750003	0.0227507	0.0803026	0.0983861	0.086779	0.106038	0.0759939	0.102706	0.089327	0.0651448	0.0802694	0.0356925	0.0861022	0.0746981	0.11675	0.0488615	-0.0935544	0.13193	0.0840167	0.0787517	0.105352	0.0709534	0.0345438
HALLMARK_TGF_BETA_SIGNALING	0.459311	0.528274	0.369992	0.395802	0.424895	0.418065	0.413714	0.416176	0.399789	0.457883	0.482694	0.437029	0.407962	0.413784	0.398463	0.432601	0.499344	0.42837	0.4357	0.31336	0.455077	0.441557	0.428557	0.449281	0.478241	0.397031
annotation	RNA_Tumor_Sample_Barcode	IE_subtype	IFN/EMT	regress_more_than_50	TME	Response	OS_MONTHS	OS_CNSR_REV	PFS_MONTHS	PFS_CNSR_REV
1	P01_pre	Non-IE	0.0839324	yes	Tumor-proliferation	R	23	0	23	0
2	P02_pre	Non-IE	0.263425	no	Tumor-proliferation	NR	22.8	0	22.8	0
3	P03_pre	Non-IE	0.0594379	yes	Fibroblast-enriched	R	21	0	21	0
4	P04_pre	Non-IE	0.164594	yes	Tumor-proliferation	R	20.3	0	20.3	0
5	P05_pre	Non-IE	0.0274702	no	Fibroblast-enriched	NR	15.5	0	15.5	0
6	P06_pre	Non-IE	0.0641797	no	Fibroblast-enriched	NR	14.2	0	7.5	1
7	P07_pre	IE	0.323182	yes	Immune-enriched	R	14.2	0	14.2	0
8	P11_pre	IE	0.185541	yes	Immune-enriched	R	6	0	6	0
9	P13_pre	Non-IE	0.137049	yes	Fibroblast-enriched	R	22	0	22	0
10	P15_pre	Non-IE	0.101908	no	Fibroblast-enriched	NR	13.7	0	7.5	1
11	P16_pre	Non-IE	0.390235	yes	Tumor-proliferation	R	24.9	0	24.9	0
12	P18_pre	Non-IE	0.0912935	yes	Tumor-proliferation	R	18.9	0	18.9	0
13	P22_pre	IE	0.206142	yes	Immune-enriched	R	24.4	0	24.4	0
14	P23_pre	IE	0.218239	yes	Immune-enriched	R	15.3	0	7	1
15	P28_pre	Non-IE	0.193676	yes	Fibroblast-enriched	R	24.1	0	24.1	0
16	P33_pre	IE	0.199933	yes	Immune-enriched	R	15.5	0	15.5	0
17	P34_pre	Non-IE	0.1122	no	Fibroblast-enriched	NR	12.5	1	3.9	1
18	P35_pre	Non-IE	0.213051	no	Fibroblast-enriched	NR	20.4	0	20.4	0
19	P37_pre	Non-IE	0.146193	no	Fibroblast-enriched	NR	15.3	1	13.7	1
20	P39_pre	IE	0.14717	no	Immune-enriched	NR	19.1	0	19.1	0
21	P40_pre	Non-IE	0.0440959	yes	Fibroblast-enriched	R	16.6	0	16.6	0
22	P41_pre	Non-IE	0.240191	yes	Fibroblast-enriched	R	23.4	0	23.4	0
23	P44_pre	Non-IE	0.137484	no	Tumor-proliferation	NR	19.7	0	19.7	0
24	P45_pre	Non-IE	0.130118	no	Fibroblast-enriched	NR	22.6	0	22.6	0
25	P47_pre	Non-IE	0.222107	yes	Tumor-proliferation	R	20.7	0	20.7	0
26	P53_pre	Non-IE	0.203573	yes	Fibroblast-enriched	R	14	0	14	0
NSCLC-Jung-anti-PD-1
ssGSEA score	P_1017	P_1066	P_1079	P_1104	P_1145	P_1155	P_1164	P_1203	P_1327	P_1352	P_1358	P_1401	P_1412	P_1425	P_1508	P_1510	P_1528	P_1554	P_1619	P_1708	P_1809	P_1873	P_378	P_573	P_825	P_947	P_990
HALLMARK_ALLOGRAFT_REJECTION	0.696166	0.678505	0.630269	0.477815	0.769605	0.611185	0.558253	0.575538	0.694943	0.546167	0.626881	0.6941	0.607078	0.626565	0.674196	0.705992	0.734026	0.606025	0.700612	0.791439	0.648162	0.607487	0.699265	0.707283	0.485264	0.729395	0.47611
HALLMARK_INTERFERON_ALPHA_RESPONSE	0.86944	0.889645	0.851996	0.796932	0.971527	0.803619	0.775821	0.852087	0.814971	0.755816	0.914125	0.841522	0.864246	0.889066	0.933096	0.987136	0.892023	0.826835	0.844417	1.01149	0.882235	0.858505	0.874469	0.85357	0.781894	0.897013	0.654018
HALLMARK_INTERFERON_GAMMA_RESPONSE	0.821037	0.840478	0.784777	0.701877	0.914571	0.745131	0.699459	0.763597	0.780658	0.699342	0.829712	0.8086	0.787947	0.818209	0.856643	0.895797	0.842756	0.780264	0.820749	0.949921	0.808301	0.782645	0.8311	0.846034	0.697283	0.868144	0.624267
HALLMARK_MTORC1_SIGNALING	0.871939	0.889081	0.837614	0.951986	0.899237	0.911488	0.919653	0.901145	0.896879	0.888798	0.951302	0.912394	0.936459	0.950198	0.875371	0.930534	0.929749	0.921945	0.909896	0.912723	0.930229	0.93377	0.940376	0.866085	0.913448	0.870785	0.833803
HALLMARK_DNA_REPAIR	0.854768	0.851899	0.847474	0.860679	0.876715	0.863671	0.862757	0.855424	0.861446	0.857016	0.86343	0.83067	0.881561	0.855332	0.829685	0.879718	0.875447	0.859772	0.861794	0.855076	0.873716	0.864733	0.847937	0.820837	0.880346	0.777135	0.79356
HALLMARK_E2F_TARGETS	0.779326	0.761718	0.714239	0.847476	0.826063	0.813344	0.844801	0.781422	0.783266	0.822693	0.798529	0.847799	0.901463	0.863497	0.721865	0.825988	0.846957	0.838043	0.798304	0.774163	0.822344	0.843132	0.795703	0.811158	0.869316	0.812971	0.881699
HALLMARK_MYC_TARGETS_V1	1.02103	1.01722	0.976704	1.05807	1.03902	1.03174	1.05432	1.01163	1.0185	1.03565	1.03411	0.995108	1.06665	1.05191	1.00362	1.03544	1.02961	1.04133	1.02879	1.00817	1.03546	1.04483	1.03488	0.974229	1.04363	0.955752	0.972157
HALLMARK_HYPOXIA	0.765952	0.727198	0.742105	0.721614	0.705988	0.704975	0.725119	0.72765	0.742246	0.753885	0.73505	0.721132	0.762816	0.737117	0.727148	0.72344	0.768132	0.776095	0.774953	0.755334	0.722703	0.759021	0.772385	0.709461	0.692706	0.641339	0.640579
HALLMARK_KRAS_SIGNALING_UP	0.671137	0.667337	0.634978	0.538776	0.601536	0.559118	0.615291	0.601358	0.607171	0.587207	0.594911	0.622576	0.631402	0.605977	0.617654	0.58341	0.606622	0.636203	0.682276	0.671773	0.611656	0.614426	0.647529	0.654615	0.493294	0.60113	0.524984
HALLMARK_ANGIOGENESIS	0.79022	0.780315	0.732846	0.618163	0.614154	0.614012	0.680163	0.678383	0.636495	0.69313	0.624348	0.682118	0.723798	0.689429	0.692272	0.656655	0.639166	0.799605	0.785954	0.680747	0.691844	0.729249	0.75309	0.69704	0.595747	0.639723	0.63165
HALLMARK_EPITHELIAL_MESENCHYMAL_TRANSITION	0.905706	0.846549	0.851653	0.701384	0.623459	0.670822	0.721558	0.660245	0.639828	0.82281	0.732527	0.738012	0.784664	0.693101	0.755802	0.603678	0.636111	0.890715	0.899245	0.694845	0.741619	0.830763	0.773709	0.727773	0.629566	0.685787	0.725352
HALLMARK_MYOGENESIS	0.624783	0.574782	0.580942	0.536395	0.488191	0.549063	0.531555	0.528468	0.51674	0.692756	0.533835	0.584226	0.504637	0.527997	0.533697	0.479935	0.509612	0.72306	0.630681	0.495484	0.547118	0.573318	0.548897	0.591431	0.503827	0.506431	0.543976
HALLMARK_TGF_BETA_SIGNALING	0.847998	0.862402	0.808029	0.809448	0.730672	0.712804	0.7976	0.730837	0.747286	0.867652	0.784669	0.82673	0.87529	0.805845	0.82009	0.772408	0.729137	0.839145	0.848786	0.768189	0.803191	0.822588	0.796855	0.829061	0.776282	0.764849	0.768329
annotation	patientid	response	Recist		TME	IFN/EMT	IE_subtype
1	P_1017	NR	Poor responders		Fibroblast-enriched	0.101496	non-IE
2	P_1066	NR	Poor responders		Fibroblast-enriched	0.154606	non-IE
3	P_1079	NR	Poor responders		Fibroblast-enriched	0.0923983	non-IE
4	P_1104	NR	Poor responders		Tumor-proliferation	0.0237556	non-IE
5	P_1145	NR	Poor responders		Immune-enriched	0.35009	IE
6	P_1155	NR	Poor responders		Tumor-proliferation	0.103201	non-IE
7	P_1164	NR	Poor responders		Tumor-proliferation	0.0774177	non-IE
8	P_1203	NR	Poor responders		Tumor-proliferation	0.105649	non-IE
9	P_1327	R	Well responders		Tumor-proliferation	0.156403	non-IE
10	P_1352	R	Well responders		Fibroblast-enriched	0.0405616	non-IE
11	P_1358	R	Well responders		Immune-enriched	0.202575	IE
12	P_1401	NR	Poor responders		Fibroblast-enriched	0.249745	non-IE
13	P_1412	NR	Poor responders		Fibroblast-enriched	0.131277	non-IE
14	P_1425	NR	Poor responders		Immune-enriched	0.178427	IE
15	P_1508	NR	Poor responders		Immune-enriched	0.226477	IE
16	P_1510	R	Well responders		Immune-enriched	0.319227	IE
17	P_1528	R	Well responders		Immune-enriched	0.144186	IE
18	P_1554	NR	Poor responders		Fibroblast-enriched	0.116051	non-IE
19	P_1619	NR	Poor responders		Fibroblast-enriched	0.110948	non-IE
20	P_1708	R	Well responders		Immune-enriched	0.281111	IE
21	P_1809	NR	Poor responders		Immune-enriched	0.164112	IE
22	P_1873	NR	Poor responders		Fibroblast-enriched	0.149696	non-IE
23	P_378	R	Well responders		Fibroblast-enriched	0.193884	non-IE
24	P_573	NR	Poor responders		Fibroblast-enriched	0.214203	non-IE
25	P_825	NR	Poor responders		Tumor-proliferation	0.0968794	non-IE
26	P_947	R	Well responders		Immune-enriched	0.342859	IE
27	P_990	NR	Poor responders		Tumor-proliferation	0.101194	non-IE
[truncated: 159 more columns]

## Sheet: Fig_6_d
ssGSEA score	TCGA-VR-AA7D-01	TCGA-LN-A49O-01	TCGA-LN-A9FO-01	TCGA-VR-AA4G-01	TCGA-LN-A49R-01	TCGA-IG-A97H-01	TCGA-VR-A8EU-01	TCGA-LN-A49P-01	TCGA-IG-A4P3-01	TCGA-JY-A6FD-01	TCGA-LN-A7HZ-01	TCGA-JY-A6FE-01	TCGA-Z6-AAPN-01	TCGA-LN-A8I1-01	TCGA-LN-A8I0-01	TCGA-IG-A5B8-01	TCGA-IG-A4QT-01	TCGA-IG-A6QS-01	TCGA-IG-A51D-01	TCGA-LN-A5U7-01	TCGA-LN-A4A6-01	TCGA-LN-A5U5-01	TCGA-LN-A7HX-01	TCGA-LN-A4A3-01	TCGA-LN-A49M-01	TCGA-LN-A49K-01	TCGA-IG-A5S3-01	TCGA-Z6-A9VB-01	TCGA-XP-A8T8-01	TCGA-V5-AASV-01	TCGA-VR-A8EX-01	TCGA-LN-A49S-01	TCGA-IG-A8O2-01	TCGA-LN-A49Y-01	TCGA-LN-A49V-01	TCGA-L5-A4OM-01	TCGA-JY-A93F-01	TCGA-LN-A4MQ-01	TCGA-VR-A8EP-01	TCGA-LN-A49L-01	TCGA-JY-A6FA-01	TCGA-Z6-A8JE-01	TCGA-VR-A8EO-01	TCGA-VR-A8Q7-01	TCGA-VR-A8EY-01	TCGA-LN-A7HV-01	TCGA-IG-A3QL-01	TCGA-VR-A8EW-01	TCGA-LN-A8HZ-01
HALLMARK_ALLOGRAFT_REJECTION	1.65676	1.60223	1.34456	0.866712	0.821532	0.673118	0.638136	1.36132	1.66919	0.957887	1.06414	0.784793	1.10936	0.931744	-0.769217	-0.183886	4.02439	1.03739	0.755745	-0.260206	-0.729625	0.0114977	-0.134896	-0.227145	-0.874417	0.145825	-0.655456	-0.996383	-0.649891	0.978435	-0.154096	-0.119392	-0.192703	-1.13969	-1.12044	-1.0687	-1.01326	-1.92421	-1.27098	-0.135744	-1.31087	-0.75653	-0.0988326	0.491842	-0.453844	-0.643332	-1.44706	-0.860534	-1.1968
HALLMARK_INTERFERON_ALPHA_RESPONSE	2.5046	1.33303	0.994498	1.06208	1.10411	1.09777	1.37587	1.44286	1.54028	1.61572	0.404174	0.0083644	1.10881	-0.0260827	0.246635	0.545717	0.433536	1.75005	1.77756	0.701041	-0.155641	1.00906	-0.28492	0.623223	0.581506	0.487263	0.0444689	-0.840308	0.364803	1.07857	0.136331	0.252083	-0.383226	-1.16067	-0.0518355	-1.28511	-1.52791	-1.54937	0.254395	-1.30772	-1.96945	-1.76976	-1.66053	0.0202479	-1.23966	-0.94263	-0.813696	-1.46594	-1.02528
HALLMARK_INTERFERON_GAMMA_RESPONSE	2.42204	1.42152	1.03439	0.906946	1.26346	0.855704	1.19726	1.55536	1.72984	1.51426	0.683104	-0.00197063	1.00933	0.354191	0.0781961	0.402777	1.7099	1.75353	1.39091	0.392756	-0.360089	0.850079	-0.361852	0.299211	0.160009	0.697238	-0.21923	-0.871376	0.138249	0.722499	0.0329648	0.245105	-0.371484	-1.59517	-0.708734	-1.37091	-1.58118	-1.78924	-0.397514	-1.25256	-1.85163	-1.63862	-1.33942	0.0762981	-1.20538	-0.749376	-1.08843	-1.34721	-1.18664
HALLMARK_E2F_TARGETS	1.16839	1.3831	1.17656	0.318746	0.361946	0.771415	0.508974	-0.261743	-0.472796	0.0418139	1.11345	0.694017	-0.288804	-0.370953	-0.590435	-0.684629	-0.595316	0.694141	1.00728	1.19625	1.2717	0.804507	0.411415	0.137389	-0.231718	0.129606	0.636608	1.01926	0.888139	0.610781	-0.249096	-0.249341	-0.133607	0.754126	2.42888	0.755765	0.106773	0.877131	-0.227768	1.97412	0.398038	1.51062	1.86925	1.06665	0.59801	0.623753	0.850074	0.351929	0.661979
HALLMARK_MYC_TARGETS_V1	0.876909	1.05691	1.69877	0.323203	-0.137588	0.72172	0.814096	0.0325198	-0.663794	0.0138233	1.15982	0.531876	0.252988	-0.322683	-0.643703	-1.07623	-1.30821	0.530257	1.03794	0.590501	1.14902	0.910181	0.287894	0.334988	0.111821	0.460908	-0.0403146	0.991061	0.677123	0.585398	0.187642	-0.0268001	0.452229	0.38844	1.83796	-0.102238	0.49789	0.0226393	0.439608	1.33326	1.07806	1.13186	1.67466	1.40504	0.764612	0.43455	1.51048	0.47762	1.19947
HALLMARK_DNA_REPAIR	0.959704	0.2831	0.698574	0.309777	0.487575	0.976538	0.0685151	-0.29743	-0.993433	0.0292837	2.18987	2.40432	1.3693	1.12488	0.912038	0.254791	0.253578	1.52061	1.49946	0.11763	0.12825	0.717114	0.216395	-0.181224	0.400191	-0.00895142	-0.05458	0.79154	1.14359	0.0203317	0.46625	-0.455885	0.942608	1.06007	1.2541	-0.703235	0.04126	-0.157647	-0.733764	-0.453738	-0.200389	0.647943	1.38653	1.36971	1.53161	1.39113	1.6696	0.509596	1.00991
HALLMARK_MTORC1_SIGNALING	0.625369	0.0152424	1.03536	0.123911	0.421589	0.278266	0.97966	1.03339	0.322523	-0.109769	0.639953	-0.263472	-0.21165	0.260417	0.279501	-0.896323	-1.55166	-1.15189	-0.119115	1.12662	1.22473	1.72385	-0.059521	0.0168488	-0.0413074	0.893981	-1.25805	0.842157	0.632647	-0.283528	0.0245718	-0.379542	-0.450839	-0.979366	-0.835293	-0.464772	-0.733813	0.99675	0.0598387	0.621914	1.31559	0.255743	-0.194669	-0.443372	1.52837	0.987613	1.2502	1.90824	1.78664
HALLMARK_HYPOXIA	0.411178	0.323383	0.570258	-0.307271	0.0938573	0.0590221	-0.151525	-0.073	0.185258	1.05657	-1.75012	-0.212362	0.507466	0.588641	0.439271	0.637782	-1.14117	-0.113641	-0.86581	-0.13344	-0.985636	-0.0147392	-0.702097	-0.0303044	-0.197455	-0.626196	-1.16192	-0.664236	-1.15635	-1.52	-0.771867	-1.40279	-2.31955	-2.5307	-1.98544	-0.762022	-0.320722	-0.111872	0.0952498	-2.0616	-1.64718	-0.622873	-1.20819	-1.25924	-0.586588	0.285916	0.0879591	0.954936	0.717677
HALLMARK_MYOGENESIS	-0.991397	-1.1375	-1.00237	-0.418722	-0.070926	-0.724359	-0.244986	0.669375	0.183416	-0.715589	-0.308647	0.197274	-0.870066	-0.71959	0.657665	-0.444977	-1.27682	-0.297972	0.15377	-0.950861	-0.674024	-1.03636	-0.612586	-0.77814	0.0469543	0.959705	0.0271073	-0.47218	-1.04552	-1.39359	-0.771824	-1.21211	0.378646	-0.876332	-1.42818	-0.595835	-0.994657	0.303263	-0.866871	-0.346603	-1.5571	-0.882075	-1.3883	-1.81409	-0.615035	0.0413651	-0.18105	-0.0700123	-0.197263
HALLMARK_TGF_BETA_SIGNALING	1.3143	0.728412	1.36974	0.890686	0.188685	-0.126178	1.21544	0.0331247	-0.190489	0.259437	-2.07532	-1.16938	-0.424501	-1.26901	-0.615255	-0.190048	-1.52936	0.0332879	-0.133585	0.93499	-0.249647	-1.14995	0.631564	0.501876	0.299177	-0.101785	-0.564957	-1.45174	-1.52101	-1.52338	-1.68844	-2.19034	-2.11136	-2.55448	-1.54523	0.218775	-1.10849	-0.871459	-0.335615	-0.865034	-1.25759	0.55765	-0.554118	0.294155	-0.723363	-0.128092	-1.27047	-0.417166	-0.450076
HALLMARK_ANGIOGENESIS	0.739711	0.658223	-0.384408	0.442123	0.495366	0.964683	0.490381	0.395298	-1.09269	-0.538623	-0.639005	0.712297	0.156826	-0.195761	-0.166861	-0.0199566	-1.37279	0.0309553	0.105527	-0.162536	0.328581	-0.762676	0.192698	-0.304829	0.568175	-0.171972	-0.245893	-0.557988	-1.69491	-0.392564	-2.43815	-1.26895	-2.27683	-0.770031	-1.09663	-0.343826	-1.84706	-1.00336	-1.61994	-1.21332	-1.78318	0.98022	0.457407	0.692235	-0.381999	0.119363	-0.161717	-0.756653	0.10922
HALLMARK_EPITHELIAL_MESENCHYMAL_TRANSITION	0.400258	0.233229	-0.418557	0.83989	0.844846	0.368236	0.152345	0.081023	-0.670567	-0.490339	-0.285205	0.809351	-0.0230469	-0.25561	0.344288	-0.53169	-1.18701	0.154173	0.167829	-0.260179	-0.175144	-0.923983	0.0315845	-0.389851	0.140872	-0.209192	0.0555007	-1.23242	-1.59141	-0.76355	-2.1835	-2.14096	-1.75884	-0.466237	-1.02607	-0.86023	-1.61631	-1.12056	-1.73377	-1.00611	-1.63545	1.04859	0.189774	-0.232956	-0.40331	-0.50052	0.445708	-0.986742	-0.553396
HALLMARK_KRAS_SIGNALING_UP	0.986102	1.09212	0.421905	0.518829	0.858225	0.861006	0.669862	1.12712	1.2076	0.217231	-0.229229	0.140533	1.05879	0.405707	-0.0199878	-0.00806716	1.31289	0.00114527	-0.692466	-0.559731	-1.11966	-0.130327	-0.065821	-0.264118	-0.227758	-0.0235465	-0.144182	-1.44778	-0.964761	-1.27221	-1.16369	-1.01303	-1.81461	-1.5039	-2.28224	-0.791854	-1.32552	-1.88924	-1.09424	-1.62786	-2.06292	-0.336195	-0.42495	0.312619	-0.757377	-1.04259	-1.0336	-0.554749	-0.678615
#heatmap_annotation
TCGA_ID	Race	IE_subtype
TCGA-VR-A8ER-01	Non-Asian	non-IE
TCGA-VR-A8EX-01	Non-Asian	non-IE
TCGA-VR-AA7D-01	Non-Asian	IE
TCGA-IG-A50L-01	Asian	non-IE
TCGA-IG-A625-01	Asian	non-IE
TCGA-IG-A8O2-01	Asian	non-IE
TCGA-IG-A97H-01	Asian	IE
TCGA-JY-A6FA-01	Asian	non-IE
TCGA-JY-A6FD-01	Asian	IE
TCGA-LN-A49K-01	Asian	non-IE
TCGA-LN-A49L-01	Asian	non-IE
TCGA-LN-A49M-01	Asian	non-IE
TCGA-LN-A49N-01	Asian	non-IE
TCGA-LN-A49O-01	Asian	IE
TCGA-LN-A49P-01	Asian	IE
TCGA-LN-A49R-01	Asian	IE
TCGA-LN-A49S-01	Asian	non-IE
TCGA-LN-A49V-01	Asian	non-IE
TCGA-LN-A49W-01	Asian	non-IE
TCGA-LN-A49X-01	Asian	non-IE
TCGA-LN-A49Y-01	Asian	non-IE
TCGA-LN-A4A1-01	Asian	non-IE
TCGA-LN-A4A2-01	Asian	non-IE
TCGA-LN-A4A3-01	Asian	non-IE
TCGA-LN-A4A4-01	Asian	non-IE
TCGA-LN-A4A5-01	Asian	non-IE
TCGA-LN-A4A6-01	Asian	non-IE
TCGA-LN-A4A9-01	Asian	non-IE
TCGA-LN-A4MQ-01	Asian	non-IE
TCGA-LN-A4MR-01	Asian	non-IE
TCGA-LN-A5U5-01	Asian	non-IE
TCGA-LN-A5U6-01	Asian	non-IE
TCGA-LN-A5U7-01	Asian	non-IE
TCGA-LN-A7HV-01	Asian	non-IE
TCGA-LN-A7HW-01	Asian	non-IE
TCGA-LN-A7HX-01	Asian	non-IE
TCGA-LN-A7HY-01	Asian	non-IE
TCGA-LN-A7HZ-01	Asian	IE
TCGA-LN-A8HZ-01	Asian	non-IE
TCGA-LN-A8I0-01	Asian	IE
TCGA-LN-A8I1-01	Asian	IE
TCGA-LN-A9FO-01	Asian	IE
TCGA-LN-A9FP-01	Asian	non-IE
TCGA-LN-A9FQ-01	Asian	non-IE
TCGA-LN-A9FR-01	Asian	non-IE
TCGA-VR-A8EW-01	Asian	non-IE
TCGA-L7-A56G-01	Non-Asian	non-IE
TCGA-V5-A7RC-01	Non-Asian	non-IE
TCGA-V5-AASV-01	Non-Asian	non-IE
TCGA-XP-A8T6-01	Non-Asian	non-IE
TCGA-XP-A8T8-01	Non-Asian	non-IE
TCGA-IC-A6RF-01	Non-Asian	non-IE
TCGA-IG-A3I8-01	Non-Asian	non-IE
TCGA-IG-A3QL-01	Non-Asian	non-IE
TCGA-IG-A3Y9-01	Non-Asian	non-IE
TCGA-IG-A3YA-01	Non-Asian	non-IE
TCGA-IG-A3YB-01	Non-Asian	non-IE
TCGA-IG-A3YC-01	Non-Asian	non-IE
TCGA-IG-A4P3-01	Non-Asian	IE
TCGA-IG-A4QT-01	Non-Asian	IE
TCGA-IG-A51D-01	Non-Asian	IE
TCGA-IG-A5B8-01	Non-Asian	IE
TCGA-IG-A5S3-01	Non-Asian	non-IE
TCGA-IG-A6QS-01	Non-Asian	IE
TCGA-IG-A97I-01	Non-Asian	non-IE
TCGA-JY-A6FE-01	Non-Asian	IE
TCGA-JY-A6FG-01	Non-Asian	non-IE
TCGA-JY-A93F-01	Non-Asian	non-IE
TCGA-KH-A6WC-01	Non-Asian	non-IE
TCGA-L5-A43H-01	Non-Asian	non-IE
TCGA-L5-A43J-01	Non-Asian	non-IE
TCGA-L5-A4OM-01	Non-Asian	non-IE
TCGA-L5-A88S-01	Non-Asian	non-IE
TCGA-L5-A88W-01	Non-Asian	non-IE
TCGA-L5-A88Z-01	Non-Asian	non-IE
TCGA-L5-A8NK-01	Non-Asian	non-IE
TCGA-L5-A8NQ-01	Non-Asian	non-IE
TCGA-Q9-A6FU-01	Non-Asian	non-IE
TCGA-S8-A6BW-01	Non-Asian	non-IE
TCGA-VR-A8EO-01	Non-Asian	non-IE
TCGA-VR-A8EP-01	Non-Asian	non-IE
TCGA-VR-A8ET-01	Non-Asian	non-IE
TCGA-VR-A8EU-01	Non-Asian	IE
TCGA-VR-A8EY-01	Non-Asian	non-IE
TCGA-VR-A8Q7-01	Non-Asian	non-IE
TCGA-VR-AA4G-01	Non-Asian	IE
TCGA-VR-AA7B-01	Non-Asian	non-IE
TCGA-VR-AA7I-01	Non-Asian	non-IE
TCGA-Z6-A8JD-01	Non-Asian	non-IE
TCGA-Z6-A8JE-01	Non-Asian	non-IE
TCGA-Z6-A9VB-01	Non-Asian	non-IE
TCGA-Z6-AAPN-01	Non-Asian	IE
[truncated: 9 more columns]

## Sheet: Fig_6_e
OS.time	OS	Race	IE-subtype
16	0	Asian	non-IE
142	1	Asian	non-IE
441	0	Asian	IE
1361	1	Asian	non-IE
2069	0	Asian	IE
180	1	Asian	non-IE
318	1	Asian	non-IE
385	0	Asian	non-IE
378	0	Asian	non-IE
408	0	Asian	IE
375	0	Asian	IE
407	0	Asian	IE
400	0	Asian	non-IE
383	0	Asian	non-IE
403	0	Asian	non-IE
384	0	Asian	non-IE
379	0	Asian	non-IE
383	0	Asian	non-IE
380	0	Asian	non-IE
388	0	Asian	non-IE
383	0	Asian	non-IE
681	1	Asian	non-IE
391	0	Asian	non-IE
351	1	Asian	non-IE
375	0	Asian	non-IE
402	0	Asian	non-IE
136	1	Asian	non-IE
375	0	Asian	non-IE
768	0	Asian	non-IE
320	0	Asian	non-IE
365	0	Asian	non-IE
372	0	Asian	non-IE
366	0	Asian	non-IE
401	0	Asian	IE
375	0	Asian	non-IE
407	0	Asian	IE
401	0	Asian	IE
4	0	Asian	IE
366	0	Asian	non-IE
391	0	Asian	non-IE
373	0	Asian	non-IE
247	1	Asian	non-IE
1012	0	White	non-IE
1071	0	White	non-IE
26	1	White	non-IE
632	0	White	non-IE
612	0	White	non-IE
567	1	White	IE
283	1	White	IE
518	0	White	IE
24	1	White	IE
712	0	White	non-IE
303	1	White	IE
370	0	White	non-IE
112	1	White	IE
731	0	White	non-IE
9	1	White	non-IE
131	1	White	non-IE
1458	1	White	non-IE
471	0	White	non-IE
764	1	White	non-IE
157	1	White	non-IE
620	0	White	non-IE
785	0	White	non-IE
824	0	White	non-IE
557	1	White	IE
1025	0	White	non-IE
1590	0	White	non-IE
549	0	White	IE
342	0	White	non-IE
484	1	White	non-IE
104	0	White	non-IE
64	0	White	non-IE
40	0	White	non-IE
81	0	White	IE
