# Supplementary material for: Neoadjuvant adebrelimab in locally advanced resectable esophageal squamous cell carcinoma: a phase 1b trial
Source: Nat Med. 2023 Jul 24;29(8):2068–78. doi: 10.1038/s41591-023-02469-3 (PMC10427424; doi:10.1038/s41591-023-02469-3)
Supplement: Supplementary file 14 — Statistical source data. [file 41591_2023_2469_MOESM14_ESM.xlsx]

## Sheet: Fig_7_a
clonality
Response	Tissue	Change	number of samples
Well responders	Tumor tissue	Decrease	3
Well responders	Tumor tissue	Increase	4
Well responders	Peripheral blood	Decrease	4
Well responders	Peripheral blood	Increase	6
Poor responders	Tumor tissue	Decrease	3
Poor responders	Tumor tissue	Increase	9
Poor responders	Peripheral blood	Decrease	4
Poor responders	Peripheral blood	Increase	8
richness
Response	Tissue	Change	number of samples
Well responders	Tumor tissue	Decrease	2
Well responders	Tumor tissue	Increase	5
Well responders	Peripheral blood	Decrease	8
Well responders	Peripheral blood	Increase	2
Poor responders	Tumor tissue	Decrease	3
Poor responders	Tumor tissue	Increase	9
Poor responders	Peripheral blood	Decrease	9
Poor responders	Peripheral blood	Increase	3

## Sheet: Fig_7_b
Response	cell_type	CD8_lineage	Chemokine ligand signature	Exhausted signature	PDCD1	ENTPD1	CXCL13
Well responders	Pretreatment	4.99232	6.90617	4.32481	1.79494	1.5656	3.28688
Well responders	Posttreatment	6.85425	8.10988	5.39883	3.14893	4.28021	6.78921
Well responders	Pretreatment	3.8953	3.34908	3.63227	1.05658	2.49057	2.4957
Well responders	Posttreatment	4.39094	4.67751	2.58496	0.807355	2.66903	4.23496
Well responders	Pretreatment	3.50589	5.6605	3.60999	1.08406	2.04963	0.790772
Well responders	Posttreatment	4.96947	5.21412	3.38405	1.76977	2.35896	4.2817
Well responders	Pretreatment	4.14731	5.36142	4.0018	1.69153	1.97453	0
Well responders	Posttreatment	4.84348	5.91193	3.51602	1.49057	1.3505	3.13093
Well responders	Pretreatment	5.0648	5.94087	4.03386	1.23879	2.80323	4.03826
Well responders	Posttreatment	5.95606	7.11541	4.15543	1.35614	2.61589	5.97476
Well responders	Pretreatment	4.05832	5.82248	3.56438	0.773996	2.10434	1.86394
Well responders	Posttreatment	4.16027	6.99254	4.1914	1.12433	1.66903	3.30889
Well responders	Pretreatment	2.7761	4.11103	3.13586	0.475085	2.31615	1.4489
Well responders	Posttreatment	4.93687	5.67186	3.79077	1.34483	4.64962	2.63227
Poor responders	Pretreatment	4.44626	3.80426	2.79494	0.871844	1.01436	0.555816
Poor responders	Posttreatment	5.05615	6.85212	4.7447	2.31034	2.93923	3.85499
Poor responders	Pretreatment	3.64386	5.85425	4.29572	0.536053	4.30086	2.68032
Poor responders	Posttreatment	2.39506	4.54473	3.73552	0.163499	3.97085	2.12102
Poor responders	Pretreatment	5.25285	4.23879	4.22574	1.33914	3.86295	3.73227
Poor responders	Posttreatment	5.15502	5.43796	4.30743	1.80735	2.51096	3.05311
Poor responders	Pretreatment	2.66903	4.26228	2.22959	0.389567	2.08406	0.594549
Poor responders	Posttreatment	4.0798	6.61839	3.51223	0.659925	2.71589	5.07938
Poor responders	Pretreatment	3.61941	5.96093	4.35332	0.695994	5.22149	1.79909
Poor responders	Posttreatment	2.63923	4.85997	3.52482	0.485427	3.75489	1.852
Poor responders	Pretreatment	2.41954	3.98641	2.62994	0.226509	1.28096	0.411426
Poor responders	Posttreatment	5.56621	6.4851	4.69432	2.15381	3.64501	4.87627
Poor responders	Pretreatment	3.47379	3.42089	2.07724	0.298658	1.48543	0
Poor responders	Posttreatment	3.23726	3.69377	2.90111	0.495695	3.21723	1.25096
Poor responders	Pretreatment	3.20006	4.393	2.74631	0.464668	3.60644	0.765535
Poor responders	Posttreatment	3.49313	5.64731	2.66221	0.659925	1.59932	3.69377
Poor responders	Pretreatment	2.91648	4.849	2.75275	0.555816	1.49057	0.83996
Poor responders	Posttreatment	5.30195	7.66149	5.19613	1.94486	4.0027	3.89724
Poor responders	Pretreatment	2.74201	5.13463	2.45943	0.31034	1.75702	0.15056
Poor responders	Posttreatment	4.41075	5.15583	4.03386	1.25701	2.54597	4.74308

## Sheet: Fig_7_c
Clonotype
T1only-WA_rate	T1only-WB_rate	T1only-WC_rate	ITC-WA_rate	ITC-WB_rate	ITC-WC_rate	T3only-WA_rate	T3only-WB_rate	T3only-WC_rate	Response
0	0.0738255	-0.167785	0	0.109649	-0.0811404	0	0.223648	-0.109991	Well
0	0.236	-0.212	0	0.201939	-0.0904685	0	0.207809	0.04534	Well
0	0.333333	-0.491667	0	0.436893	-0.640777	0	0.434599	-0.805907	Well
0	-0.175908	-0.393881	0	-0.109188	-0.199734	0	-0.0693241	-0.155979	Well
0	-0.06	-0.42	0	-0.00609756	-0.317073	0	0.0337079	-0.403473	Well
0	-0.0135135	-0.851351	0	0.0252366	-0.561514	0	0.0144718	-0.729378	Well
0	-0.78712	-0.583184	0	-0.358056	-0.12532	0	-0.461938	-0.00692042	Poor
0	-0.111688	-0.851948	0	0.00813008	-0.705285	0	0.129584	-0.757946	Poor
0	-0.160305	-0.618321	0	-0.149351	-0.556277	0	-0.210117	-0.702335	Poor
0	-0.195556	-0.0844444	0	-0.0220264	-0.0352423	0	-0.176166	0.139896	Poor
0	0.121951	-0.219512	0	0.08	-0.0666667	0	0.298824	0.0294118	Poor
0	0.149194	0.0524194	0	0.115942	0.0559006	0	0.378689	0.304918	Poor
0	-0.685185	-0.398148	0	-0.3	-0.157143	0	-0.210801	-0.226481	Poor
0	-0.478873	0.126761	0	-0.0693642	0.121387	0	-0.255474	-0.00364964	Poor
Clonal space
T1only-WA_rate	T1only-WA_rate	T1only-WA_rate	ITC-WA_rate	ITC-WA_rate	ITC-WA_rate	T3only-WA_rate	T3only-WA_rate	T3only-WA_rate	Response
0	-0.263975	0.0932872	0	-0.0879718	0.372622	0	0.0443033	0.0356241	Well
0	0.291037	-0.0269934	0	0.167955	0.00966954	0	0.300049	0.229927	Well
0	-0.135876	0.0251393	0	-0.0676051	0.0990871	0	0.122106	-0.458122	Well
0	-0.062799	-0.202534	0	-0.0459545	0.0744386	0	0.225125	0.381747	Well
0	0.0296649	-0.0759499	0	0.0415402	-0.174193	0	0.115694	0.139841	Well
0	-0.0072804	-0.165496	0	0.220215	0.835111	0	-0.124848	-0.0198615	Well
0	-0.57176	-0.532984	0	-0.218	-0.0956027	0	0.116586	0.0557962	Poor
0	0.0437048	-0.194309	0	0.184795	0.892073	0	0.166331	0.307305	Poor
0	0.147627	0.123832	0	0.528974	0.813577	0	0.199708	-0.144033	Poor
0	0.0491262	-0.0909778	0	0.124389	0.169499	0	-0.0700225	0.0052523	Poor
0	-0.0995854	-0.231883	0	0.0672869	-0.0051895	0	0.139326	0.0770097	Poor
0	0.0197484	0.0900228	0	0.186902	0.230571	0	0.116575	0.143433	Poor
0	-0.378322	-0.0140468	0	-0.0188818	0.0961152	0	0.0456024	0.00998351	Poor
0	0.123666	-0.168534	0	-0.0198808	-0.0498784	0	0.0846963	0.272781	Poor
T1only-WA_rate	share clonotypes between unique T cells in pretreatment tumors and peripheral blood at baseline
T1only-WB_rate	share clonotypes between unique T cells in pretreatment tumors and peripheral blood at week 3
T1only-WC_rate	share clonotypes between unique T cells in pretreatment tumors and peripheral blood at week 6
ITC-WA_rate	share clonotypes between intratumoral Tcells(ITCs) in pretreatment tumors and peripheral blood at baseline
ITC-WB_rate	share clonotypes between intratumoral Tcells(ITCs) in pretreatment tumors and peripheral blood at week 3
ITC-WC_rate	share clonotypes between intratumoral Tcells(ITCs) in pretreatment tumors and peripheral blood at week 6
T3only-WA_rate	share clonotypes between new infiltrating T cells in posttreatment tumors and peripheral blood at baseline
T3only-WB_rate	share clonotypes between new infiltrating T cells in posttreatment tumors and peripheral blood at week3
T3only-WC_rate	share clonotypes between new infiltrating T cells in posttreatment tumors and peripheral blood at week6

## Sheet: Fig_7_d
Circulating new T clonotypes
Frequency	Timepoint	Response
0.0409071	Baseline	Well responders
0.0511003	W3	Well responders
0.0488646	W6	Well responders
0.0542174	Baseline	Well responders
0.0551169	W3	Well responders
0.0659889	W6	Well responders
0.0400402	Baseline	Well responders
0.0376982	W3	Well responders
0.037193	W6	Well responders
0.0533114	Baseline	Well responders
0.063201	W3	Well responders
0.0760139	W6	Well responders
0.0787958	Baseline	Well responders
0.081998	W3	Well responders
0.12322	W6	Well responders
0.0287084	Baseline	Poor responders
0.0366199	W3	Poor responders
0.0600551	W6	Poor responders
0.0314415	Baseline	Poor responders
0.0465491	W3	Poor responders
0.0452778	W6	Poor responders
0.0181063	Baseline	Poor responders
0.0224613	W3	Poor responders
0.023583	W6	Poor responders
0.0299661	Baseline	Poor responders
0.0369667	W3	Poor responders
0.0374269	W6	Poor responders
0.0290714	Baseline	Poor responders
0.0461957	W3	Poor responders
0.0452014	W6	Poor responders
0.0317034	Baseline	Poor responders
0.0435262	W3	Poor responders
0.0368632	W6	Poor responders
0.0371521	Baseline	Poor responders
0.033811	W3	Poor responders
0.0452963	W6	Poor responders
Circulating expanded ITCs
Frequency	Timepoint	Response
0.0115977	Baseline	Well responders
0.0163086	W3	Well responders
0.0131487	W6	Well responders
0.0121342	Baseline	Well responders
0.0110462	W3	Well responders
0.0149691	W6	Well responders
0.0142078	Baseline	Well responders
0.0121546	W3	Well responders
0.0210526	W6	Well responders
0.00658673	Baseline	Well responders
0.00884221	W3	Well responders
0.0124409	W6	Well responders
0.0136942	Baseline	Well responders
0.0142557	W3	Well responders
0.0458204	W6	Well responders
0.00908575	Baseline	Poor responders
0.0108988	W3	Poor responders
0.0242424	W6	Poor responders
0.00856981	Baseline	Poor responders
0.0141905	W3	Poor responders
0.0202778	W6	Poor responders
0.00945063	Baseline	Poor responders
0.0127774	W3	Poor responders
0.0101215	W6	Poor responders
0.0121582	Baseline	Poor responders
0.0130495	W3	Poor responders
0.0130821	W6	Poor responders
0.000569098	Baseline	Poor responders
0.000696767	W3	Poor responders
0.000512197	W6	Poor responders
0.00516342	Baseline	Poor responders
0.0067034	W3	Poor responders
0.00643403	W6	Poor responders
0.00423085	Baseline	Poor responders
0.00351222	W3	Poor responders
0.00375561	W6	Poor responders

## Sheet: Fig_7_e
Intratumoral T cells
clonal space (%)
Time	T cell Type	Frequency	Response
Pretreatment	Contracted ITCs	0.729563	Well responders
Pretreatment	Expanded ITCs	0.113832	Well responders
Pretreatment	Unique T cells in tumor biopsy	0.156705	Well responders
Pretreatment	Contracted ITCs	0.76918	Well responders
Pretreatment	Expanded ITCs	0.103184	Well responders
Pretreatment	Unique T cells in tumor biopsy	0.127636	Well responders
Pretreatment	Contracted ITCs	0.59899	Well responders
Pretreatment	Expanded ITCs	0.0789256	Well responders
Pretreatment	Unique T cells in tumor biopsy	0.322085	Well responders
Pretreatment	Contracted ITCs	0.622372	Well responders
Pretreatment	Expanded ITCs	0.206526	Well responders
Pretreatment	Unique T cells in tumor biopsy	0.172029	Well responders
Pretreatment	Contracted ITCs	0.58513	Well responders
Pretreatment	Expanded ITCs	0.237409	Well responders
Pretreatment	Unique T cells in tumor biopsy	0.177461	Well responders
Pretreatment	Contracted ITCs	0.469954	Poor responders
Pretreatment	Expanded ITCs	0.0997845	Poor responders
Pretreatment	Unique T cells in tumor biopsy	0.430262	Poor responders
Pretreatment	Contracted ITCs	0.487685	Poor responders
Pretreatment	Expanded ITCs	0.137373	Poor responders
Pretreatment	Unique T cells in tumor biopsy	0.377502	Poor responders
Pretreatment	Contracted ITCs	0.378091	Poor responders
Pretreatment	Expanded ITCs	0.158075	Poor responders
Pretreatment	Unique T cells in tumor biopsy	0.463834	Poor responders
Pretreatment	Contracted ITCs	0.261269	Poor responders
Pretreatment	Expanded ITCs	0.113616	Poor responders
Pretreatment	Unique T cells in tumor biopsy	0.628856	Poor responders
Pretreatment	Contracted ITCs	0.116195	Poor responders
Pretreatment	Expanded ITCs	0.00019167	Poor responders
Pretreatment	Unique T cells in tumor biopsy	0.88404	Poor responders
Pretreatment	Contracted ITCs	0.510519	Poor responders
Pretreatment	Expanded ITCs	0.0715817	Poor responders
Pretreatment	Unique T cells in tumor biopsy	0.417899	Poor responders
Pretreatment	Contracted ITCs	0.321813	Poor responders
Pretreatment	Expanded ITCs	0.0837628	Poor responders
Pretreatment	Unique T cells in tumor biopsy	0.614488	Poor responders
Posttreatment	New infiltrating T cells	0.459968	Well responders
Posttreatment	New infiltrating T cells	0.391134	Well responders
Posttreatment	New infiltrating T cells	0.555285	Well responders
Posttreatment	New infiltrating T cells	0.366921	Well responders
Posttreatment	New infiltrating T cells	0.298524	Well responders
Posttreatment	New infiltrating T cells	0.322926	Poor responders
Posttreatment	New infiltrating T cells	0.462174	Poor responders
Posttreatment	New infiltrating T cells	0.351395	Poor responders
Posttreatment	New infiltrating T cells	0.397933	Poor responders
Posttreatment	New infiltrating T cells	0.838291	Poor responders
Posttreatment	New infiltrating T cells	0.599968	Poor responders
Posttreatment	New infiltrating T cells	0.679028	Poor responders
clonotype(%)
Time	T cell Type	Frequency	Response
Pretreatment	Contracted ITCs	0.270781	Well responders
Pretreatment	Expanded ITCs	0.149887	Well responders
Pretreatment	Unique T cells in tumor biopsy	0.579332	Well responders
Posttreatment	New infiltrating T cells	0.880271	Well responders
Pretreatment	Contracted ITCs	0.273145	Well responders
Pretreatment	Expanded ITCs	0.177498	Well responders
Pretreatment	Unique T cells in tumor biopsy	0.549356	Well responders
Posttreatment	New infiltrating T cells	0.897625	Well responders
Pretreatment	Contracted ITCs	0.227021	Well responders
Pretreatment	Expanded ITCs	0.119324	Well responders
Pretreatment	Unique T cells in tumor biopsy	0.653654	Well responders
Posttreatment	New infiltrating T cells	0.901836	Well responders
Pretreatment	Contracted ITCs	0.381657	Well responders
Pretreatment	Expanded ITCs	0.15286	Well responders
Pretreatment	Unique T cells in tumor biopsy	0.465483	Well responders
Posttreatment	New infiltrating T cells	0.876058	Well responders
Pretreatment	Contracted ITCs	0.42275	Well responders
Pretreatment	Expanded ITCs	0.120914	Well responders
Pretreatment	Unique T cells in tumor biopsy	0.456337	Well responders
Posttreatment	New infiltrating T cells	0.883146	Well responders
Pretreatment	Contracted ITCs	0.130509	Poor responders
Pretreatment	Expanded ITCs	0.066059	Poor responders
Pretreatment	Unique T cells in tumor biopsy	0.803432	Poor responders
Posttreatment	New infiltrating T cells	0.800739	Poor responders
Pretreatment	Contracted ITCs	0.112997	Poor responders
Pretreatment	Expanded ITCs	0.0555272	Poor responders
Pretreatment	Unique T cells in tumor biopsy	0.831476	Poor responders
Posttreatment	New infiltrating T cells	0.779915	Poor responders
Pretreatment	Contracted ITCs	0.0988675	Poor responders
Pretreatment	Expanded ITCs	0.104071	Poor responders
Pretreatment	Unique T cells in tumor biopsy	0.797062	Poor responders
Posttreatment	New infiltrating T cells	0.802149	Poor responders
Pretreatment	Contracted ITCs	0.14013	Poor responders
Pretreatment	Expanded ITCs	0.141755	Poor responders
Pretreatment	Unique T cells in tumor biopsy	0.718115	Poor responders
Posttreatment	New infiltrating T cells	0.827019	Poor responders
Pretreatment	Contracted ITCs	0.030743	Poor responders
Pretreatment	Expanded ITCs	0.0546541	Poor responders
Pretreatment	Unique T cells in tumor biopsy	0.914603	Poor responders
Posttreatment	New infiltrating T cells	0.985025	Poor responders
Pretreatment	Contracted ITCs	0.174209	Poor responders
Pretreatment	Expanded ITCs	0.0768856	Poor responders
Pretreatment	Unique T cells in tumor biopsy	0.748905	Poor responders
Posttreatment	New infiltrating T cells	0.898104	Poor responders
Pretreatment	Contracted ITCs	0.135721	Poor responders
Pretreatment	Expanded ITCs	0.0822402	Poor responders
Pretreatment	Unique T cells in tumor biopsy	0.782038	Poor responders
Posttreatment	New infiltrating T cells	0.950271	Poor responders

## Sheet: Fig_7_f
Total ITCs	High-affinity ITCs	Response
1084	839	Well responders
1214	797	Well responders
663	450	Poor responders
553	251	Well responders
1251	897	Well responders
1648	1394	Poor responders
3472	2548	Well responders
1833	1155	Poor responders
1644	1401	Poor responders
1339	757	Poor responders
3163	1982	Well responders
1470	813	Well responders
528	334	Poor responders
432	155	Poor responders
658	450	Poor responders
1388	1002	Poor responders
516	366	Poor responders
