# Supplementary material for: Neoadjuvant adebrelimab in locally advanced resectable esophageal squamous cell carcinoma: a phase 1b trial
Source: Nat Med. 2023 Jul 24;29(8):2068–78. doi: 10.1038/s41591-023-02469-3 (PMC10427424; doi:10.1038/s41591-023-02469-3)
Supplement: Supplementary file 15 — Statistical source data. [file 41591_2023_2469_MOESM15_ESM.xlsx]

## Sheet: Fig_8_a
#Two-year survival
group	Mono-immunotherapy	Chemoradiotherapy plus immunotherapy	Chemoradiotherapy	Chemotherapy	Chemotherapy plus immunotherapy
group1	92	64	74	66	73.3
group2	0	92	69	0	0
group3	0	48	75.1	0	0
group4	0	0	64	0	0
Published esophageal cancer immuneotherapy datasets
Cancer	Cohort	Treatment	Sample size	PMID
ESCC	ESCC-Zhang GQ et al	Neoadjuvant chemotherapy plus immunotherapy	60	36921563
ESCC	ESCC-Zhang BH et al	Neoadjuvant chemotherapy plus immunotherapy	34	36825006
ESCC	CMISG1701	Neoadjuvant chemoradiotherapy plus immunotherapy	132	28659128
ESCC	CMISG1701	Neoadjuvant chemotherapy	132	28659128
ESCC, EAC	PERFECT	Chemoradiotherapy plus immunotherapy	40	33504550
ESCC	KEEP-G 03	Chemotherapy plus immunotherapy	30	30089078
ESCC, EAC	CROSS	Chemoradiotherapy	175	26254683
ESCC	NEOCRTEC5010	Chemoradiotherapy	224	30089078

## Sheet: Fig_8_b
#nAde
survival_adj	OS_adj
1	9
0	31
0	29
0	29
0	29
0	28
0	28
0	27
0	27
0	27
0	27
0	27
0	27
0	27
0	27
0	27
1	19
0	26
0	25
0	25
0	25
0	24
0	24
0	25
0	24
#zhang BH
survival_adj	OS_adj
1	15.77
0	16.2
1	2.69
0	30.49
0	15.97
0	19.22
0	23.52
0	19.68
0	19.06
1	1.45
0	32.49
0	24.25
0	25.03
0	16.89
0	16.26
0	19.22
0	19.48
0	15.01
0	21.22
1	10.81
1	7.98
0	18.3
1	1.94
0	20.17
0	16.89
0	20.37
0	24.02
1	13.63
1	5.98
1	12.75
0	16
0	15.67
0	17.12
0	17.08
#zhang GQ
survival_adj	OS_adj
0	23
0	22.8
0	21
0	20.3
0	15.5
0	14.2
0	14.2
0	9.3
1	10.7
0	26
0	6
0	23.5
0	22
0	14
0	13.7
0	24.9
0	22.1
0	18.9
0	3.9
0	14.2
0	13.9
0	24.4
0	15.3
0	5.5
0	7.1
0	6.1
0	24.8
0	24.1
0	15.6
0	12.2
0	24.7
0	25.1
0	15.5
1	12.5
0	20.4
0	24.8
1	15.3
1	7
0	19.1
0	16.6
0	23.4
0	14
0	22.4
0	19.7
0	22.6
1	10
0	20.7
0	6.7
0	24.7
0	24.6
0	9
0	8.4
0	14
0	23.7
1	9
0	14.8
0	21.9
0	26.2
0	11.1
0	11.9

## Sheet: Baseline patient characteristic
Baseline patient characteristics in patients with neoadjuvant mono-immunotherapy or chemoimmunotherapy before and after IPTW
Before IPTW					After IPTW
Characteristic	Mono-immunotherapy	Chemoimmunotherapy**	Chemoimmunotherapy*		Characteristic	Mono-immunotherapy	Chemoimmunotherapy**	Chemoimmunotherapy*
	n = 25	n = 34	n = 60			n = 23.3	n = 31.9	n = 61.3
Age					Age
mean (SD)	65.2 (5.4)	60.7 (7.4)	60.9 (7.3)		mean (SD)	66.22 (5.63)	60.76 (7.47)	60.84 (7.25)
Gender					Gender
Female	3 (12.0)	3 ( 8.8)	9 (15.0)		Female	3.3 (14.4)	3.4 (10.5)	9.1 (14.8)
Male	23 (88.0)	31 (91.2)	51 (85)		Male	20 (85.6)	28.5 (89.5)	52.2 (85.2)
Preoperative T status					Preoperative T status
cT1	0 ( 0.0)	0 ( 0.0)	3 ( 5.0)		cT1	0.0 ( 0.0)	0.0 ( 0.0)	2.8 ( 4.5)
cT2	2 ( 8.0)	1 ( 2.9)	10 (16.7)		cT2	1.0 ( 4.1)	1.3 ( 4.0)	9.4 (15.4)
cT3	22 (88.0)	21 (61.8)	26 (43.3)		cT3	20.3 (87.0)	21.7 (67.9)	25.4 (41.4)
cT4	1 ( 4.0)	12 (35.3)	21 (35.0)		cT4	2.1 ( 8.9)	9.0 (28.1)	23.8 (38.8)
Preoperative N status					Preoperative N status
cN0	3 (12.0)	0 ( 0.0)	10 (16.7)		cN0	1.5 ( 6.4)	0.0 ( 0.0)	11.3 (18.4)
cN1	19 (76.0)	17 (50.0)	26 (43.3)		cN1	16.6 (71.0)	17.8 (55.7)	25.7 (41.9)
cN2	3 (12.0)	17 (50.0)	19 (31.7)		cN2	5.3 (22.6)	14.1 (44.3)	19.0 (31.0)
cN3	0 ( 0.0)	0 ( 0.0)	5 ( 8.3)		cN3	0.0 ( 0.0)	0.0 ( 0.0)	5.3 ( 8.7)
